# Supplementary material for: Cross-tissue dual-omics analysis reveals molecular programs linked to myopia susceptibility and progression
Source: Life Sci Alliance. 2026 Jun 29;9(9):e202503595. doi: 10.26508/lsa.202503595 (PMC13315480; doi:10.26508/lsa.202503595)
Supplement: Supplementary file 1 [file LSA-2025-03595_TableS1.xlsx]

## Sheet: Table 1-1 Retina_genes
Supplementary Table S1. Significant genes and proteins identified by volcano plot analysis in AH versus PH across retina, choroid, and sclera.
ensembl	symbol	logFC	AveExpr	t	P.Value	adj.P.Val	B	Expression	Comparison	Type
ENSCPOG00000036731	ENSCPOG00000036731	-8.12603	1.99487	-7.53977	2.23085e-08	8.74213e-05	3.34577	Down-regulated	RR_AH_vs_RR_PH	Gene
ENSCPOG00000015596	CYP1A1	-7.69699	-3.76969	-4.19628	0.000225585	0.136002	-1.15899	Down-regulated	RR_AH_vs_RR_PH	Gene
ENSCPOG00000040233	KLK4	-7.17454	-1.1187	-8.16106	4.46162e-09	2.33119e-05	3.61715	Down-regulated	RR_AH_vs_RR_PH	Gene
ENSCPOG00000003562	IRF4	-5.46806	0.594568	-3.99143	0.000396324	0.194137	-1.54128	Down-regulated	RR_AH_vs_RR_PH	Gene
ENSCPOG00000000191	ENSCPOG00000000191	-5.2809	0.886517	-6.06597	1.20749e-06	0.00315457	3.07134	Down-regulated	RR_AH_vs_RR_PH	Gene
ENSCPOG00000009640	ATP6V0D2	-4.87787	-0.779375	-5.88351	2.0058e-06	0.00449155	2.98202	Down-regulated	RR_AH_vs_RR_PH	Gene
ENSCPOG00000013220	HMCN2	-4.80339	3.65226	-4.56785	8.02747e-05	0.0786441	1.54269	Down-regulated	RR_AH_vs_RR_PH	Gene
ENSCPOG00000031182	5S_rRNA	-4.28518	-3.68678	-2.93575	0.00636611	0.999673	-2.81152	Down-regulated	RR_AH_vs_RR_PH	Gene
ENSCPOG00000010507	ITIH2	-3.5666	-1.33283	-2.9129	0.00673807	0.999673	-2.95781	Down-regulated	RR_AH_vs_RR_PH	Gene
ENSCPOG00000017407	ND2	-3.10194	-1.17326	-2.38521	0.0236568	0.999673	-3.50956	Down-regulated	RR_AH_vs_RR_PH	Gene
ENSCPOG00000026684	ENSCPOG00000026684	-3.00827	2.2596	-11.4128	2.21148e-12	3.4665e-08	16.4273	Down-regulated	RR_AH_vs_RR_PH	Gene
ENSCPOG00000007601	CLDN14	-2.97011	-2.87253	-3.94253	0.000453012	0.212638	-1.84676	Down-regulated	RR_AH_vs_RR_PH	Gene
ENSCPOG00000035505	ENSCPOG00000035505	-2.95649	1.36168	-6.34785	5.5388e-07	0.00173641	6.08461	Down-regulated	RR_AH_vs_RR_PH	Gene
ENSCPOG00000009191	ENSCPOG00000009191	-2.91193	-0.94882	-4.33576	0.00015328	0.113692	-0.155651	Down-regulated	RR_AH_vs_RR_PH	Gene
ENSCPOG00000039476	ENSCPOG00000039476	-2.69478	4.01079	-2.21174	0.0348256	0.999673	-3.56127	Down-regulated	RR_AH_vs_RR_PH	Gene
ENSCPOG00000040619	U6	-2.4786	-3.29578	-3.46965	0.00161523	0.456782	-1.4352	Down-regulated	RR_AH_vs_RR_PH	Gene
ENSCPOG00000022322	PFN3	-2.44614	-1.77814	-3.43483	0.00177048	0.470379	-2.19996	Down-regulated	RR_AH_vs_RR_PH	Gene
ENSCPOG00000017432	CYTB	-2.4347	1.56993	-2.91078	0.00677348	0.999673	-2.34464	Down-regulated	RR_AH_vs_RR_PH	Gene
ENSCPOG00000039150	ENSCPOG00000039150	-2.37073	-2.54132	-3.72977	0.000806843	0.294122	-0.765232	Down-regulated	RR_AH_vs_RR_PH	Gene
ENSCPOG00000039733	ENSCPOG00000039733	-2.36999	0.725751	-4.32128	0.000159568	0.113692	0.514626	Down-regulated	RR_AH_vs_RR_PH	Gene
ENSCPOG00000031683	WNT6	-2.35941	-0.586912	-2.49046	0.0185836	0.999673	-3.30302	Down-regulated	RR_AH_vs_RR_PH	Gene
ENSCPOG00000034738	ENSCPOG00000034738	-2.30507	2.04952	-4.16579	0.000245406	0.137695	0.532219	Down-regulated	RR_AH_vs_RR_PH	Gene
ENSCPOG00000008909	KLHL4	-2.25605	-1.18412	-2.06738	0.047509	0.999673	-3.86977	Down-regulated	RR_AH_vs_RR_PH	Gene
ENSCPOG00000005255	SH2D4A	-2.1955	-0.302169	-2.46432	0.0197409	0.999673	-3.5144	Down-regulated	RR_AH_vs_RR_PH	Gene
ENSCPOG00000002911	CD5L	-2.17086	-1.79369	-2.15006	0.0398186	0.999673	-3.79884	Down-regulated	RR_AH_vs_RR_PH	Gene
ENSCPOG00000038910	PAQR7	-2.12894	6.96596	-3.45846	0.00166365	0.456782	-1.38122	Down-regulated	RR_AH_vs_RR_PH	Gene
ENSCPOG00000034251	ENSCPOG00000034251	-2.12608	-0.473842	-3.15427	0.00366768	0.727732	-2.67669	Down-regulated	RR_AH_vs_RR_PH	Gene
ENSCPOG00000021466	ENSCPOG00000021466	-2.0883	3.65811	-5.08101	1.90253e-05	0.0298222	2.87184	Down-regulated	RR_AH_vs_RR_PH	Gene
ENSCPOG00000035772	ENSCPOG00000035772	-2.05098	-0.761585	-2.21504	0.0345743	0.999673	-3.75439	Down-regulated	RR_AH_vs_RR_PH	Gene
ENSCPOG00000036639	5_8S_rRNA	-1.97707	-1.14412	-2.23097	0.033388	0.999673	-3.56973	Down-regulated	RR_AH_vs_RR_PH	Gene
ENSCPOG00000014001	KMO	-1.96552	-2.15836	-2.59201	0.0146558	0.999673	-3.42574	Down-regulated	RR_AH_vs_RR_PH	Gene
ENSCPOG00000015468	TMEM190	-1.95818	-0.9166	-2.06177	0.0480753	0.999673	-3.84623	Down-regulated	RR_AH_vs_RR_PH	Gene
ENSCPOG00000015608	FOSB	-1.94869	-1.01063	-2.30294	0.0284691	0.999673	-3.41883	Down-regulated	RR_AH_vs_RR_PH	Gene
ENSCPOG00000030975	ENSCPOG00000030975	-1.88915	-0.330329	-2.80102	0.00887344	0.999673	-2.81461	Down-regulated	RR_AH_vs_RR_PH	Gene
ENSCPOG00000039825	ENSCPOG00000039825	-1.86198	2.35748	-2.91959	0.00662711	0.999673	-2.32944	Down-regulated	RR_AH_vs_RR_PH	Gene
ENSCPOG00000039637	BATF	-1.83074	-0.688009	-3.5125	0.00144215	0.436742	-1.8177	Down-regulated	RR_AH_vs_RR_PH	Gene
ENSCPOG00000033531	ENSCPOG00000033531	-1.82062	-0.387088	-3.60264	0.00113471	0.370553	-1.12996	Down-regulated	RR_AH_vs_RR_PH	Gene
ENSCPOG00000004429	EIF4E1B	-1.77639	2.09046	-2.20816	0.0350991	0.999673	-4.12377	Down-regulated	RR_AH_vs_RR_PH	Gene
ENSCPOG00000040046	EGFL8	-1.76717	3.006	-2.43281	0.0212233	0.999673	-3.27134	Down-regulated	RR_AH_vs_RR_PH	Gene
ENSCPOG00000008358	SPATC1L	-1.75136	-1.17784	-3.05105	0.00476794	0.859051	-2.11049	Down-regulated	RR_AH_vs_RR_PH	Gene
ENSCPOG00000040292	WNT4	-1.72942	2.1006	-3.51637	0.00142742	0.436742	-1.01994	Down-regulated	RR_AH_vs_RR_PH	Gene
ENSCPOG00000006369	ENSCPOG00000006369	-1.70208	-0.52079	-2.15396	0.0394849	0.999673	-3.76801	Down-regulated	RR_AH_vs_RR_PH	Gene
ENSCPOG00000034975	ENSCPOG00000034975	-1.68445	-1.69223	-3.33774	0.00228333	0.568115	-1.55605	Down-regulated	RR_AH_vs_RR_PH	Gene
ENSCPOG00000018976	SNORD88A	-1.68163	-0.568807	-2.09584	0.0447252	0.999673	-3.73656	Down-regulated	RR_AH_vs_RR_PH	Gene
ENSCPOG00000030370	LIF	-1.65603	0.320929	-2.14628	0.0401446	0.999673	-3.66633	Down-regulated	RR_AH_vs_RR_PH	Gene
ENSCPOG00000033494	TMEM95	-1.63816	-0.962288	-2.35799	0.0251604	0.999673	-3.44936	Down-regulated	RR_AH_vs_RR_PH	Gene
ENSCPOG00000036464	ENSCPOG00000036464	-1.56597	-1.14336	-2.08048	0.0462091	0.999673	-3.82207	Down-regulated	RR_AH_vs_RR_PH	Gene
ENSCPOG00000030207	CD40	-1.56111	2.36424	-2.46869	0.0195428	0.999673	-3.1427	Down-regulated	RR_AH_vs_RR_PH	Gene
ENSCPOG00000012913	HES7	-1.51435	-1.11998	-2.09868	0.0444555	0.999673	-3.80466	Down-regulated	RR_AH_vs_RR_PH	Gene
ENSCPOG00000004457	CFAP45	-1.50753	0.497618	-2.23066	0.0334106	0.999673	-3.56085	Down-regulated	RR_AH_vs_RR_PH	Gene
ENSCPOG00000020426	CAPN11	-1.48258	0.511102	-2.42958	0.0213809	0.999673	-3.21675	Down-regulated	RR_AH_vs_RR_PH	Gene
ENSCPOG00000038725	CD300LB	-1.47188	-0.219114	-2.09656	0.044656	0.999673	-3.90138	Down-regulated	RR_AH_vs_RR_PH	Gene
ENSCPOG00000020727	NANOS3	-1.41395	-1.29815	-2.48805	0.0186877	0.999673	-3.14893	Down-regulated	RR_AH_vs_RR_PH	Gene
ENSCPOG00000031844	ENSCPOG00000031844	-1.40373	1.59645	-2.74431	0.0101845	0.999673	-2.6512	Down-regulated	RR_AH_vs_RR_PH	Gene
ENSCPOG00000026382	DLK1	-1.38695	3.26191	-2.06086	0.0481677	0.999673	-3.82987	Down-regulated	RR_AH_vs_RR_PH	Gene
ENSCPOG00000015584	LPP	-1.38549	1.90041	-2.12045	0.042435	0.999673	-3.69645	Down-regulated	RR_AH_vs_RR_PH	Gene
ENSCPOG00000000174	SERPINE1	-1.36979	1.76437	-2.08967	0.045316	0.999673	-3.86669	Down-regulated	RR_AH_vs_RR_PH	Gene
ENSCPOG00000031940	ENSCPOG00000031940	-1.32817	1.17183	-2.4273	0.0214926	0.999673	-3.21238	Down-regulated	RR_AH_vs_RR_PH	Gene
ENSCPOG00000033957	RNaseP_nuc	-1.31761	3.52874	-3.41541	0.00186327	0.48678	-1.32709	Down-regulated	RR_AH_vs_RR_PH	Gene
ENSCPOG00000002784	PMS1	-1.28658	4.25142	-4.52658	9.00863e-05	0.080934	1.40348	Down-regulated	RR_AH_vs_RR_PH	Gene
ENSCPOG00000034895	ENSCPOG00000034895	-1.28233	-0.99067	-2.11757	0.0426975	0.999673	-3.75916	Down-regulated	RR_AH_vs_RR_PH	Gene
ENSCPOG00000036181	ENSCPOG00000036181	-1.26487	0.0189809	-2.77458	0.00946367	0.999673	-2.63315	Down-regulated	RR_AH_vs_RR_PH	Gene
ENSCPOG00000032940	ENSCPOG00000032940	-1.26344	3.17377	-3.09819	0.00423122	0.796759	-1.99323	Down-regulated	RR_AH_vs_RR_PH	Gene
ENSCPOG00000028532	SCARNA2	-1.22678	1.1504	-2.8906	0.00712061	0.999673	-2.37865	Down-regulated	RR_AH_vs_RR_PH	Gene
ENSCPOG00000038589	RUNX3	-1.21123	0.824219	-2.32939	0.0268326	0.999673	-3.37789	Down-regulated	RR_AH_vs_RR_PH	Gene
ENSCPOG00000015442	CREM	-1.20228	3.54762	-4.1125	0.000284242	0.153638	0.401115	Down-regulated	RR_AH_vs_RR_PH	Gene
ENSCPOG00000008346	NR4A3	-1.20072	1.9638	-2.04401	0.0499081	0.999673	-3.89159	Down-regulated	RR_AH_vs_RR_PH	Gene
ENSCPOG00000035493	ENSCPOG00000035493	1.24113	0.285717	3.86006	0.000567103	0.253981	-0.213222	Up-regulated	RR_AH_vs_RR_PH	Gene
ENSCPOG00000040637	ENSCPOG00000040637	1.26116	1.01361	3.10406	0.00416865	0.796759	-1.94347	Up-regulated	RR_AH_vs_RR_PH	Gene
ENSCPOG00000033080	ENSCPOG00000033080	1.28314	-0.584712	3.73289	0.000800103	0.294122	-0.820704	Up-regulated	RR_AH_vs_RR_PH	Gene
ENSCPOG00000033502	ENSCPOG00000033502	1.32956	-1.76169	2.48735	0.0187179	0.999673	-3.11318	Up-regulated	RR_AH_vs_RR_PH	Gene
ENSCPOG00000032256	ENSCPOG00000032256	1.33549	0.218224	3.83403	0.00060864	0.265012	-0.502667	Up-regulated	RR_AH_vs_RR_PH	Gene
ENSCPOG00000030397	ENSCPOG00000030397	1.35658	0.108344	3.25391	0.00283867	0.664121	-1.7909	Up-regulated	RR_AH_vs_RR_PH	Gene
ENSCPOG00000012201	ADGRD1	1.36454	4.01312	2.23372	0.0331866	0.999673	-3.62755	Up-regulated	RR_AH_vs_RR_PH	Gene
ENSCPOG00000030083	ENSCPOG00000030083	1.38572	2.42945	4.6376	6.60463e-05	0.0754826	1.61033	Up-regulated	RR_AH_vs_RR_PH	Gene
ENSCPOG00000012887	ENSCPOG00000012887	1.44546	-0.768825	2.1029	0.0440568	0.999673	-3.72976	Up-regulated	RR_AH_vs_RR_PH	Gene
ENSCPOG00000031846	ZNF667	1.55136	3.2583	5.17569	1.45793e-05	0.0253923	2.89109	Up-regulated	RR_AH_vs_RR_PH	Gene
ENSCPOG00000014157	ENSCPOG00000014157	1.60485	-0.72983	3.63924	0.00102893	0.34316	-1.03134	Up-regulated	RR_AH_vs_RR_PH	Gene
ENSCPOG00000034388	UBIAD1	1.61992	4.0291	10.1794	3.37745e-11	2.64708e-07	15.1119	Up-regulated	RR_AH_vs_RR_PH	Gene
ENSCPOG00000040083	ENSCPOG00000040083	1.64138	-0.762242	2.1033	0.0440194	0.999673	-3.72328	Up-regulated	RR_AH_vs_RR_PH	Gene
ENSCPOG00000033406	ENSCPOG00000033406	1.65722	-1.33092	2.7618	0.00976207	0.999673	-2.7327	Up-regulated	RR_AH_vs_RR_PH	Gene
ENSCPOG00000040568	ENSCPOG00000040568	1.69455	-1.01806	2.46496	0.0197118	0.999673	-3.25799	Up-regulated	RR_AH_vs_RR_PH	Gene
ENSCPOG00000026323	ENSCPOG00000026323	1.76302	-3.07672	2.46007	0.0199351	0.999673	-3.21621	Up-regulated	RR_AH_vs_RR_PH	Gene
ENSCPOG00000036581	ENSCPOG00000036581	2.3292	1.44261	2.43215	0.0212554	0.999673	-3.2606	Up-regulated	RR_AH_vs_RR_PH	Gene
ENSCPOG00000007398	ENSCPOG00000007398	2.35006	-0.289972	2.97461	0.00577801	0.979982	-2.31215	Up-regulated	RR_AH_vs_RR_PH	Gene
ENSCPOG00000026728	EDARADD	2.43976	0.483009	5.60722	4.34114e-06	0.00850593	3.44405	Up-regulated	RR_AH_vs_RR_PH	Gene
ENSCPOG00000035174	ENSCPOG00000035174	2.49857	-1.05943	2.7419	0.0102442	0.999673	-2.68564	Up-regulated	RR_AH_vs_RR_PH	Gene
ENSCPOG00000038647	ENSCPOG00000038647	2.51424	-0.241469	3.18281	0.0034091	0.703818	-2.04918	Up-regulated	RR_AH_vs_RR_PH	Gene
ENSCPOG00000030003	ENSCPOG00000030003	2.59022	-2.75731	2.2315	0.0333489	0.999673	-3.79063	Up-regulated	RR_AH_vs_RR_PH	Gene
ENSCPOG00000003397	SCMH1	2.76405	4.36578	3.34485	0.00224139	0.566674	-1.43118	Up-regulated	RR_AH_vs_RR_PH	Gene
ENSCPOG00000037314	ENSCPOG00000037314	2.80196	-1.53477	2.43198	0.0212636	0.999673	-3.57525	Up-regulated	RR_AH_vs_RR_PH	Gene
ENSCPOG00000012661	AURKC	2.80784	0.435462	4.35901	0.000143692	0.112619	0.318232	Up-regulated	RR_AH_vs_RR_PH	Gene
ENSCPOG00000004677	LRRC32	2.96459	3.3138	2.9383	0.00632586	0.999673	-2.26857	Up-regulated	RR_AH_vs_RR_PH	Gene
ENSCPOG00000032759	ENSCPOG00000032759	3.04666	-0.582636	4.38934	0.000132069	0.108957	0.164332	Up-regulated	RR_AH_vs_RR_PH	Gene
ENSCPOG00000039622	ENSCPOG00000039622	3.1517	-1.08853	4.09874	0.000295212	0.154248	-0.519758	Up-regulated	RR_AH_vs_RR_PH	Gene
ENSCPOG00000002427	ENSCPOG00000002427	3.30929	6.22349	2.84211	0.00802422	0.999673	-2.47815	Up-regulated	RR_AH_vs_RR_PH	Gene
ENSCPOG00000037429	ENSCPOG00000037429	4.13669	-3.30808	2.90781	0.00682366	0.999673	-2.91458	Up-regulated	RR_AH_vs_RR_PH	Gene
ENSCPOG00000034629	ENSCPOG00000034629	5.72584	-3.34835	4.21773	0.000212597	0.133749	-0.985699	Up-regulated	RR_AH_vs_RR_PH	Gene
ENSCPOG00000037170	ENSCPOG00000037170	8.61635	-1.3841	2.83667	0.00813219	0.999673	-2.94011	Up-regulated	RR_AH_vs_RR_PH	Gene
ENSCPOG00000037137	ENSCPOG00000037137	9.5357	-0.504009	2.78855	0.00914754	0.999673	-2.98581	Up-regulated	RR_AH_vs_RR_PH	Gene

## Sheet: Table 1-2 Choroid_genes
Supplementary Table S1. Significant genes and proteins identified by volcano plot analysis in AH versus PH across retina, choroid, and sclera.
ensembl	symbol	logFC	AveExpr	t	P.Value	adj.P.Val	B	Expression	Comparison	Type
ENSCPOG00000015596	CYP1A1	-9.13654	-3.76969	-4.96166	2.6608e-05	0.00579279	1.67935	Down-regulated	RC_AH_vs_RC_PH	Gene
ENSCPOG00000022935	DCSTAMP	-7.26271	-2.60075	-8.32666	2.92934e-09	8.21476e-06	8.03285	Down-regulated	RC_AH_vs_RC_PH	Gene
ENSCPOG00000036913	MMP12	-6.61856	-4.39061	-7.79114	1.15652e-08	2.26607e-05	6.57385	Down-regulated	RC_AH_vs_RC_PH	Gene
ENSCPOG00000010245	PCSK1	-5.66773	0.727957	-3.37068	0.00209512	0.0692849	-1.47053	Down-regulated	RC_AH_vs_RC_PH	Gene
ENSCPOG00000035505	ENSCPOG00000035505	-5.35085	1.36168	-5.11994	1.7053e-05	0.00425758	2.83065	Down-regulated	RC_AH_vs_RC_PH	Gene
ENSCPOG00000013117	UNC45B	-5.18611	-1.66284	-2.62624	0.0135155	0.171628	-2.89908	Down-regulated	RC_AH_vs_RC_PH	Gene
ENSCPOG00000002201	NRAP	-5.02643	0.667211	-2.53464	0.016769	0.186456	-3.03152	Down-regulated	RC_AH_vs_RC_PH	Gene
ENSCPOG00000013403	SLC17A6	-5.02121	1.42971	-3.14763	0.00373052	0.0912875	-1.84881	Down-regulated	RC_AH_vs_RC_PH	Gene
ENSCPOG00000037735	GPR26	-4.96768	-0.0390306	-3.18436	0.00339565	0.0865476	-1.87748	Down-regulated	RC_AH_vs_RC_PH	Gene
ENSCPOG00000012124	PPP1R3A	-4.94112	-2.87644	-3.64836	0.00100411	0.0464291	-1.09472	Down-regulated	RC_AH_vs_RC_PH	Gene
ENSCPOG00000010927	GABRR1	-4.92987	1.05601	-2.59358	0.0146018	0.176065	-2.92726	Down-regulated	RC_AH_vs_RC_PH	Gene
ENSCPOG00000030615	ENSCPOG00000030615	-4.91451	-3.71288	-5.15983	1.52437e-05	0.00398243	2.04559	Down-regulated	RC_AH_vs_RC_PH	Gene
ENSCPOG00000011871	OLFM3	-4.84017	-1.01391	-2.87173	0.00746018	0.126969	-2.4673	Down-regulated	RC_AH_vs_RC_PH	Gene
ENSCPOG00000032370	ENSCPOG00000032370	-4.83417	-0.659232	-2.63715	0.01317	0.16949	-2.86282	Down-regulated	RC_AH_vs_RC_PH	Gene
ENSCPOG00000009640	ATP6V0D2	-4.83067	-0.779375	-5.03593	2.15952e-05	0.0049145	2.38434	Down-regulated	RC_AH_vs_RC_PH	Gene
ENSCPOG00000020156	ENSCPOG00000020156	-4.78292	-0.305479	-3.19522	0.00330226	0.0855585	-1.82178	Down-regulated	RC_AH_vs_RC_PH	Gene
ENSCPOG00000021953	CARTPT	-4.66814	1.21144	-2.77024	0.009564	0.145974	-2.59927	Down-regulated	RC_AH_vs_RC_PH	Gene
ENSCPOG00000001651	MYOT	-4.61794	0.195211	-2.05979	0.0482766	0.303659	-3.83165	Down-regulated	RC_AH_vs_RC_PH	Gene
ENSCPOG00000013314	LMOD3	-4.60551	-1.29359	-2.66122	0.012436	0.166469	-2.82256	Down-regulated	RC_AH_vs_RC_PH	Gene
ENSCPOG00000002048	MYADML2	-4.60275	-1.20217	-4.21547	0.000213933	0.0196105	-0.0183849	Down-regulated	RC_AH_vs_RC_PH	Gene
ENSCPOG00000027144	CAPN3	-4.59609	0.575033	-7.30068	4.19664e-08	5.32896e-05	8.14151	Down-regulated	RC_AH_vs_RC_PH	Gene
ENSCPOG00000005748	KLHL31	-4.57796	-1.59761	-2.15516	0.0393829	0.275592	-3.64105	Down-regulated	RC_AH_vs_RC_PH	Gene
ENSCPOG00000011192	KLHL1	-4.48566	-1.47893	-3.86378	0.00056141	0.0341089	-0.638789	Down-regulated	RC_AH_vs_RC_PH	Gene
ENSCPOG00000030055	ENSCPOG00000030055	-4.45961	0.230462	-3.01446	0.00522849	0.107696	-2.15708	Down-regulated	RC_AH_vs_RC_PH	Gene
ENSCPOG00000002004	CBLN2	-4.43985	-0.880953	-3.76964	0.000724555	0.0386306	-0.807998	Down-regulated	RC_AH_vs_RC_PH	Gene
ENSCPOG00000006560	DUSP13	-4.42701	-0.425997	-2.4381	0.0209675	0.204266	-3.19497	Down-regulated	RC_AH_vs_RC_PH	Gene
ENSCPOG00000039818	ENSCPOG00000039818	-4.42314	-2.37247	-4.61033	7.12828e-05	0.0108481	1.09113	Down-regulated	RC_AH_vs_RC_PH	Gene
ENSCPOG00000009941	SYT4	-4.41319	3.48277	-2.83836	0.00809861	0.133487	-2.55595	Down-regulated	RC_AH_vs_RC_PH	Gene
ENSCPOG00000013220	HMCN2	-4.37966	3.65226	-3.64488	0.00101351	0.0467257	-0.953316	Down-regulated	RC_AH_vs_RC_PH	Gene
ENSCPOG00000030875	ENSCPOG00000030875	-4.3766	-2.86808	-2.54896	0.0162168	0.183592	-3.05091	Down-regulated	RC_AH_vs_RC_PH	Gene
ENSCPOG00000023459	MYOG	-4.34546	-1.8989	-2.90086	0.00694204	0.122682	-2.44174	Down-regulated	RC_AH_vs_RC_PH	Gene
ENSCPOG00000036479	ENSCPOG00000036479	-4.33435	-0.0474231	-2.06115	0.0481384	0.303406	-3.81572	Down-regulated	RC_AH_vs_RC_PH	Gene
ENSCPOG00000011180	MYBPC1	-4.33171	2.7777	-2.24114	0.0326493	0.249821	-3.65941	Down-regulated	RC_AH_vs_RC_PH	Gene
ENSCPOG00000024567	C10orf71	-4.32802	-2.18529	-2.39807	0.0229752	0.212094	-3.26821	Down-regulated	RC_AH_vs_RC_PH	Gene
ENSCPOG00000009093	ENSCPOG00000009093	-4.31195	-1.49461	-4.23097	0.000204951	0.0193504	0.572844	Down-regulated	RC_AH_vs_RC_PH	Gene
ENSCPOG00000038623	ATP1B4	-4.22709	-3.99432	-4.62314	6.87746e-05	0.0106737	0.650093	Down-regulated	RC_AH_vs_RC_PH	Gene
ENSCPOG00000019619	BARHL2	-4.22624	-0.439955	-2.94267	0.00625751	0.117247	-2.29473	Down-regulated	RC_AH_vs_RC_PH	Gene
ENSCPOG00000023215	GABRA2	-4.21666	1.01141	-2.49942	0.0182015	0.192257	-3.10337	Down-regulated	RC_AH_vs_RC_PH	Gene
ENSCPOG00000000619	CALB1	-4.19355	2.98447	-2.6841	0.0117737	0.16257	-2.88822	Down-regulated	RC_AH_vs_RC_PH	Gene
ENSCPOG00000039882	ACTC1	-4.16622	4.51721	-2.56987	0.0154402	0.180078	-3.20277	Down-regulated	RC_AH_vs_RC_PH	Gene
ENSCPOG00000030987	SMYD1	-4.16474	-0.201726	-2.85166	0.00783812	0.130898	-2.43688	Down-regulated	RC_AH_vs_RC_PH	Gene
ENSCPOG00000036537	SCRT1	-4.14763	0.872478	-2.56766	0.0155207	0.180223	-2.98059	Down-regulated	RC_AH_vs_RC_PH	Gene
ENSCPOG00000033029	TRDN	-4.11265	0.580445	-2.23161	0.0333404	0.252334	-3.54306	Down-regulated	RC_AH_vs_RC_PH	Gene
ENSCPOG00000008264	ASB18	-4.0881	-2.48423	-3.59307	0.00116405	0.0501359	-1.27468	Down-regulated	RC_AH_vs_RC_PH	Gene
ENSCPOG00000000481	ENSCPOG00000000481	-4.0848	-4.06579	-2.84187	0.00802908	0.132759	-2.4579	Down-regulated	RC_AH_vs_RC_PH	Gene
ENSCPOG00000001635	TRIM55	-4.05976	0.231361	-2.8809	0.00729337	0.125356	-2.40493	Down-regulated	RC_AH_vs_RC_PH	Gene
ENSCPOG00000038797	SHISA3	-4.04688	-0.328128	-6.67687	2.24916e-07	0.000227697	6.76288	Down-regulated	RC_AH_vs_RC_PH	Gene
ENSCPOG00000005665	CHRND	-4.00241	0.269508	-2.60096	0.0143494	0.174981	-2.91079	Down-regulated	RC_AH_vs_RC_PH	Gene
ENSCPOG00000005363	RASGRF1	-3.98824	2.6684	-3.62253	0.00107599	0.0476339	-0.776188	Down-regulated	RC_AH_vs_RC_PH	Gene
ENSCPOG00000022924	ENSCPOG00000022924	-3.95936	-1.29246	-2.75343	0.00996225	0.149564	-2.67767	Down-regulated	RC_AH_vs_RC_PH	Gene
ENSCPOG00000005161	NEB	-3.95365	3.42452	-2.62959	0.0134087	0.171437	-3.01465	Down-regulated	RC_AH_vs_RC_PH	Gene
ENSCPOG00000014368	ENSCPOG00000014368	-3.93774	1.07835	-2.51518	0.0175469	0.188092	-3.07541	Down-regulated	RC_AH_vs_RC_PH	Gene
ENSCPOG00000025115	LDB3	-3.93336	2.7109	-2.85363	0.0078003	0.130687	-2.524	Down-regulated	RC_AH_vs_RC_PH	Gene
ENSCPOG00000002322	DUSP27	-3.92299	-2.10451	-2.33598	0.0264385	0.226202	-3.36731	Down-regulated	RC_AH_vs_RC_PH	Gene
ENSCPOG00000024165	SLC34A2	-3.87697	-2.47014	-2.34436	0.0259451	0.224195	-3.35304	Down-regulated	RC_AH_vs_RC_PH	Gene
ENSCPOG00000008620	SLC32A1	-3.85062	1.96261	-2.62432	0.0135773	0.171628	-2.94193	Down-regulated	RC_AH_vs_RC_PH	Gene
ENSCPOG00000004430	TRPC7	-3.84696	0.299805	-2.70142	0.0112944	0.159352	-2.72493	Down-regulated	RC_AH_vs_RC_PH	Gene
ENSCPOG00000002960	DDN	-3.83003	-0.709522	-3.14635	0.00374271	0.0913589	-1.9382	Down-regulated	RC_AH_vs_RC_PH	Gene
ENSCPOG00000002913	NEUROD4	-3.8285	2.5945	-2.34659	0.0258151	0.223961	-3.52701	Down-regulated	RC_AH_vs_RC_PH	Gene
ENSCPOG00000032031	SMIM36	-3.82079	-0.294418	-2.23301	0.0332384	0.252282	-3.53347	Down-regulated	RC_AH_vs_RC_PH	Gene
ENSCPOG00000004115	TREM2	-3.80803	1.89963	-8.73957	1.04201e-09	5.44452e-06	12.1668	Down-regulated	RC_AH_vs_RC_PH	Gene
ENSCPOG00000040235	MYH1	-3.7999	-0.468771	-2.07704	0.0465472	0.299327	-3.82496	Down-regulated	RC_AH_vs_RC_PH	Gene
ENSCPOG00000014840	ENSCPOG00000014840	-3.7848	-4.88761	-3.11716	0.00403193	0.0942837	-1.93706	Down-regulated	RC_AH_vs_RC_PH	Gene
ENSCPOG00000036646	ENSCPOG00000036646	-3.77403	-2.53139	-4.19245	0.000227987	0.0203873	0.0768401	Down-regulated	RC_AH_vs_RC_PH	Gene
ENSCPOG00000009801	SCG2	-3.77034	3.51229	-3.17887	0.0034438	0.0874903	-1.85475	Down-regulated	RC_AH_vs_RC_PH	Gene
ENSCPOG00000013969	ACTN2	-3.76412	4.50817	-2.80404	0.00880837	0.140459	-2.74251	Down-regulated	RC_AH_vs_RC_PH	Gene
ENSCPOG00000013246	MYT1L	-3.76128	0.898258	-2.87505	0.00739944	0.126707	-2.39071	Down-regulated	RC_AH_vs_RC_PH	Gene
ENSCPOG00000009446	MYL1	-3.7586	2.97795	-2.33957	0.0262262	0.224938	-3.6679	Down-regulated	RC_AH_vs_RC_PH	Gene
ENSCPOG00000015231	KLHL40	-3.73618	-1.24595	-2.55563	0.0159652	0.182693	-2.99947	Down-regulated	RC_AH_vs_RC_PH	Gene
ENSCPOG00000003951	VSX1	-3.73245	1.69623	-2.45877	0.0199947	0.198869	-3.22585	Down-regulated	RC_AH_vs_RC_PH	Gene
ENSCPOG00000020386	ENSCPOG00000020386	-3.71999	-0.401989	-2.77842	0.00937576	0.144769	-2.60095	Down-regulated	RC_AH_vs_RC_PH	Gene
ENSCPOG00000033984	ENSCPOG00000033984	-3.71582	-2.60008	-7.50659	2.43432e-08	4.23978e-05	8.2078	Down-regulated	RC_AH_vs_RC_PH	Gene
ENSCPOG00000009777	PPP1R17	-3.71237	-2.2867	-3.64311	0.00101835	0.0467266	-1.11133	Down-regulated	RC_AH_vs_RC_PH	Gene
ENSCPOG00000004156	GAD1	-3.70685	2.76538	-2.29366	0.0290639	0.237527	-3.6819	Down-regulated	RC_AH_vs_RC_PH	Gene
ENSCPOG00000013770	POU4F2	-3.70222	-1.99921	-3.23494	0.00298122	0.0818399	-1.86918	Down-regulated	RC_AH_vs_RC_PH	Gene
ENSCPOG00000019735	SMIM17	-3.67751	-0.70245	-2.74487	0.0101708	0.151403	-2.68539	Down-regulated	RC_AH_vs_RC_PH	Gene
ENSCPOG00000025521	SLC6A1	-3.67646	3.92225	-2.67382	0.0120671	0.163626	-2.99379	Down-regulated	RC_AH_vs_RC_PH	Gene
ENSCPOG00000014873	PCDH8	-3.67496	1.6715	-2.35686	0.0252245	0.222007	-3.43467	Down-regulated	RC_AH_vs_RC_PH	Gene
ENSCPOG00000003941	CKMT2	-3.66602	0.240688	-2.29654	0.0288781	0.236511	-3.43612	Down-regulated	RC_AH_vs_RC_PH	Gene
ENSCPOG00000004226	ENSCPOG00000004226	-3.66269	1.76008	-2.18886	0.0366079	0.262983	-3.86761	Down-regulated	RC_AH_vs_RC_PH	Gene
ENSCPOG00000034422	TMEM215	-3.64378	1.63964	-2.71491	0.0109337	0.157524	-2.76177	Down-regulated	RC_AH_vs_RC_PH	Gene
ENSCPOG00000001265	GSG1	-3.64166	2.49196	-2.34602	0.0258481	0.223961	-3.50125	Down-regulated	RC_AH_vs_RC_PH	Gene
ENSCPOG00000011681	CBLN4	-3.63495	-2.1054	-2.498	0.0182618	0.192287	-3.12508	Down-regulated	RC_AH_vs_RC_PH	Gene
ENSCPOG00000031109	HS3ST5	-3.63375	0.178261	-2.36374	0.0248356	0.220565	-3.31911	Down-regulated	RC_AH_vs_RC_PH	Gene
ENSCPOG00000001191	PPP1R1C	-3.61719	0.10422	-2.55826	0.0158671	0.182367	-2.98737	Down-regulated	RC_AH_vs_RC_PH	Gene
ENSCPOG00000027203	SLC5A7	-3.59371	-0.434784	-2.17439	0.0377774	0.267825	-3.61534	Down-regulated	RC_AH_vs_RC_PH	Gene
ENSCPOG00000008129	CLSTN3	-3.57479	3.25115	-2.87666	0.00737005	0.126396	-2.51713	Down-regulated	RC_AH_vs_RC_PH	Gene
ENSCPOG00000037038	NSG2	-3.55092	3.92667	-2.95099	0.00612913	0.116453	-2.39785	Down-regulated	RC_AH_vs_RC_PH	Gene
ENSCPOG00000013724	GAD2	-3.55082	1.35167	-2.55876	0.0158483	0.182367	-3.04371	Down-regulated	RC_AH_vs_RC_PH	Gene
ENSCPOG00000035078	FAM163B	-3.55029	0.747035	-2.76256	0.00974408	0.147573	-2.60921	Down-regulated	RC_AH_vs_RC_PH	Gene
ENSCPOG00000039497	ENSCPOG00000039497	-3.54384	-2.64298	-3.16688	0.00355118	0.0889212	-2.04117	Down-regulated	RC_AH_vs_RC_PH	Gene
ENSCPOG00000008890	LIPG	-3.49075	0.857547	-5.32745	9.51715e-06	0.00283827	3.05136	Down-regulated	RC_AH_vs_RC_PH	Gene
ENSCPOG00000031348	ENSCPOG00000031348	-3.48253	-0.419332	-2.32963	0.0268187	0.227629	-3.37845	Down-regulated	RC_AH_vs_RC_PH	Gene
ENSCPOG00000013000	CASR	-3.47718	-2.2146	-2.50005	0.0181748	0.192104	-3.11147	Down-regulated	RC_AH_vs_RC_PH	Gene
ENSCPOG00000035209	ENSCPOG00000035209	-3.46928	0.191971	-3.20539	0.00321699	0.0850411	-1.75279	Down-regulated	RC_AH_vs_RC_PH	Gene
ENSCPOG00000032187	ACTA1	-3.46341	3.72706	-2.18915	0.036585	0.262983	-4.0836	Down-regulated	RC_AH_vs_RC_PH	Gene
ENSCPOG00000020408	PHF24	-3.42791	2.5658	-2.41806	0.0219515	0.207624	-3.39462	Down-regulated	RC_AH_vs_RC_PH	Gene
ENSCPOG00000010669	TMEM130	-3.41676	2.49329	-2.71308	0.0109819	0.157782	-2.79353	Down-regulated	RC_AH_vs_RC_PH	Gene
ENSCPOG00000026593	NHLH2	-3.41082	-0.725253	-2.2175	0.0343888	0.256412	-3.55308	Down-regulated	RC_AH_vs_RC_PH	Gene
ENSCPOG00000002188	GABRG2	-3.40752	2.60428	-2.57389	0.015295	0.179184	-3.09654	Down-regulated	RC_AH_vs_RC_PH	Gene
ENSCPOG00000000533	RSPH4A	-3.40563	-1.74332	-2.73566	0.0103998	0.1535	-2.71325	Down-regulated	RC_AH_vs_RC_PH	Gene
ENSCPOG00000008577	ALPK3	-3.39856	0.399279	-2.32656	0.0270041	0.22773	-3.39705	Down-regulated	RC_AH_vs_RC_PH	Gene
ENSCPOG00000024291	PDYN	-3.37827	-0.867601	-2.83037	0.00825872	0.134569	-2.49575	Down-regulated	RC_AH_vs_RC_PH	Gene
ENSCPOG00000033048	CAV3	-3.37611	-2.41255	-2.43612	0.0210627	0.204559	-3.21269	Down-regulated	RC_AH_vs_RC_PH	Gene
ENSCPOG00000005528	STMN4	-3.37148	3.57108	-2.34615	0.0258406	0.223961	-3.57489	Down-regulated	RC_AH_vs_RC_PH	Gene
ENSCPOG00000035438	ENSCPOG00000035438	-3.35994	0.200655	-2.32824	0.026902	0.227629	-3.40855	Down-regulated	RC_AH_vs_RC_PH	Gene
ENSCPOG00000012491	LHX9	-3.35944	-0.835509	-2.78809	0.00915776	0.142834	-2.56496	Down-regulated	RC_AH_vs_RC_PH	Gene
ENSCPOG00000030355	GJD2	-3.35904	3.03563	-2.40515	0.0226078	0.210919	-3.53354	Down-regulated	RC_AH_vs_RC_PH	Gene
ENSCPOG00000001820	KCND3	-3.35547	1.19649	-2.21467	0.034603	0.257306	-3.63235	Down-regulated	RC_AH_vs_RC_PH	Gene
ENSCPOG00000033381	NEUROD2	-3.35463	-0.29939	-2.5137	0.0176077	0.188397	-3.07329	Down-regulated	RC_AH_vs_RC_PH	Gene
ENSCPOG00000038726	PRSS56	-3.35025	1.24304	-2.23669	0.0329705	0.251124	-3.6718	Down-regulated	RC_AH_vs_RC_PH	Gene
ENSCPOG00000011245	TAC1	-3.3409	0.351519	-2.64425	0.0129492	0.169258	-2.83349	Down-regulated	RC_AH_vs_RC_PH	Gene
ENSCPOG00000005805	AMER3	-3.33832	-3.33036	-3.40182	0.00193097	0.0666013	-1.64236	Down-regulated	RC_AH_vs_RC_PH	Gene
ENSCPOG00000030570	ANKS4B	-3.33438	-0.905288	-2.29252	0.0291378	0.237658	-3.43231	Down-regulated	RC_AH_vs_RC_PH	Gene
ENSCPOG00000021002	ST8SIA3	-3.33313	1.53418	-2.48413	0.0188578	0.194728	-3.1627	Down-regulated	RC_AH_vs_RC_PH	Gene
ENSCPOG00000014574	PAX7	-3.32871	-2.13753	-2.51149	0.0176981	0.188977	-3.09814	Down-regulated	RC_AH_vs_RC_PH	Gene
ENSCPOG00000000096	CDH10	-3.32819	0.395584	-2.38975	0.0234139	0.21458	-3.28218	Down-regulated	RC_AH_vs_RC_PH	Gene
ENSCPOG00000012591	TH	-3.31985	0.911325	-2.90161	0.00692922	0.122682	-2.33786	Down-regulated	RC_AH_vs_RC_PH	Gene
ENSCPOG00000026835	BPIFB6	-3.30786	-2.88215	-2.18831	0.0366515	0.263175	-3.59446	Down-regulated	RC_AH_vs_RC_PH	Gene
ENSCPOG00000032101	ENSCPOG00000032101	-3.30258	-1.34974	-3.96356	0.000427716	0.029277	-0.486291	Down-regulated	RC_AH_vs_RC_PH	Gene
ENSCPOG00000025695	C1QL2	-3.30219	2.82592	-2.35024	0.0256036	0.223586	-3.57522	Down-regulated	RC_AH_vs_RC_PH	Gene
ENSCPOG00000014280	ENSCPOG00000014280	-3.28941	-3.62881	-2.10921	0.0434676	0.289568	-3.80762	Down-regulated	RC_AH_vs_RC_PH	Gene
ENSCPOG00000006871	GABRA1	-3.28688	2.91461	-2.43056	0.0213328	0.205675	-3.45159	Down-regulated	RC_AH_vs_RC_PH	Gene
ENSCPOG00000004795	PHACTR3	-3.28333	2.21021	-3.29509	0.00255136	0.0757435	-1.51433	Down-regulated	RC_AH_vs_RC_PH	Gene
ENSCPOG00000002565	ANKRD1	-3.28263	-0.337001	-2.07301	0.0469467	0.3003	-3.81327	Down-regulated	RC_AH_vs_RC_PH	Gene
ENSCPOG00000035039	CBLN1	-3.28222	0.282852	-2.32235	0.0272599	0.228925	-3.43285	Down-regulated	RC_AH_vs_RC_PH	Gene
ENSCPOG00000040451	ENSCPOG00000040451	-3.27014	-0.474061	-2.26512	0.0309658	0.244054	-3.47719	Down-regulated	RC_AH_vs_RC_PH	Gene
ENSCPOG00000024686	CACNA1S	-3.26037	0.963401	-2.20844	0.0350772	0.258241	-3.61247	Down-regulated	RC_AH_vs_RC_PH	Gene
ENSCPOG00000009265	DRD2	-3.24914	2.09497	-2.46212	0.0198411	0.198684	-3.29011	Down-regulated	RC_AH_vs_RC_PH	Gene
ENSCPOG00000001697	FEZF2	-3.23841	0.823478	-2.21086	0.0348927	0.257805	-3.6208	Down-regulated	RC_AH_vs_RC_PH	Gene
ENSCPOG00000001618	KCNH6	-3.23548	1.59931	-2.12262	0.042238	0.285573	-3.88351	Down-regulated	RC_AH_vs_RC_PH	Gene
ENSCPOG00000023677	HHATL	-3.22225	1.97711	-2.92564	0.00652826	0.119465	-2.29454	Down-regulated	RC_AH_vs_RC_PH	Gene
ENSCPOG00000040796	GJB6	-3.21984	-0.423707	-2.2396	0.0327597	0.250187	-3.77813	Down-regulated	RC_AH_vs_RC_PH	Gene
ENSCPOG00000003637	PAPPA2	-3.21863	1.98835	-2.7626	0.00974309	0.147573	-2.6459	Down-regulated	RC_AH_vs_RC_PH	Gene
ENSCPOG00000030745	MYF6	-3.21199	-0.122642	-2.4319	0.0212676	0.205507	-3.20744	Down-regulated	RC_AH_vs_RC_PH	Gene
ENSCPOG00000030888	NYAP2	-3.20408	-0.188751	-3.05822	0.00468236	0.102652	-2.06706	Down-regulated	RC_AH_vs_RC_PH	Gene
ENSCPOG00000038675	ENSCPOG00000038675	-3.20318	-4.61613	-3.19983	0.00326333	0.0854152	-1.78528	Down-regulated	RC_AH_vs_RC_PH	Gene
ENSCPOG00000027154	LHX1	-3.19605	-3.02785	-3.18905	0.003355	0.0860767	-1.96664	Down-regulated	RC_AH_vs_RC_PH	Gene
ENSCPOG00000033182	CA3	-3.19211	3.77247	-2.70747	0.0111312	0.158888	-2.92747	Down-regulated	RC_AH_vs_RC_PH	Gene
ENSCPOG00000040233	KLK4	-3.19032	-1.1187	-5.41934	7.35242e-06	0.00235202	3.51697	Down-regulated	RC_AH_vs_RC_PH	Gene
ENSCPOG00000004968	KLHL41	-3.18195	2.68661	-2.47274	0.0193609	0.197299	-3.33718	Down-regulated	RC_AH_vs_RC_PH	Gene
ENSCPOG00000015491	CA10	-3.1784	2.42563	-2.88466	0.00722598	0.124881	-2.40346	Down-regulated	RC_AH_vs_RC_PH	Gene
ENSCPOG00000037117	CRH	-3.17545	-3.50821	-3.28561	0.00261491	0.0764714	-1.83809	Down-regulated	RC_AH_vs_RC_PH	Gene
ENSCPOG00000023838	NEFL	-3.16482	5.04324	-2.62343	0.0136062	0.171628	-3.33864	Down-regulated	RC_AH_vs_RC_PH	Gene
ENSCPOG00000011987	PROX1	-3.13379	2.85098	-2.89339	0.00707154	0.123575	-2.42978	Down-regulated	RC_AH_vs_RC_PH	Gene
ENSCPOG00000033768	SLC9A4	-3.12912	-2.66403	-2.55034	0.0161641	0.183205	-3.04574	Down-regulated	RC_AH_vs_RC_PH	Gene
ENSCPOG00000012907	P2RX6	-3.1231	1.20238	-3.66709	0.00095496	0.0453855	-0.690481	Down-regulated	RC_AH_vs_RC_PH	Gene
ENSCPOG00000021574	CABP5	-3.11338	4.24855	-2.63066	0.0133746	0.171414	-3.24469	Down-regulated	RC_AH_vs_RC_PH	Gene
ENSCPOG00000032073	SMIM18	-3.10235	-3.07303	-2.83062	0.00825379	0.134569	-2.6146	Down-regulated	RC_AH_vs_RC_PH	Gene
ENSCPOG00000005908	DPEP3	-3.10118	-1.27354	-4.86644	3.4768e-05	0.00678175	2.16983	Down-regulated	RC_AH_vs_RC_PH	Gene
ENSCPOG00000012924	TAC3	-3.09586	-1.39029	-2.63175	0.0133401	0.171258	-2.86166	Down-regulated	RC_AH_vs_RC_PH	Gene
ENSCPOG00000010745	HJV	-3.09027	-2.35534	-2.05288	0.0489854	0.305905	-3.78612	Down-regulated	RC_AH_vs_RC_PH	Gene
ENSCPOG00000039653	NT5C1A	-3.08717	1.25566	-3.03057	0.00502073	0.10569	-2.07643	Down-regulated	RC_AH_vs_RC_PH	Gene
ENSCPOG00000010060	ENSCPOG00000010060	-3.06385	1.02895	-3.1423	0.00378164	0.0913589	-1.84546	Down-regulated	RC_AH_vs_RC_PH	Gene
ENSCPOG00000003172	VSX2	-3.06372	2.92298	-2.17822	0.0374642	0.26669	-4.00177	Down-regulated	RC_AH_vs_RC_PH	Gene
ENSCPOG00000020713	G6PC2	-3.06147	6.25329	-2.14931	0.0398829	0.277538	-4.55695	Down-regulated	RC_AH_vs_RC_PH	Gene
ENSCPOG00000034626	CSRP3	-3.05441	1.3092	-2.12838	0.0417201	0.283223	-3.89301	Down-regulated	RC_AH_vs_RC_PH	Gene
ENSCPOG00000025610	POU4F3	-3.05353	-1.49581	-2.08439	0.0458275	0.297311	-3.74967	Down-regulated	RC_AH_vs_RC_PH	Gene
ENSCPOG00000005782	ISL1	-3.05316	1.59324	-2.28208	0.0298223	0.240713	-3.56585	Down-regulated	RC_AH_vs_RC_PH	Gene
ENSCPOG00000004479	ENSCPOG00000004479	-3.03635	-1.10142	-2.48047	0.0190181	0.195594	-3.12933	Down-regulated	RC_AH_vs_RC_PH	Gene
ENSCPOG00000001746	ACHE	-3.03399	4.19222	-3.1627	0.00358946	0.0894511	-1.96034	Down-regulated	RC_AH_vs_RC_PH	Gene
ENSCPOG00000010692	RIMS4	-3.0249	-0.503969	-2.53821	0.0166294	0.186057	-3.02481	Down-regulated	RC_AH_vs_RC_PH	Gene
ENSCPOG00000008018	MYOM3	-3.02357	2.11363	-2.74198	0.0102422	0.152033	-2.81732	Down-regulated	RC_AH_vs_RC_PH	Gene
ENSCPOG00000039150	ENSCPOG00000039150	-3.02331	-2.54132	-2.36303	0.0248755	0.220795	-3.32822	Down-regulated	RC_AH_vs_RC_PH	Gene
ENSCPOG00000010746	TACR3	-3.02148	0.528887	-2.08462	0.0458043	0.297311	-3.77365	Down-regulated	RC_AH_vs_RC_PH	Gene
ENSCPOG00000030029	MIR133B	-3.01711	-3.69245	-2.1076	0.0436174	0.289827	-3.7174	Down-regulated	RC_AH_vs_RC_PH	Gene
ENSCPOG00000006366	MINAR1	-3.01149	-2.30328	-2.69389	0.0115005	0.160496	-2.8106	Down-regulated	RC_AH_vs_RC_PH	Gene
ENSCPOG00000033008	ENSCPOG00000033008	-2.99071	-0.522235	-3.92384	0.000476717	0.0311589	-0.0704726	Down-regulated	RC_AH_vs_RC_PH	Gene
ENSCPOG00000009697	CHRNA6	-2.99045	2.26939	-2.6161	0.0138446	0.172779	-3.01737	Down-regulated	RC_AH_vs_RC_PH	Gene
ENSCPOG00000005905	SCGN	-2.98888	0.708317	-2.38452	0.0236939	0.215181	-3.33159	Down-regulated	RC_AH_vs_RC_PH	Gene
ENSCPOG00000004246	HSPB3	-2.97902	-0.540149	-2.46097	0.0198935	0.198684	-3.15537	Down-regulated	RC_AH_vs_RC_PH	Gene
ENSCPOG00000026994	ABRA	-2.97131	-3.00603	-2.70193	0.0112806	0.1593	-2.7863	Down-regulated	RC_AH_vs_RC_PH	Gene
ENSCPOG00000023593	KCNJ9	-2.95914	0.378487	-2.57078	0.0154073	0.180078	-2.96929	Down-regulated	RC_AH_vs_RC_PH	Gene
ENSCPOG00000015151	ADCYAP1	-2.9543	-1.99699	-2.72121	0.0107691	0.156301	-2.76046	Down-regulated	RC_AH_vs_RC_PH	Gene
ENSCPOG00000034226	ENSCPOG00000034226	-2.95366	-0.203843	-2.94662	0.00619615	0.116597	-2.28114	Down-regulated	RC_AH_vs_RC_PH	Gene
ENSCPOG00000006100	PCSK2	-2.93708	2.3833	-3.17589	0.00347015	0.0880172	-1.80644	Down-regulated	RC_AH_vs_RC_PH	Gene
ENSCPOG00000014847	CACNG3	-2.93649	1.89314	-2.53182	0.0168794	0.186752	-3.15256	Down-regulated	RC_AH_vs_RC_PH	Gene
ENSCPOG00000039492	DRD1	-2.93502	2.08989	-2.92148	0.0065961	0.120085	-2.36488	Down-regulated	RC_AH_vs_RC_PH	Gene
ENSCPOG00000026774	TNNI1	-2.92479	3.42845	-2.62709	0.0134884	0.171628	-3.21058	Down-regulated	RC_AH_vs_RC_PH	Gene
ENSCPOG00000005816	KCNK9	-2.91519	-1.77555	-2.1538	0.0394982	0.276248	-3.64516	Down-regulated	RC_AH_vs_RC_PH	Gene
ENSCPOG00000015215	GABRB2	-2.90796	0.731972	-2.29155	0.029201	0.238009	-3.52953	Down-regulated	RC_AH_vs_RC_PH	Gene
ENSCPOG00000013899	ADAMTS18	-2.89214	0.883558	-2.71362	0.0109677	0.157724	-2.71717	Down-regulated	RC_AH_vs_RC_PH	Gene
ENSCPOG00000002230	ENSCPOG00000002230	-2.88343	-1.49469	-2.55481	0.0159957	0.182693	-3.03233	Down-regulated	RC_AH_vs_RC_PH	Gene
ENSCPOG00000004367	SCN3A	-2.87906	1.34083	-3.2092	0.00318563	0.0846353	-1.70375	Down-regulated	RC_AH_vs_RC_PH	Gene
ENSCPOG00000030283	VSNL1	-2.87773	2.82774	-2.85288	0.00781481	0.130733	-2.53802	Down-regulated	RC_AH_vs_RC_PH	Gene
ENSCPOG00000036237	HES5	-2.87729	1.86018	-2.27785	0.0301041	0.241125	-3.6777	Down-regulated	RC_AH_vs_RC_PH	Gene
ENSCPOG00000039807	ENSCPOG00000039807	-2.8771	-1.27985	-3.53896	0.00134438	0.0540336	-1.27037	Down-regulated	RC_AH_vs_RC_PH	Gene
ENSCPOG00000005343	CHAT	-2.87339	-0.242203	-2.17388	0.0378186	0.267996	-3.63156	Down-regulated	RC_AH_vs_RC_PH	Gene
ENSCPOG00000011114	NRIP3	-2.87301	2.83635	-3.37662	0.00206276	0.0686638	-1.37185	Down-regulated	RC_AH_vs_RC_PH	Gene
ENSCPOG00000013893	ADARB2	-2.87102	0.393577	-2.35553	0.0253	0.222422	-3.36063	Down-regulated	RC_AH_vs_RC_PH	Gene
ENSCPOG00000004475	KCNA5	-2.86835	1.39575	-2.753	0.00997263	0.149564	-2.67	Down-regulated	RC_AH_vs_RC_PH	Gene
ENSCPOG00000012367	SYNDIG1L	-2.8677	2.15438	-2.37234	0.0243571	0.218463	-3.52676	Down-regulated	RC_AH_vs_RC_PH	Gene
ENSCPOG00000007382	LAMP5	-2.86679	2.03171	-2.18946	0.0365601	0.262983	-3.88473	Down-regulated	RC_AH_vs_RC_PH	Gene
ENSCPOG00000035935	ENSCPOG00000035935	-2.86351	-0.00775102	-3.10805	0.00412653	0.0951226	-1.96178	Down-regulated	RC_AH_vs_RC_PH	Gene
ENSCPOG00000028688	U6	-2.84356	-0.763131	-2.41167	0.0222744	0.209324	-3.24572	Down-regulated	RC_AH_vs_RC_PH	Gene
ENSCPOG00000020412	ZDHHC22	-2.84228	-0.0259553	-2.67705	0.0119742	0.163199	-2.77733	Down-regulated	RC_AH_vs_RC_PH	Gene
ENSCPOG00000001691	CNTNAP2	-2.84018	3.05722	-2.98828	0.00558353	0.111635	-2.28755	Down-regulated	RC_AH_vs_RC_PH	Gene
ENSCPOG00000013542	GRIN2A	-2.82675	-0.196289	-2.21207	0.0348003	0.257685	-3.58232	Down-regulated	RC_AH_vs_RC_PH	Gene
ENSCPOG00000026502	MARCHF11	-2.82355	-0.377236	-2.66134	0.0124322	0.166469	-2.8208	Down-regulated	RC_AH_vs_RC_PH	Gene
ENSCPOG00000040155	ENSCPOG00000040155	-2.82054	-2.82643	-3.51311	0.0014398	0.0562816	-1.03754	Down-regulated	RC_AH_vs_RC_PH	Gene
ENSCPOG00000031842	ENSCPOG00000031842	-2.81704	-0.455454	-2.9479	0.00617646	0.116597	-2.26001	Down-regulated	RC_AH_vs_RC_PH	Gene
ENSCPOG00000024012	ENSCPOG00000024012	-2.80535	-2.45675	-2.54247	0.0164649	0.185141	-3.03515	Down-regulated	RC_AH_vs_RC_PH	Gene
ENSCPOG00000023573	B3GAT1	-2.80213	3.26795	-2.51687	0.0174781	0.188055	-3.29545	Down-regulated	RC_AH_vs_RC_PH	Gene
ENSCPOG00000039819	CPLX1	-2.79979	3.59421	-2.64347	0.0129735	0.169258	-3.05905	Down-regulated	RC_AH_vs_RC_PH	Gene
ENSCPOG00000014914	CASQ1	-2.79865	2.93621	-3.15443	0.00366614	0.0907848	-1.90279	Down-regulated	RC_AH_vs_RC_PH	Gene
ENSCPOG00000033372	MYO18B	-2.79133	1.67077	-2.10791	0.0435885	0.289827	-3.87947	Down-regulated	RC_AH_vs_RC_PH	Gene
ENSCPOG00000027410	ENSCPOG00000027410	-2.79097	4.90656	-2.95404	0.00608258	0.116252	-2.61127	Down-regulated	RC_AH_vs_RC_PH	Gene
ENSCPOG00000014858	AMER2	-2.79061	2.32711	-2.33891	0.026265	0.225098	-3.59174	Down-regulated	RC_AH_vs_RC_PH	Gene
ENSCPOG00000019590	KCNK3	-2.7803	-0.0264303	-2.48721	0.0187239	0.194112	-3.11975	Down-regulated	RC_AH_vs_RC_PH	Gene
ENSCPOG00000039293	MYL6B	-2.77904	5.22835	-2.82276	0.00841428	0.136385	-2.88394	Down-regulated	RC_AH_vs_RC_PH	Gene
ENSCPOG00000010380	CALB2	-2.77252	4.70025	-2.43052	0.0213351	0.205675	-3.75568	Down-regulated	RC_AH_vs_RC_PH	Gene
ENSCPOG00000011812	PTPN5	-2.77109	0.0548723	-3.34547	0.00223779	0.0719082	-1.44542	Down-regulated	RC_AH_vs_RC_PH	Gene
ENSCPOG00000013721	ENSCPOG00000013721	-2.76574	-0.77409	-4.03159	0.00035502	0.0264997	-0.0311088	Down-regulated	RC_AH_vs_RC_PH	Gene
ENSCPOG00000013261	IP6K3	-2.76253	3.17013	-2.97909	0.00571362	0.113082	-2.39889	Down-regulated	RC_AH_vs_RC_PH	Gene
ENSCPOG00000008546	SALL3	-2.76188	0.500096	-2.57431	0.0152801	0.179144	-2.9807	Down-regulated	RC_AH_vs_RC_PH	Gene
ENSCPOG00000033808	ENSCPOG00000033808	-2.75708	-2.47839	-4.33144	0.000155131	0.0159979	0.828648	Down-regulated	RC_AH_vs_RC_PH	Gene
ENSCPOG00000000650	COL22A1	-2.75084	2.83065	-3.49758	0.00150029	0.0576341	-1.0959	Down-regulated	RC_AH_vs_RC_PH	Gene
ENSCPOG00000003539	CELF3	-2.74915	3.52323	-2.1906	0.0364695	0.262983	-4.00877	Down-regulated	RC_AH_vs_RC_PH	Gene
ENSCPOG00000031687	ENSCPOG00000031687	-2.74726	1.59921	-2.42749	0.0214836	0.205995	-3.30753	Down-regulated	RC_AH_vs_RC_PH	Gene
ENSCPOG00000007877	DRD5	-2.74407	-3.23096	-2.71754	0.0108645	0.157105	-2.80298	Down-regulated	RC_AH_vs_RC_PH	Gene
ENSCPOG00000026397	TFAP2D	-2.74392	-2.24047	-2.67735	0.0119655	0.163199	-2.82908	Down-regulated	RC_AH_vs_RC_PH	Gene
ENSCPOG00000005768	TTC9B	-2.73393	-0.0250887	-2.34481	0.0259189	0.224195	-3.3638	Down-regulated	RC_AH_vs_RC_PH	Gene
ENSCPOG00000038156	ITGB1BP2	-2.73142	-0.88506	-2.61312	0.0139427	0.17308	-2.88776	Down-regulated	RC_AH_vs_RC_PH	Gene
ENSCPOG00000038076	ENSCPOG00000038076	-2.73037	0.539439	-2.13203	0.0413942	0.282356	-3.69608	Down-regulated	RC_AH_vs_RC_PH	Gene
ENSCPOG00000024588	SEZ6L2	-2.72926	3.22081	-2.65003	0.0127724	0.168809	-3.05655	Down-regulated	RC_AH_vs_RC_PH	Gene
ENSCPOG00000012157	GLRA3	-2.72851	-1.35177	-3.11949	0.00400808	0.0940518	-1.9671	Down-regulated	RC_AH_vs_RC_PH	Gene
ENSCPOG00000012199	SULT4A1	-2.72741	3.07234	-2.53627	0.0167051	0.18615	-3.2327	Down-regulated	RC_AH_vs_RC_PH	Gene
ENSCPOG00000023314	SIX6	-2.72694	2.33534	-2.61385	0.0139185	0.17308	-3.07133	Down-regulated	RC_AH_vs_RC_PH	Gene
ENSCPOG00000032867	ENSCPOG00000032867	-2.72653	-2.56715	-4.25192	0.000193405	0.0184855	0.653088	Down-regulated	RC_AH_vs_RC_PH	Gene
ENSCPOG00000025248	NEUROD1	-2.7236	3.588	-2.05215	0.0490613	0.305966	-4.30627	Down-regulated	RC_AH_vs_RC_PH	Gene
ENSCPOG00000036056	LGR5	-2.71672	0.967346	-5.56444	4.894e-06	0.00182651	4.09856	Down-regulated	RC_AH_vs_RC_PH	Gene
ENSCPOG00000004830	PIWIL1	-2.71198	-2.53568	-2.43141	0.0212914	0.205507	-3.22917	Down-regulated	RC_AH_vs_RC_PH	Gene
ENSCPOG00000013937	INSM2	-2.70918	-3.31595	-2.53095	0.0169138	0.186752	-3.09667	Down-regulated	RC_AH_vs_RC_PH	Gene
ENSCPOG00000007022	IMPG1	-2.70422	4.1388	-2.20354	0.0354553	0.259207	-4.16013	Down-regulated	RC_AH_vs_RC_PH	Gene
ENSCPOG00000034129	ENSCPOG00000034129	-2.69731	-0.733227	-3.826	0.000622035	0.035847	-0.411437	Down-regulated	RC_AH_vs_RC_PH	Gene
ENSCPOG00000013677	IRX6	-2.6946	2.09792	-3.0941	0.00427545	0.0972064	-1.99284	Down-regulated	RC_AH_vs_RC_PH	Gene
ENSCPOG00000034438	ENSCPOG00000034438	-2.68883	-1.46332	-2.24566	0.0323256	0.248674	-3.50669	Down-regulated	RC_AH_vs_RC_PH	Gene
ENSCPOG00000005367	DSCAM	-2.68843	2.29849	-2.82024	0.00846632	0.136955	-2.56811	Down-regulated	RC_AH_vs_RC_PH	Gene
ENSCPOG00000009658	OPTC	-2.68742	0.950849	-2.12108	0.0423776	0.285921	-4.18023	Down-regulated	RC_AH_vs_RC_PH	Gene
ENSCPOG00000032308	ENSCPOG00000032308	-2.68584	-2.70333	-2.79812	0.00893655	0.14121	-2.64698	Down-regulated	RC_AH_vs_RC_PH	Gene
ENSCPOG00000033623	SSTR3	-2.68286	1.44106	-3.7796	0.000705315	0.0382554	-0.414416	Down-regulated	RC_AH_vs_RC_PH	Gene
ENSCPOG00000015432	KCNF1	-2.66945	0.276027	-6.34862	5.52699e-07	0.000399969	5.67243	Down-regulated	RC_AH_vs_RC_PH	Gene
ENSCPOG00000014159	GPR37	-2.65359	5.30907	-2.81234	0.00863149	0.139053	-3.00868	Down-regulated	RC_AH_vs_RC_PH	Gene
ENSCPOG00000005221	CHI3L1	-2.64654	-0.614742	-4.04869	0.000338753	0.0256519	0.242345	Down-regulated	RC_AH_vs_RC_PH	Gene
ENSCPOG00000004797	LSMEM1	-2.64577	-2.32271	-2.50564	0.0179406	0.19027	-3.09242	Down-regulated	RC_AH_vs_RC_PH	Gene
ENSCPOG00000013114	SYN1	-2.64127	3.25419	-2.56534	0.0156057	0.180931	-3.27454	Down-regulated	RC_AH_vs_RC_PH	Gene
ENSCPOG00000006308	PLPPR4	-2.63675	1.34154	-2.64096	0.013051	0.169258	-2.90776	Down-regulated	RC_AH_vs_RC_PH	Gene
ENSCPOG00000015246	CACNG7	-2.63266	2.95271	-2.34008	0.026196	0.224876	-3.58181	Down-regulated	RC_AH_vs_RC_PH	Gene
ENSCPOG00000000385	GRIA2	-2.622	2.91018	-2.28034	0.029938	0.241026	-3.72041	Down-regulated	RC_AH_vs_RC_PH	Gene
ENSCPOG00000036034	ENSCPOG00000036034	-2.6124	-2.35004	-2.35494	0.0253339	0.222518	-3.33539	Down-regulated	RC_AH_vs_RC_PH	Gene
ENSCPOG00000025270	ANKRD23	-2.60742	0.907722	-2.28093	0.0298989	0.240879	-3.54157	Down-regulated	RC_AH_vs_RC_PH	Gene
ENSCPOG00000022127	VSTM2B	-2.60236	2.57925	-2.45308	0.0202583	0.200472	-3.35336	Down-regulated	RC_AH_vs_RC_PH	Gene
ENSCPOG00000038717	RGS8	-2.60226	2.66863	-2.1414	0.0405684	0.280631	-3.93167	Down-regulated	RC_AH_vs_RC_PH	Gene
ENSCPOG00000007606	TNR	-2.59557	2.42462	-2.22011	0.0341926	0.255589	-3.74109	Down-regulated	RC_AH_vs_RC_PH	Gene
ENSCPOG00000027598	AQP5	-2.59335	3.23712	-2.24196	0.0325902	0.249683	-3.83406	Down-regulated	RC_AH_vs_RC_PH	Gene
ENSCPOG00000010472	ELAVL2	-2.59303	0.230274	-2.62339	0.0136074	0.171628	-2.87395	Down-regulated	RC_AH_vs_RC_PH	Gene
ENSCPOG00000002533	CACNG2	-2.58281	0.166481	-2.64606	0.0128935	0.169258	-2.82826	Down-regulated	RC_AH_vs_RC_PH	Gene
ENSCPOG00000036169	GPRIN1	-2.58177	2.18796	-2.29735	0.0288265	0.236511	-3.63837	Down-regulated	RC_AH_vs_RC_PH	Gene
ENSCPOG00000015573	CLUL1	-2.58061	5.15483	-2.05289	0.0489844	0.305905	-4.60469	Down-regulated	RC_AH_vs_RC_PH	Gene
ENSCPOG00000004030	INA	-2.57796	4.86269	-2.49802	0.0182607	0.192287	-3.60288	Down-regulated	RC_AH_vs_RC_PH	Gene
ENSCPOG00000021769	OGDHL	-2.57647	3.01762	-3.20287	0.00323791	0.0852759	-1.8918	Down-regulated	RC_AH_vs_RC_PH	Gene
ENSCPOG00000021983	ENSCPOG00000021983	-2.56249	-1.43703	-2.17736	0.0375341	0.266707	-3.63023	Down-regulated	RC_AH_vs_RC_PH	Gene
ENSCPOG00000024759	CACNG6	-2.56224	-0.929689	-2.49521	0.0183801	0.192585	-3.11469	Down-regulated	RC_AH_vs_RC_PH	Gene
ENSCPOG00000040083	ENSCPOG00000040083	-2.54819	-0.762242	-2.66306	0.0123814	0.166021	-2.81746	Down-regulated	RC_AH_vs_RC_PH	Gene
ENSCPOG00000001793	ELAVL3	-2.5452	1.78751	-2.2583	0.031436	0.245154	-3.61213	Down-regulated	RC_AH_vs_RC_PH	Gene
ENSCPOG00000002878	SNAP25	-2.54334	6.57294	-2.36557	0.0247329	0.220027	-4.18171	Down-regulated	RC_AH_vs_RC_PH	Gene
ENSCPOG00000032926	ENSCPOG00000032926	-2.53613	-0.879126	-2.70715	0.0111399	0.158888	-2.72719	Down-regulated	RC_AH_vs_RC_PH	Gene
ENSCPOG00000021800	CHIT1	-2.51277	1.08248	-5.5027	5.81895e-06	0.00193506	3.78414	Down-regulated	RC_AH_vs_RC_PH	Gene
ENSCPOG00000004944	TMEM163	-2.4959	0.702018	-3.17503	0.00347788	0.0880706	-1.77414	Down-regulated	RC_AH_vs_RC_PH	Gene
ENSCPOG00000019958	WDR17	-2.49511	3.90313	-2.19195	0.0363623	0.262735	-4.13861	Down-regulated	RC_AH_vs_RC_PH	Gene
ENSCPOG00000014245	ASB4	-2.48507	-2.14205	-2.13431	0.041192	0.282356	-3.6721	Down-regulated	RC_AH_vs_RC_PH	Gene
ENSCPOG00000002044	ENSCPOG00000002044	-2.47378	1.43552	-5.63828	3.97948e-06	0.00169716	4.13644	Down-regulated	RC_AH_vs_RC_PH	Gene
ENSCPOG00000003506	CPNE6	-2.47083	2.16073	-3.04208	0.00487715	0.105273	-2.08284	Down-regulated	RC_AH_vs_RC_PH	Gene
ENSCPOG00000013556	TMEM196	-2.46944	0.306004	-2.41467	0.022122	0.208768	-3.25414	Down-regulated	RC_AH_vs_RC_PH	Gene
ENSCPOG00000013056	FBXO41	-2.46683	2.02182	-2.97766	0.00573401	0.113219	-2.22445	Down-regulated	RC_AH_vs_RC_PH	Gene
ENSCPOG00000031234	ENSCPOG00000031234	-2.46652	3.87315	-2.3048	0.0283509	0.234636	-3.89581	Down-regulated	RC_AH_vs_RC_PH	Gene
ENSCPOG00000040644	ENSCPOG00000040644	-2.46441	-4.08173	-2.42967	0.0213765	0.205834	-3.25078	Down-regulated	RC_AH_vs_RC_PH	Gene
ENSCPOG00000033459	LRRC74B	-2.45939	-0.662317	-2.65501	0.0126217	0.167836	-2.81518	Down-regulated	RC_AH_vs_RC_PH	Gene
ENSCPOG00000033009	ENSCPOG00000033009	-2.4593	-0.956885	-2.72343	0.0107116	0.155756	-2.71244	Down-regulated	RC_AH_vs_RC_PH	Gene
ENSCPOG00000011070	ENSCPOG00000011070	-2.45867	-1.47543	-2.22618	0.0337405	0.254148	-3.74018	Down-regulated	RC_AH_vs_RC_PH	Gene
ENSCPOG00000014518	NTNG1	-2.44237	1.55382	-3.23911	0.00294934	0.0816566	-1.6428	Down-regulated	RC_AH_vs_RC_PH	Gene
ENSCPOG00000003392	MYOZ1	-2.42936	1.1421	-2.10565	0.0437993	0.290464	-3.85753	Down-regulated	RC_AH_vs_RC_PH	Gene
ENSCPOG00000001941	NRSN1	-2.4282	1.95261	-2.10797	0.0435825	0.289827	-3.93157	Down-regulated	RC_AH_vs_RC_PH	Gene
ENSCPOG00000035412	ENSCPOG00000035412	-2.42747	1.50127	-6.17011	9.04751e-07	0.000580069	5.7226	Down-regulated	RC_AH_vs_RC_PH	Gene
ENSCPOG00000000832	COL2A1	-2.42237	5.57464	-2.58329	0.0149603	0.177116	-3.67769	Down-regulated	RC_AH_vs_RC_PH	Gene
ENSCPOG00000004456	ENSCPOG00000004456	-2.41885	-1.39464	-4.67045	6.0243e-05	0.00963581	1.80013	Down-regulated	RC_AH_vs_RC_PH	Gene
ENSCPOG00000013029	NOL4	-2.41364	1.4469	-2.395	0.0231362	0.212954	-3.38477	Down-regulated	RC_AH_vs_RC_PH	Gene
ENSCPOG00000000196	GRIK1	-2.41247	4.16121	-2.67234	0.0121097	0.163779	-3.19104	Down-regulated	RC_AH_vs_RC_PH	Gene
ENSCPOG00000009625	CRMP1	-2.40941	4.99672	-2.39087	0.0233545	0.214459	-3.83671	Down-regulated	RC_AH_vs_RC_PH	Gene
ENSCPOG00000011556	CNGA2	-2.40894	-2.72385	-4.30772	0.000165687	0.0164604	0.836918	Down-regulated	RC_AH_vs_RC_PH	Gene
ENSCPOG00000022976	HMX1	-2.40779	1.75213	-2.18939	0.0365661	0.262983	-3.87773	Down-regulated	RC_AH_vs_RC_PH	Gene
ENSCPOG00000008979	SLC8A3	-2.39749	3.66407	-3.37757	0.00205769	0.0686638	-1.43742	Down-regulated	RC_AH_vs_RC_PH	Gene
ENSCPOG00000007581	ZNF804A	-2.39534	2.37255	-2.39759	0.0230002	0.2122	-3.46812	Down-regulated	RC_AH_vs_RC_PH	Gene
ENSCPOG00000034361	SCG5	-2.39394	5.33814	-2.52336	0.017216	0.187273	-3.6159	Down-regulated	RC_AH_vs_RC_PH	Gene
ENSCPOG00000007809	SLC6A11	-2.39148	4.76373	-2.12998	0.0415764	0.282899	-4.37656	Down-regulated	RC_AH_vs_RC_PH	Gene
ENSCPOG00000001685	S100A9	-2.39009	-2.345	-2.99413	0.00550236	0.110718	-2.30138	Down-regulated	RC_AH_vs_RC_PH	Gene
ENSCPOG00000033474	HSD17B2	-2.39004	0.423177	-2.23344	0.0332071	0.252191	-3.62249	Down-regulated	RC_AH_vs_RC_PH	Gene
ENSCPOG00000010466	ENSCPOG00000010466	-2.38918	5.34751	-2.67113	0.0121448	0.164112	-3.29911	Down-regulated	RC_AH_vs_RC_PH	Gene
ENSCPOG00000023418	SLC7A4	-2.37407	2.51855	-5.30819	1.00464e-05	0.00291624	3.45785	Down-regulated	RC_AH_vs_RC_PH	Gene
ENSCPOG00000015224	ZMAT4	-2.36577	0.556357	-2.32476	0.0271127	0.228	-3.41	Down-regulated	RC_AH_vs_RC_PH	Gene
ENSCPOG00000023160	GDAP1L1	-2.36065	1.07938	-2.52724	0.0170608	0.186752	-3.10118	Down-regulated	RC_AH_vs_RC_PH	Gene
ENSCPOG00000034311	HSPB7	-2.35731	1.365	-2.32011	0.0273969	0.229528	-3.63091	Down-regulated	RC_AH_vs_RC_PH	Gene
ENSCPOG00000034673	ENSCPOG00000034673	-2.3554	-4.62968	-2.08837	0.0454409	0.296347	-3.74686	Down-regulated	RC_AH_vs_RC_PH	Gene
ENSCPOG00000021317	RPH3A	-2.35414	3.98818	-3.33183	0.00231883	0.0728092	-1.67298	Down-regulated	RC_AH_vs_RC_PH	Gene
ENSCPOG00000001991	ATP2A1	-2.35237	3.10009	-2.61796	0.0137836	0.172726	-3.36181	Down-regulated	RC_AH_vs_RC_PH	Gene
ENSCPOG00000012581	GRIN1	-2.35037	3.03406	-2.374	0.0242655	0.218262	-3.59177	Down-regulated	RC_AH_vs_RC_PH	Gene
ENSCPOG00000031158	CTXN2	-2.3472	-2.58127	-2.11347	0.0430733	0.287835	-3.70319	Down-regulated	RC_AH_vs_RC_PH	Gene
ENSCPOG00000013521	FBXO47	-2.34636	-1.96603	-2.52482	0.0171576	0.187005	-3.04547	Down-regulated	RC_AH_vs_RC_PH	Gene
ENSCPOG00000014214	DRAXIN	-2.34134	-2.72565	-2.13892	0.0407853	0.28118	-3.66458	Down-regulated	RC_AH_vs_RC_PH	Gene
ENSCPOG00000005734	USH1G	-2.33798	-1.77504	-2.09963	0.0443653	0.292441	-3.72121	Down-regulated	RC_AH_vs_RC_PH	Gene
ENSCPOG00000001577	ENSCPOG00000001577	-2.33413	8.77509	-3.72047	0.000827324	0.0422927	-1.14426	Down-regulated	RC_AH_vs_RC_PH	Gene
ENSCPOG00000034544	TAGLN3	-2.3339	4.24628	-2.40358	0.0226891	0.211054	-3.75685	Down-regulated	RC_AH_vs_RC_PH	Gene
ENSCPOG00000002285	LHX4	-2.33206	1.50374	-2.27651	0.0301938	0.241148	-3.60714	Down-regulated	RC_AH_vs_RC_PH	Gene
ENSCPOG00000024590	RUNDC3A	-2.33087	3.04954	-2.6109	0.014016	0.173402	-3.16414	Down-regulated	RC_AH_vs_RC_PH	Gene
ENSCPOG00000013262	GRK7	-2.33074	3.21414	-2.09801	0.0445183	0.29308	-4.22184	Down-regulated	RC_AH_vs_RC_PH	Gene
ENSCPOG00000030533	ENSCPOG00000030533	-2.32934	-2.93337	-2.25466	0.0316902	0.246156	-3.6439	Down-regulated	RC_AH_vs_RC_PH	Gene
ENSCPOG00000022624	LACTBL1	-2.32887	2.66566	-2.0446	0.0498466	0.308375	-4.22992	Down-regulated	RC_AH_vs_RC_PH	Gene
ENSCPOG00000012135	NPTX2	-2.32791	1.95997	-3.07789	0.00445497	0.099989	-1.99285	Down-regulated	RC_AH_vs_RC_PH	Gene
ENSCPOG00000000125	GALR1	-2.32666	-1.36853	-2.53003	0.0169504	0.186752	-3.04518	Down-regulated	RC_AH_vs_RC_PH	Gene
ENSCPOG00000013537	VGF	-2.32229	0.212142	-2.31442	0.027748	0.231479	-3.44169	Down-regulated	RC_AH_vs_RC_PH	Gene
ENSCPOG00000034444	HPCA	-2.32153	3.77326	-2.04627	0.0496722	0.308244	-4.37921	Down-regulated	RC_AH_vs_RC_PH	Gene
ENSCPOG00000037318	ENSCPOG00000037318	-2.31855	-0.613142	-2.14211	0.0405067	0.280452	-3.74388	Down-regulated	RC_AH_vs_RC_PH	Gene
ENSCPOG00000006478	AMPH	-2.31748	4.57321	-2.67593	0.0120064	0.163295	-3.25408	Down-regulated	RC_AH_vs_RC_PH	Gene
ENSCPOG00000031349	ENSCPOG00000031349	-2.31113	-2.16894	-2.04774	0.0495185	0.307529	-3.79737	Down-regulated	RC_AH_vs_RC_PH	Gene
ENSCPOG00000036801	GPR20	-2.30821	-1.98171	-2.79147	0.00908271	0.142371	-2.56913	Down-regulated	RC_AH_vs_RC_PH	Gene
ENSCPOG00000011387	KCNC1	-2.30529	3.4705	-2.5582	0.0158691	0.182367	-3.28948	Down-regulated	RC_AH_vs_RC_PH	Gene
ENSCPOG00000037489	KRT3	-2.30222	-2.79868	-2.44383	0.0206936	0.202987	-3.23207	Down-regulated	RC_AH_vs_RC_PH	Gene
ENSCPOG00000032246	ENSCPOG00000032246	-2.30031	1.7785	-3.51717	0.0014244	0.0558188	-1.05074	Down-regulated	RC_AH_vs_RC_PH	Gene
ENSCPOG00000039436	TTBK1	-2.28996	2.46696	-2.17498	0.0377286	0.267721	-3.86079	Down-regulated	RC_AH_vs_RC_PH	Gene
ENSCPOG00000003511	DPP6	-2.28042	3.94916	-2.47522	0.0192502	0.197091	-3.50903	Down-regulated	RC_AH_vs_RC_PH	Gene
ENSCPOG00000023680	JPH3	-2.27976	1.27725	-2.26591	0.0309117	0.243855	-3.58355	Down-regulated	RC_AH_vs_RC_PH	Gene
ENSCPOG00000030928	ENSCPOG00000030928	-2.27936	-3.92675	-2.59972	0.0143916	0.174981	-2.912	Down-regulated	RC_AH_vs_RC_PH	Gene
ENSCPOG00000000492	CFAP58	-2.27799	-0.0503556	-2.54212	0.0164782	0.185159	-3.03376	Down-regulated	RC_AH_vs_RC_PH	Gene
ENSCPOG00000010462	SNTG1	-2.27624	-2.02314	-2.37452	0.0242369	0.218215	-3.30225	Down-regulated	RC_AH_vs_RC_PH	Gene
ENSCPOG00000007483	SEZ6	-2.27349	4.40133	-2.41787	0.0219611	0.207624	-3.75643	Down-regulated	RC_AH_vs_RC_PH	Gene
ENSCPOG00000038678	HPCAL4	-2.27173	2.8077	-3.25204	0.00285243	0.0799813	-1.73627	Down-regulated	RC_AH_vs_RC_PH	Gene
ENSCPOG00000034738	ENSCPOG00000034738	-2.27054	2.04952	-3.67897	0.000924984	0.0446127	-0.8391	Down-regulated	RC_AH_vs_RC_PH	Gene
ENSCPOG00000026278	KIF5C	-2.26381	5.50045	-2.19028	0.036495	0.262983	-4.2805	Down-regulated	RC_AH_vs_RC_PH	Gene
ENSCPOG00000003839	TRIM54	-2.25653	-0.0113964	-2.48499	0.0188206	0.194719	-3.16602	Down-regulated	RC_AH_vs_RC_PH	Gene
ENSCPOG00000003087	MYLPF	-2.2564	2.45328	-2.20335	0.03547	0.259207	-3.94177	Down-regulated	RC_AH_vs_RC_PH	Gene
ENSCPOG00000006791	PLPPR1	-2.24494	1.47885	-2.82624	0.00834272	0.135556	-2.52341	Down-regulated	RC_AH_vs_RC_PH	Gene
ENSCPOG00000014587	SPP1	-2.23381	5.22963	-5.53341	5.3388e-06	0.00193243	3.78185	Down-regulated	RC_AH_vs_RC_PH	Gene
ENSCPOG00000010798	SLC35D3	-2.23318	-2.47944	-2.30055	0.0286211	0.235793	-3.4199	Down-regulated	RC_AH_vs_RC_PH	Gene
ENSCPOG00000002876	ENSCPOG00000002876	-2.23174	-1.79698	-2.65282	0.0126875	0.167996	-2.86505	Down-regulated	RC_AH_vs_RC_PH	Gene
ENSCPOG00000025785	PCP4L1	-2.22709	1.32661	-2.79986	0.00889871	0.140853	-2.64699	Down-regulated	RC_AH_vs_RC_PH	Gene
ENSCPOG00000037321	GIMAP4	-2.22602	0.0719245	-7.3888	3.32216e-08	5.1252e-05	8.73365	Down-regulated	RC_AH_vs_RC_PH	Gene
ENSCPOG00000039872	ENSCPOG00000039872	-2.22522	1.8134	-3.62564	0.00106707	0.0476339	-0.841311	Down-regulated	RC_AH_vs_RC_PH	Gene
ENSCPOG00000002627	CCL19	-2.22504	-3.11387	-3.0893	0.0043279	0.0979377	-2.00064	Down-regulated	RC_AH_vs_RC_PH	Gene
ENSCPOG00000036099	ESRRG	-2.2234	3.67466	-2.92374	0.00655909	0.11969	-2.57068	Down-regulated	RC_AH_vs_RC_PH	Gene
ENSCPOG00000026955	ENSCPOG00000026955	-2.22256	-0.13965	-4.36457	0.000141487	0.0148847	0.955937	Down-regulated	RC_AH_vs_RC_PH	Gene
ENSCPOG00000002054	SYT1	-2.21678	6.62701	-3.5461	0.00131914	0.0534301	-1.55853	Down-regulated	RC_AH_vs_RC_PH	Gene
ENSCPOG00000030980	MARCHF4	-2.21568	2.25362	-2.14316	0.0404152	0.279942	-3.94772	Down-regulated	RC_AH_vs_RC_PH	Gene
ENSCPOG00000000192	ART5	-2.21412	-0.996733	-2.27922	0.0300123	0.241046	-3.46253	Down-regulated	RC_AH_vs_RC_PH	Gene
ENSCPOG00000020060	SERPINA5	-2.21393	-2.93127	-2.45035	0.0203861	0.200976	-3.18279	Down-regulated	RC_AH_vs_RC_PH	Gene
ENSCPOG00000011663	AP3B2	-2.2128	4.28026	-3.42687	0.00180795	0.0641869	-1.51787	Down-regulated	RC_AH_vs_RC_PH	Gene
ENSCPOG00000008870	PLA2G2D	-2.2108	-2.32175	-2.81698	0.0085342	0.137769	-2.51583	Down-regulated	RC_AH_vs_RC_PH	Gene
ENSCPOG00000037698	ENSCPOG00000037698	-2.20695	-0.0492497	-3.06267	0.0046299	0.102312	-2.01809	Down-regulated	RC_AH_vs_RC_PH	Gene
ENSCPOG00000012276	MPEG1	-2.19551	-2.71344	-6.16205	9.2515e-07	0.000580069	5.67326	Down-regulated	RC_AH_vs_RC_PH	Gene
ENSCPOG00000010905	LTF	-2.19238	-0.138234	-4.23911	0.000200387	0.0190367	0.711954	Down-regulated	RC_AH_vs_RC_PH	Gene
ENSCPOG00000022750	KCNH2	-2.1904	3.12219	-2.61903	0.0137489	0.172551	-3.11844	Down-regulated	RC_AH_vs_RC_PH	Gene
ENSCPOG00000019738	PRDM8	-2.18416	2.64553	-2.51877	0.017401	0.188055	-3.26733	Down-regulated	RC_AH_vs_RC_PH	Gene
ENSCPOG00000032223	SYPL2	-2.17581	1.7964	-2.6644	0.012342	0.165803	-2.99701	Down-regulated	RC_AH_vs_RC_PH	Gene
ENSCPOG00000001581	RIMS3	-2.16901	1.84258	-2.34711	0.0257852	0.223961	-3.53204	Down-regulated	RC_AH_vs_RC_PH	Gene
ENSCPOG00000013036	SLC7A11	-2.16142	-0.824728	-2.29415	0.0290323	0.237393	-3.44076	Down-regulated	RC_AH_vs_RC_PH	Gene
ENSCPOG00000007127	HRH3	-2.16078	0.258861	-2.19743	0.0359312	0.261477	-3.63824	Down-regulated	RC_AH_vs_RC_PH	Gene
ENSCPOG00000039354	ENSCPOG00000039354	-2.15513	-1.18493	-3.28363	0.00262836	0.0766447	-1.61838	Down-regulated	RC_AH_vs_RC_PH	Gene
ENSCPOG00000007251	OASL	-2.15163	0.14475	-2.29653	0.0288792	0.236511	-3.79165	Down-regulated	RC_AH_vs_RC_PH	Gene
ENSCPOG00000024399	NTNG2	-2.13176	4.9241	-2.12892	0.0416712	0.283206	-4.45543	Down-regulated	RC_AH_vs_RC_PH	Gene
ENSCPOG00000010456	TRIM9	-2.12948	3.06718	-2.88776	0.00717071	0.124613	-2.56399	Down-regulated	RC_AH_vs_RC_PH	Gene
ENSCPOG00000033346	ENSCPOG00000033346	-2.11556	-0.259231	-5.17537	1.45921e-05	0.00387679	2.89057	Down-regulated	RC_AH_vs_RC_PH	Gene
ENSCPOG00000035956	CELF4	-2.10304	2.77936	-2.47641	0.0191975	0.196809	-3.4234	Down-regulated	RC_AH_vs_RC_PH	Gene
ENSCPOG00000015518	ENSCPOG00000015518	-2.08814	0.660782	-8.29867	3.14441e-09	8.21476e-06	11.0834	Down-regulated	RC_AH_vs_RC_PH	Gene
ENSCPOG00000003816	ENSCPOG00000003816	-2.08798	4.65359	-6.65112	2.41264e-07	0.000227697	6.84523	Down-regulated	RC_AH_vs_RC_PH	Gene
ENSCPOG00000022499	LRFN2	-2.08717	2.1501	-2.22259	0.0340076	0.254877	-3.87529	Down-regulated	RC_AH_vs_RC_PH	Gene
ENSCPOG00000005581	MTUS2	-2.08373	2.89841	-2.73173	0.010499	0.153999	-2.89006	Down-regulated	RC_AH_vs_RC_PH	Gene
ENSCPOG00000007567	PCSK1N	-2.08117	3.99974	-2.42511	0.0216008	0.206304	-3.65196	Down-regulated	RC_AH_vs_RC_PH	Gene
ENSCPOG00000006468	MEGF11	-2.07892	1.76203	-3.13611	0.00384183	0.0918536	-1.91352	Down-regulated	RC_AH_vs_RC_PH	Gene
ENSCPOG00000011434	MTTP	-2.07721	-1.38159	-2.78038	0.00933129	0.144391	-2.57881	Down-regulated	RC_AH_vs_RC_PH	Gene
ENSCPOG00000007045	MYH7	-2.0765	4.03348	-3.1424	0.00378062	0.0913589	-2.35693	Down-regulated	RC_AH_vs_RC_PH	Gene
ENSCPOG00000019432	P2RX3	-2.07382	0.233064	-3.05409	0.00473143	0.103294	-2.03138	Down-regulated	RC_AH_vs_RC_PH	Gene
ENSCPOG00000020724	ENSCPOG00000020724	-2.07077	-1.51138	-6.08	1.16137e-06	0.000674238	5.45389	Down-regulated	RC_AH_vs_RC_PH	Gene
ENSCPOG00000003014	VWA5B1	-2.07064	-0.436344	-2.80159	0.00886125	0.14073	-2.53494	Down-regulated	RC_AH_vs_RC_PH	Gene
ENSCPOG00000003388	CYP7A1	-2.06711	-0.409548	-5.69527	3.39286e-06	0.00151952	4.48784	Down-regulated	RC_AH_vs_RC_PH	Gene
ENSCPOG00000039175	PROKR1	-2.06298	-0.930074	-3.39131	0.0019849	0.0676376	-1.3108	Down-regulated	RC_AH_vs_RC_PH	Gene
ENSCPOG00000040175	POPDC3	-2.06037	0.183533	-2.30047	0.0286261	0.235793	-3.43996	Down-regulated	RC_AH_vs_RC_PH	Gene
ENSCPOG00000032872	ENSCPOG00000032872	-2.05092	4.46201	-3.21319	0.0031531	0.0843604	-1.9869	Down-regulated	RC_AH_vs_RC_PH	Gene
ENSCPOG00000026055	TNNC2	-2.04952	1.76472	-2.59245	0.0146407	0.17609	-3.17062	Down-regulated	RC_AH_vs_RC_PH	Gene
ENSCPOG00000022880	RHBDL3	-2.04796	2.19973	-2.74512	0.0101648	0.151403	-2.78464	Down-regulated	RC_AH_vs_RC_PH	Gene
ENSCPOG00000014656	RGS1	-2.04681	-2.19465	-4.63745	6.60749e-05	0.0103572	1.71745	Down-regulated	RC_AH_vs_RC_PH	Gene
ENSCPOG00000014607	MYB	-2.04546	1.05897	-4.12812	0.000272267	0.0230691	0.438235	Down-regulated	RC_AH_vs_RC_PH	Gene
ENSCPOG00000008733	DNAJC6	-2.04456	4.87637	-2.55383	0.0160326	0.182771	-3.51127	Down-regulated	RC_AH_vs_RC_PH	Gene
ENSCPOG00000030553	PKIB	-2.0441	1.92386	-6.64259	2.46944e-07	0.000227697	6.9772	Down-regulated	RC_AH_vs_RC_PH	Gene
ENSCPOG00000001699	ENSCPOG00000001699	-2.0406	5.33736	-2.89452	0.00705187	0.123506	-2.91487	Down-regulated	RC_AH_vs_RC_PH	Gene
ENSCPOG00000013992	MGAT4C	-2.02866	0.490698	-4.05326	0.000334525	0.0256519	0.252922	Down-regulated	RC_AH_vs_RC_PH	Gene
ENSCPOG00000031988	MSTN	-2.02811	0.403577	-2.1333	0.0412811	0.282356	-3.83859	Down-regulated	RC_AH_vs_RC_PH	Gene
ENSCPOG00000034529	TMIE	-2.02607	1.07027	-3.24886	0.00287597	0.0799813	-1.61586	Down-regulated	RC_AH_vs_RC_PH	Gene
ENSCPOG00000013060	UNC79	-2.02419	2.37311	-2.2123	0.0347824	0.257685	-3.78868	Down-regulated	RC_AH_vs_RC_PH	Gene
ENSCPOG00000036254	ENSCPOG00000036254	-2.02076	2.05053	-2.09107	0.045181	0.295828	-4.03333	Down-regulated	RC_AH_vs_RC_PH	Gene
ENSCPOG00000002997	CYP4X1	-2.02059	1.89455	-3.68703	0.00090518	0.0439278	-0.649273	Down-regulated	RC_AH_vs_RC_PH	Gene
ENSCPOG00000003195	NTRK1	-2.02023	0.425926	-2.07353	0.0468952	0.300279	-3.90408	Down-regulated	RC_AH_vs_RC_PH	Gene
ENSCPOG00000014952	DPYSL4	-2.01467	4.64958	-2.86962	0.00749923	0.127081	-2.81117	Down-regulated	RC_AH_vs_RC_PH	Gene
ENSCPOG00000032165	BMP5	-2.0055	2.77148	-6.36355	5.30452e-07	0.000399969	6.11423	Down-regulated	RC_AH_vs_RC_PH	Gene
ENSCPOG00000040513	B3GALT2	-2.00258	3.31586	-3.02931	0.00503672	0.10569	-2.20253	Down-regulated	RC_AH_vs_RC_PH	Gene
ENSCPOG00000032623	SLCO5A1	-1.99876	1.55915	-3.04956	0.0047859	0.104193	-2.08719	Down-regulated	RC_AH_vs_RC_PH	Gene
ENSCPOG00000039606	ENSCPOG00000039606	-1.99747	-1.96433	-2.47275	0.0193605	0.197299	-3.16442	Down-regulated	RC_AH_vs_RC_PH	Gene
ENSCPOG00000022256	FOXO6	-1.99045	1.88111	-3.65165	0.000995303	0.0464291	-0.711053	Down-regulated	RC_AH_vs_RC_PH	Gene
ENSCPOG00000019278	CACNG4	-1.98675	4.91521	-5.19237	1.39112e-05	0.00375962	3.04067	Down-regulated	RC_AH_vs_RC_PH	Gene
ENSCPOG00000025481	SLC16A3	-1.98652	4.52857	-3.4539	0.00168377	0.0619556	-1.48374	Down-regulated	RC_AH_vs_RC_PH	Gene
ENSCPOG00000011838	SPOCK3	-1.98479	3.20983	-2.46063	0.0199093	0.198684	-3.46838	Down-regulated	RC_AH_vs_RC_PH	Gene
ENSCPOG00000014429	IGSF6	-1.98272	-1.31344	-4.98758	2.4739e-05	0.00546175	2.6021	Down-regulated	RC_AH_vs_RC_PH	Gene
ENSCPOG00000000446	CHGB	-1.97875	4.17013	-4.12458	0.000274936	0.02317	0.251159	Down-regulated	RC_AH_vs_RC_PH	Gene
ENSCPOG00000000176	HECW1	-1.97306	1.63306	-2.22362	0.033931	0.25466	-3.68662	Down-regulated	RC_AH_vs_RC_PH	Gene
ENSCPOG00000040361	ENSCPOG00000040361	-1.97246	2.88387	-2.91541	0.00669622	0.120786	-2.45593	Down-regulated	RC_AH_vs_RC_PH	Gene
ENSCPOG00000010976	ENSCPOG00000010976	-1.96996	2.3431	-2.10219	0.0441239	0.291586	-3.97688	Down-regulated	RC_AH_vs_RC_PH	Gene
ENSCPOG00000009174	HK2	-1.96935	5.90409	-3.12277	0.00397478	0.0937177	-2.50166	Down-regulated	RC_AH_vs_RC_PH	Gene
ENSCPOG00000031279	LRTM2	-1.96636	3.0007	-3.44932	0.00170423	0.06227	-1.29397	Down-regulated	RC_AH_vs_RC_PH	Gene
ENSCPOG00000033005	ENSCPOG00000033005	-1.96111	-1.58927	-5.49935	5.8738e-06	0.00193506	3.94691	Down-regulated	RC_AH_vs_RC_PH	Gene
ENSCPOG00000020830	BRSK2	-1.95874	4.73447	-2.10333	0.0440167	0.291246	-4.43851	Down-regulated	RC_AH_vs_RC_PH	Gene
ENSCPOG00000014139	CLRN3	-1.95667	-1.21913	-2.08106	0.0461523	0.297956	-3.79422	Down-regulated	RC_AH_vs_RC_PH	Gene
ENSCPOG00000038459	RBM24	-1.95419	1.74334	-2.55424	0.0160171	0.182728	-3.12611	Down-regulated	RC_AH_vs_RC_PH	Gene
ENSCPOG00000036147	ENSCPOG00000036147	-1.95319	-2.31999	-2.9064	0.00684753	0.121835	-2.33985	Down-regulated	RC_AH_vs_RC_PH	Gene
ENSCPOG00000006582	CDH17	-1.94631	-0.957418	-2.07379	0.0468694	0.300236	-3.98353	Down-regulated	RC_AH_vs_RC_PH	Gene
ENSCPOG00000033696	ENSCPOG00000033696	-1.94516	1.30103	-2.29248	0.0291406	0.237658	-3.56321	Down-regulated	RC_AH_vs_RC_PH	Gene
ENSCPOG00000033123	ENSCPOG00000033123	-1.94388	-0.863696	-2.1453	0.0402289	0.279021	-3.68611	Down-regulated	RC_AH_vs_RC_PH	Gene
ENSCPOG00000040085	LY6G6D	-1.93596	-1.29718	-2.26838	0.0307427	0.243379	-3.47601	Down-regulated	RC_AH_vs_RC_PH	Gene
ENSCPOG00000035370	KCNK12	-1.93113	0.51662	-2.58698	0.0148309	0.17692	-2.96271	Down-regulated	RC_AH_vs_RC_PH	Gene
ENSCPOG00000010556	STEAP4	-1.92591	2.2129	-2.32656	0.0270037	0.22773	-3.7847	Down-regulated	RC_AH_vs_RC_PH	Gene
ENSCPOG00000038096	SCIMP	-1.92256	-0.368576	-6.34298	5.6136e-07	0.000399969	6.19465	Down-regulated	RC_AH_vs_RC_PH	Gene
ENSCPOG00000035804	LGR6	-1.91799	-0.416458	-2.35447	0.0253609	0.222563	-3.33561	Down-regulated	RC_AH_vs_RC_PH	Gene
ENSCPOG00000015125	GSDMA	-1.91428	-1.06891	-2.06304	0.0479466	0.302805	-3.82035	Down-regulated	RC_AH_vs_RC_PH	Gene
ENSCPOG00000014986	CHL1	-1.90643	4.59303	-2.33947	0.026232	0.224938	-3.83536	Down-regulated	RC_AH_vs_RC_PH	Gene
ENSCPOG00000025869	ENSCPOG00000025869	-1.90529	-2.41361	-2.38741	0.0235386	0.214766	-3.38597	Down-regulated	RC_AH_vs_RC_PH	Gene
ENSCPOG00000037471	PLN	-1.9	-0.339595	-2.5287	0.0170028	0.186752	-3.37561	Down-regulated	RC_AH_vs_RC_PH	Gene
ENSCPOG00000038910	PAQR7	-1.89824	6.96596	-3.13935	0.00381022	0.0916981	-2.62188	Down-regulated	RC_AH_vs_RC_PH	Gene
ENSCPOG00000034455	ENSCPOG00000034455	-1.89783	0.347763	-3.81649	0.000638279	0.0362501	-0.32443	Down-regulated	RC_AH_vs_RC_PH	Gene
ENSCPOG00000015278	FBXL16	-1.8947	4.42829	-2.21162	0.0348347	0.257685	-4.18889	Down-regulated	RC_AH_vs_RC_PH	Gene
ENSCPOG00000003534	VWC2	-1.88657	2.77556	-2.63033	0.0133851	0.171414	-3.01618	Down-regulated	RC_AH_vs_RC_PH	Gene
ENSCPOG00000014450	CHGA	-1.87783	4.30202	-2.19119	0.0364228	0.262858	-4.29974	Down-regulated	RC_AH_vs_RC_PH	Gene
ENSCPOG00000005240	SCN5A	-1.87541	-0.14398	-2.53958	0.0165762	0.185853	-3.02909	Down-regulated	RC_AH_vs_RC_PH	Gene
ENSCPOG00000038237	PPP1R3C	-1.87427	3.8422	-4.92246	2.97056e-05	0.00627797	2.40173	Down-regulated	RC_AH_vs_RC_PH	Gene
ENSCPOG00000010931	GABRR2	-1.87217	1.66691	-2.06367	0.0478827	0.302668	-4.10713	Down-regulated	RC_AH_vs_RC_PH	Gene
ENSCPOG00000014985	ZNF385B	-1.86944	4.04104	-2.50416	0.0180022	0.190665	-3.53091	Down-regulated	RC_AH_vs_RC_PH	Gene
ENSCPOG00000006986	EDIL3	-1.86758	4.86144	-2.96983	0.0058475	0.114342	-2.59154	Down-regulated	RC_AH_vs_RC_PH	Gene
ENSCPOG00000022002	ENSCPOG00000022002	-1.86386	1.0569	-6.60506	2.7357e-07	0.000238234	6.86515	Down-regulated	RC_AH_vs_RC_PH	Gene
ENSCPOG00000004761	TLR8	-1.86098	-2.04998	-3.6263	0.0010652	0.0476339	-0.793424	Down-regulated	RC_AH_vs_RC_PH	Gene
ENSCPOG00000010559	CHRNA4	-1.85729	3.15632	-2.99965	0.00542671	0.110049	-2.35901	Down-regulated	RC_AH_vs_RC_PH	Gene
ENSCPOG00000038297	ENSCPOG00000038297	-1.85697	-1.79353	-2.78974	0.00912095	0.142655	-2.74423	Down-regulated	RC_AH_vs_RC_PH	Gene
ENSCPOG00000003474	KCNC2	-1.85426	1.35959	-2.17552	0.0376845	0.267529	-3.80174	Down-regulated	RC_AH_vs_RC_PH	Gene
ENSCPOG00000011332	ATP6V0A4	-1.85251	-0.47767	-3.70117	0.000871408	0.043501	-0.649562	Down-regulated	RC_AH_vs_RC_PH	Gene
ENSCPOG00000007602	TRIM66	-1.84694	0.0169602	-2.93637	0.00635641	0.118175	-2.26931	Down-regulated	RC_AH_vs_RC_PH	Gene
ENSCPOG00000000470	TRPV6	-1.84218	-1.56135	-3.11978	0.00400513	0.0940518	-1.93663	Down-regulated	RC_AH_vs_RC_PH	Gene
ENSCPOG00000002157	FHL5	-1.8387	0.487237	-2.36274	0.0248916	0.220813	-3.56299	Down-regulated	RC_AH_vs_RC_PH	Gene
ENSCPOG00000006278	CFD	-1.83621	3.85997	-7.28121	4.41955e-08	5.32896e-05	8.561	Down-regulated	RC_AH_vs_RC_PH	Gene
ENSCPOG00000014872	ABHD12B	-1.83293	-1.43592	-3.0414	0.00488557	0.105273	-2.05749	Down-regulated	RC_AH_vs_RC_PH	Gene
ENSCPOG00000003265	TNNC1	-1.83017	3.88718	-2.40153	0.0227951	0.211428	-3.81997	Down-regulated	RC_AH_vs_RC_PH	Gene
ENSCPOG00000008250	FCRLA	-1.82803	-2.3396	-4.36859	0.000139914	0.0148412	1.03533	Down-regulated	RC_AH_vs_RC_PH	Gene
ENSCPOG00000039733	ENSCPOG00000039733	-1.8274	0.725751	-3.58186	0.00119937	0.0511334	-0.906133	Down-regulated	RC_AH_vs_RC_PH	Gene
ENSCPOG00000035902	ENSCPOG00000035902	-1.82591	-1.47692	-2.24902	0.0320872	0.247645	-3.50222	Down-regulated	RC_AH_vs_RC_PH	Gene
ENSCPOG00000037190	MMP19	-1.82292	-0.797423	-3.13792	0.00382409	0.0917958	-1.89245	Down-regulated	RC_AH_vs_RC_PH	Gene
ENSCPOG00000006578	NEURL1	-1.81883	4.80866	-4.01882	0.000367671	0.0268434	-0.0690002	Down-regulated	RC_AH_vs_RC_PH	Gene
ENSCPOG00000019609	CKM	-1.81835	3.90799	-2.27823	0.0300785	0.241096	-4.05421	Down-regulated	RC_AH_vs_RC_PH	Gene
ENSCPOG00000014505	CABP7	-1.81426	0.3101	-2.25972	0.031338	0.244877	-3.53327	Down-regulated	RC_AH_vs_RC_PH	Gene
ENSCPOG00000002720	ENSCPOG00000002720	-1.81105	5.16324	-3.85814	0.00057007	0.0341135	-0.588712	Down-regulated	RC_AH_vs_RC_PH	Gene
ENSCPOG00000012391	CDH2	-1.80715	5.23159	-4.13646	0.000266082	0.0229668	0.0948426	Down-regulated	RC_AH_vs_RC_PH	Gene
ENSCPOG00000021703	RBFOX3	-1.79736	1.49101	-2.38945	0.0234303	0.21458	-3.40943	Down-regulated	RC_AH_vs_RC_PH	Gene
ENSCPOG00000009872	SPHKAP	-1.79629	5.4676	-2.94874	0.00616354	0.116597	-2.88777	Down-regulated	RC_AH_vs_RC_PH	Gene
ENSCPOG00000004111	TREML1	-1.79486	-2.60699	-3.64914	0.00100201	0.0464291	-0.719351	Down-regulated	RC_AH_vs_RC_PH	Gene
ENSCPOG00000014001	KMO	-1.78724	-2.15836	-4.5695	7.99061e-05	0.0113866	1.48788	Down-regulated	RC_AH_vs_RC_PH	Gene
ENSCPOG00000001930	CYBB	-1.78663	3.07518	-7.84559	1.00416e-08	2.24861e-05	10.0272	Down-regulated	RC_AH_vs_RC_PH	Gene
ENSCPOG00000032162	PROKR2	-1.78341	-0.631939	-2.99865	0.00544032	0.110049	-2.18106	Down-regulated	RC_AH_vs_RC_PH	Gene
ENSCPOG00000000795	CD300LF	-1.7798	-1.82447	-3.86879	0.000553815	0.0339103	-0.235108	Down-regulated	RC_AH_vs_RC_PH	Gene
ENSCPOG00000012274	ENSCPOG00000012274	-1.77776	-3.17226	-2.24297	0.032518	0.249252	-3.52077	Down-regulated	RC_AH_vs_RC_PH	Gene
ENSCPOG00000003093	ENSCPOG00000003093	-1.77727	1.53416	-2.41942	0.0218836	0.207391	-3.469	Down-regulated	RC_AH_vs_RC_PH	Gene
ENSCPOG00000014463	ENSCPOG00000014463	-1.77697	4.05948	-3.87155	0.000549677	0.033789	-0.747361	Down-regulated	RC_AH_vs_RC_PH	Gene
ENSCPOG00000011615	SLC7A14	-1.77602	2.09557	-2.59483	0.0145589	0.175981	-3.12776	Down-regulated	RC_AH_vs_RC_PH	Gene
ENSCPOG00000040518	MAPK8IP2	-1.76951	4.88719	-2.26081	0.0312625	0.244767	-4.15735	Down-regulated	RC_AH_vs_RC_PH	Gene
ENSCPOG00000012356	KCTD8	-1.76479	1.06736	-3.15623	0.00364934	0.0905117	-1.9661	Down-regulated	RC_AH_vs_RC_PH	Gene
ENSCPOG00000011314	RBFOX1	-1.76479	3.62206	-2.64677	0.012872	0.169258	-3.17473	Down-regulated	RC_AH_vs_RC_PH	Gene
ENSCPOG00000022092	CD164L2	-1.75984	-1.50766	-3.49669	0.00150382	0.0576341	-1.0672	Down-regulated	RC_AH_vs_RC_PH	Gene
ENSCPOG00000011202	PKLR	-1.75492	1.19699	-2.06664	0.0475829	0.301278	-4.03932	Down-regulated	RC_AH_vs_RC_PH	Gene
ENSCPOG00000001371	LRRTM1	-1.74575	2.02622	-2.60876	0.0140873	0.173736	-2.99414	Down-regulated	RC_AH_vs_RC_PH	Gene
ENSCPOG00000024957	CA7	-1.7434	-0.147034	-2.65608	0.0125892	0.16766	-2.81599	Down-regulated	RC_AH_vs_RC_PH	Gene
ENSCPOG00000013580	ENSCPOG00000013580	-1.73896	1.38197	-2.43946	0.0209022	0.204011	-3.33521	Down-regulated	RC_AH_vs_RC_PH	Gene
ENSCPOG00000022072	EEF1A2	-1.73738	6.84731	-4.15321	0.000254071	0.0221254	0.0511929	Down-regulated	RC_AH_vs_RC_PH	Gene
ENSCPOG00000015303	ENSCPOG00000015303	-1.73687	-0.94681	-4.37846	0.000136124	0.0148412	1.05006	Down-regulated	RC_AH_vs_RC_PH	Gene
ENSCPOG00000003607	MCF2	-1.73563	0.375865	-2.19344	0.0362445	0.262538	-3.68501	Down-regulated	RC_AH_vs_RC_PH	Gene
ENSCPOG00000006477	IL31RA	-1.72594	1.13133	-6.37174	5.18618e-07	0.000399969	6.2677	Down-regulated	RC_AH_vs_RC_PH	Gene
ENSCPOG00000030950	DLEU7	-1.72578	0.352331	-3.22902	0.00302709	0.0822362	-1.65723	Down-regulated	RC_AH_vs_RC_PH	Gene
ENSCPOG00000019975	CNR1	-1.72274	0.317335	-2.20392	0.0354256	0.259207	-3.73471	Down-regulated	RC_AH_vs_RC_PH	Gene
ENSCPOG00000019664	NFAM1	-1.71639	-0.0772425	-4.68709	5.74986e-05	0.00938844	1.84738	Down-regulated	RC_AH_vs_RC_PH	Gene
ENSCPOG00000013871	PARP3	-1.71472	1.41892	-4.99091	2.45087e-05	0.00546175	2.60799	Down-regulated	RC_AH_vs_RC_PH	Gene
ENSCPOG00000021224	LHFPL5	-1.7095	3.15754	-2.72243	0.0107374	0.155985	-3.02234	Down-regulated	RC_AH_vs_RC_PH	Gene
ENSCPOG00000000536	ZNF488	-1.70868	-0.00168298	-2.128	0.041754	0.283331	-3.78065	Down-regulated	RC_AH_vs_RC_PH	Gene
ENSCPOG00000040259	ENSCPOG00000040259	-1.70629	2.934	-2.60933	0.0140683	0.173639	-3.27902	Down-regulated	RC_AH_vs_RC_PH	Gene
ENSCPOG00000034192	GJB2	-1.70374	1.32581	-3.96936	0.000420993	0.0290156	-0.440436	Down-regulated	RC_AH_vs_RC_PH	Gene
ENSCPOG00000014771	IDO1	-1.696	-0.198276	-2.35426	0.0253729	0.222563	-3.73438	Down-regulated	RC_AH_vs_RC_PH	Gene
ENSCPOG00000010800	CADM3	-1.69052	6.39155	-4.01745	0.000369059	0.0268434	-0.321648	Down-regulated	RC_AH_vs_RC_PH	Gene
ENSCPOG00000014935	PRKG2	-1.68935	-0.663252	-3.19206	0.00332913	0.0859707	-1.77364	Down-regulated	RC_AH_vs_RC_PH	Gene
ENSCPOG00000007010	LOXL4	-1.68249	2.94667	-3.84847	0.000585245	0.0344876	-0.592339	Down-regulated	RC_AH_vs_RC_PH	Gene
ENSCPOG00000034538	ENSCPOG00000034538	-1.68235	-1.78853	-2.3494	0.0256522	0.223655	-3.39287	Down-regulated	RC_AH_vs_RC_PH	Gene
ENSCPOG00000033180	STX11	-1.68184	-0.727278	-4.71425	5.32855e-05	0.00898118	1.9147	Down-regulated	RC_AH_vs_RC_PH	Gene
ENSCPOG00000036183	PTGFR	-1.6794	3.11694	-4.37342	0.000138047	0.0148412	1.02987	Down-regulated	RC_AH_vs_RC_PH	Gene
ENSCPOG00000038545	ENSCPOG00000038545	-1.67118	-0.274118	-2.49686	0.0183101	0.192287	-3.1155	Down-regulated	RC_AH_vs_RC_PH	Gene
ENSCPOG00000039825	ENSCPOG00000039825	-1.66979	2.35748	-3.03296	0.00499067	0.105591	-2.47449	Down-regulated	RC_AH_vs_RC_PH	Gene
ENSCPOG00000040677	ENSCPOG00000040677	-1.66366	6.94772	-2.93595	0.00636296	0.118175	-3.03584	Down-regulated	RC_AH_vs_RC_PH	Gene
ENSCPOG00000006970	CCDC40	-1.6617	0.561108	-4.55867	8.2362e-05	0.0116308	1.49312	Down-regulated	RC_AH_vs_RC_PH	Gene
ENSCPOG00000040608	ARL11	-1.65882	-1.02575	-4.07811	0.00031245	0.0248612	0.304585	Down-regulated	RC_AH_vs_RC_PH	Gene
ENSCPOG00000012786	PLA2G7	-1.65789	3.39228	-9.83312	7.51643e-11	5.891e-07	14.8402	Down-regulated	RC_AH_vs_RC_PH	Gene
ENSCPOG00000022231	OTOGL	-1.65476	0.124419	-2.36057	0.0250141	0.221189	-3.42501	Down-regulated	RC_AH_vs_RC_PH	Gene
ENSCPOG00000025676	ENSCPOG00000025676	-1.65397	2.61989	-2.79726	0.00895529	0.141364	-2.85092	Down-regulated	RC_AH_vs_RC_PH	Gene
ENSCPOG00000008604	PYGM	-1.64857	2.24256	-2.30773	0.0281664	0.233973	-3.84643	Down-regulated	RC_AH_vs_RC_PH	Gene
ENSCPOG00000001152	ENSCPOG00000001152	-1.64067	0.777603	-3.06001	0.0046612	0.102475	-2.04076	Down-regulated	RC_AH_vs_RC_PH	Gene
ENSCPOG00000011626	AFF2	-1.63979	2.73317	-3.02479	0.00509433	0.106678	-2.27682	Down-regulated	RC_AH_vs_RC_PH	Gene
ENSCPOG00000006694	KIRREL2	-1.63881	2.74211	-2.82236	0.00842237	0.136385	-2.6718	Down-regulated	RC_AH_vs_RC_PH	Gene
ENSCPOG00000014546	CYP17A1	-1.63578	1.39818	-2.13588	0.0410532	0.281993	-3.958	Down-regulated	RC_AH_vs_RC_PH	Gene
ENSCPOG00000035727	DPP4	-1.63542	2.78356	-3.96844	0.000422045	0.0290156	-0.183965	Down-regulated	RC_AH_vs_RC_PH	Gene
ENSCPOG00000036070	GREM1	-1.63346	1.58407	-2.13793	0.0408722	0.281243	-4.04785	Down-regulated	RC_AH_vs_RC_PH	Gene
ENSCPOG00000001850	ZMYND15	-1.63184	-1.40662	-3.79899	0.000669266	0.0369392	-0.362769	Down-regulated	RC_AH_vs_RC_PH	Gene
ENSCPOG00000010946	ZNF804B	-1.6259	-0.542718	-2.16782	0.0383194	0.270798	-3.71768	Down-regulated	RC_AH_vs_RC_PH	Gene
ENSCPOG00000009493	ENSCPOG00000009493	-1.62583	1.7601	-2.3884	0.023486	0.214761	-3.54175	Down-regulated	RC_AH_vs_RC_PH	Gene
ENSCPOG00000000060	FER1L6	-1.6224	1.27861	-2.45122	0.0203453	0.200713	-3.27474	Down-regulated	RC_AH_vs_RC_PH	Gene
ENSCPOG00000039455	TMEM229A	-1.62158	0.612277	-2.46773	0.019586	0.197745	-3.2258	Down-regulated	RC_AH_vs_RC_PH	Gene
ENSCPOG00000008701	CD84	-1.62154	2.58182	-6.91351	1.18391e-07	0.000132556	7.61083	Down-regulated	RC_AH_vs_RC_PH	Gene
ENSCPOG00000005697	ADD2	-1.61994	5.14598	-2.07267	0.04698	0.3003	-4.59117	Down-regulated	RC_AH_vs_RC_PH	Gene
ENSCPOG00000006139	GABBR2	-1.61633	3.31226	-2.72681	0.0106246	0.154921	-2.98145	Down-regulated	RC_AH_vs_RC_PH	Gene
ENSCPOG00000024343	ENSCPOG00000024343	-1.61291	-2.3507	-2.1861	0.0368282	0.263941	-3.60735	Down-regulated	RC_AH_vs_RC_PH	Gene
ENSCPOG00000034731	ENSCPOG00000034731	-1.61186	2.13925	-5.73359	3.04809e-06	0.00144784	4.55892	Down-regulated	RC_AH_vs_RC_PH	Gene
ENSCPOG00000023136	ATP6V1G2	-1.60906	4.71245	-2.81298	0.0086181	0.13898	-3.00435	Down-regulated	RC_AH_vs_RC_PH	Gene
ENSCPOG00000001821	JSRP1	-1.60082	-0.381779	-2.14846	0.0399557	0.277741	-3.76332	Down-regulated	RC_AH_vs_RC_PH	Gene
ENSCPOG00000033745	ENSCPOG00000033745	-1.59642	-0.447623	-2.42695	0.0215098	0.205995	-3.2671	Down-regulated	RC_AH_vs_RC_PH	Gene
ENSCPOG00000009357	RIT2	-1.59507	-0.675191	-2.60537	0.0142008	0.174177	-2.90261	Down-regulated	RC_AH_vs_RC_PH	Gene
ENSCPOG00000031648	ENSCPOG00000031648	-1.59009	-2.37832	-2.07635	0.046615	0.299507	-3.75366	Down-regulated	RC_AH_vs_RC_PH	Gene
ENSCPOG00000002265	LPCAT2	-1.58871	2.9187	-4.81537	4.01276e-05	0.00734898	2.16614	Down-regulated	RC_AH_vs_RC_PH	Gene
ENSCPOG00000033849	ENSCPOG00000033849	-1.58817	1.19495	-2.5175	0.0174524	0.188055	-3.15859	Down-regulated	RC_AH_vs_RC_PH	Gene
ENSCPOG00000001874	STAP1	-1.58528	-0.528393	-3.09975	0.00421453	0.0962956	-1.98547	Down-regulated	RC_AH_vs_RC_PH	Gene
ENSCPOG00000035962	ENSCPOG00000035962	-1.58106	0.877846	-2.38707	0.0235572	0.21481	-3.51199	Down-regulated	RC_AH_vs_RC_PH	Gene
ENSCPOG00000000922	EXTL1	-1.57518	2.18747	-3.33412	0.00230499	0.0725826	-1.52823	Down-regulated	RC_AH_vs_RC_PH	Gene
ENSCPOG00000013792	ANKRD34A	-1.57071	1.51163	-2.91008	0.00678536	0.121385	-2.41494	Down-regulated	RC_AH_vs_RC_PH	Gene
ENSCPOG00000003371	STAB2	-1.56933	2.38096	-3.15974	0.00361671	0.0899871	-2.00515	Down-regulated	RC_AH_vs_RC_PH	Gene
ENSCPOG00000037333	PHYHIP	-1.56869	1.78717	-2.41617	0.0220464	0.208305	-3.40419	Down-regulated	RC_AH_vs_RC_PH	Gene
ENSCPOG00000001394	RAB3C	-1.56663	2.59942	-2.63873	0.0131205	0.169258	-3.12632	Down-regulated	RC_AH_vs_RC_PH	Gene
ENSCPOG00000021466	ENSCPOG00000021466	-1.56525	3.65811	-3.51723	0.00142418	0.0558188	-1.46498	Down-regulated	RC_AH_vs_RC_PH	Gene
ENSCPOG00000010035	SLC8A2	-1.5625	1.0638	-2.13712	0.0409439	0.281613	-3.85466	Down-regulated	RC_AH_vs_RC_PH	Gene
ENSCPOG00000035765	NPTX1	-1.56027	5.9273	-5.28199	1.08138e-05	0.00308192	3.11909	Down-regulated	RC_AH_vs_RC_PH	Gene
ENSCPOG00000005105	ENSCPOG00000005105	-1.55901	-2.07965	-3.81166	0.00064669	0.0365952	-0.367656	Down-regulated	RC_AH_vs_RC_PH	Gene
ENSCPOG00000009741	ODF3	-1.55706	2.30957	-2.08541	0.045728	0.297311	-4.18249	Down-regulated	RC_AH_vs_RC_PH	Gene
ENSCPOG00000011676	NRXN3	-1.55643	4.08309	-2.08484	0.045783	0.297311	-4.39276	Down-regulated	RC_AH_vs_RC_PH	Gene
ENSCPOG00000039800	ENSCPOG00000039800	-1.55387	-1.15637	-3.04475	0.00484441	0.105029	-2.04899	Down-regulated	RC_AH_vs_RC_PH	Gene
ENSCPOG00000011575	JAKMIP1	-1.55047	1.87358	-4.46544	0.000106842	0.0132917	1.27635	Down-regulated	RC_AH_vs_RC_PH	Gene
ENSCPOG00000039638	ENSCPOG00000039638	-1.54759	-2.46472	-3.56194	0.00126471	0.052392	-0.939943	Down-regulated	RC_AH_vs_RC_PH	Gene
ENSCPOG00000007161	ENSCPOG00000007161	-1.54616	1.1657	-2.80226	0.00884661	0.14064	-2.66432	Down-regulated	RC_AH_vs_RC_PH	Gene
ENSCPOG00000005659	MCTP2	-1.54599	1.9308	-2.22547	0.0337935	0.254238	-3.84877	Down-regulated	RC_AH_vs_RC_PH	Gene
ENSCPOG00000030522	ENSCPOG00000030522	-1.54274	-0.885118	-2.93775	0.0063345	0.118175	-2.26678	Down-regulated	RC_AH_vs_RC_PH	Gene
ENSCPOG00000024161	LGI2	-1.54134	3.08901	-3.10913	0.0041152	0.0951009	-2.094	Down-regulated	RC_AH_vs_RC_PH	Gene
ENSCPOG00000000079	RAP1GAP2	-1.53973	2.49327	-2.9566	0.00604386	0.11573	-2.41069	Down-regulated	RC_AH_vs_RC_PH	Gene
ENSCPOG00000010205	ABCD2	-1.53844	-0.195464	-3.24566	0.00289981	0.0804504	-1.63107	Down-regulated	RC_AH_vs_RC_PH	Gene
ENSCPOG00000024347	PHOSPHO1	-1.53824	2.77206	-2.56759	0.0155233	0.180223	-3.3215	Down-regulated	RC_AH_vs_RC_PH	Gene
ENSCPOG00000014745	ENSCPOG00000014745	-1.5351	0.985747	-2.63565	0.0132169	0.169955	-2.93537	Down-regulated	RC_AH_vs_RC_PH	Gene
ENSCPOG00000007559	MMP9	-1.53489	1.13542	-2.48996	0.0186054	0.19378	-3.26725	Down-regulated	RC_AH_vs_RC_PH	Gene
ENSCPOG00000007601	CLDN14	-1.52848	-2.87253	-2.14453	0.0402957	0.27929	-3.6576	Down-regulated	RC_AH_vs_RC_PH	Gene
ENSCPOG00000031248	P2RY13	-1.52668	1.65122	-6.25327	7.18918e-07	0.000489959	5.9443	Down-regulated	RC_AH_vs_RC_PH	Gene
ENSCPOG00000004020	GALNT14	-1.52401	3.92609	-2.21837	0.0343231	0.256075	-4.31246	Down-regulated	RC_AH_vs_RC_PH	Gene
ENSCPOG00000004652	BHLHE22	-1.52017	1.60422	-3.1156	0.00404803	0.0942837	-2.01065	Down-regulated	RC_AH_vs_RC_PH	Gene
ENSCPOG00000013815	ASPHD1	-1.5158	2.71875	-2.2161	0.0344942	0.256619	-3.99326	Down-regulated	RC_AH_vs_RC_PH	Gene
ENSCPOG00000008234	ALK	-1.51483	0.46145	-2.52947	0.0169723	0.186752	-3.15235	Down-regulated	RC_AH_vs_RC_PH	Gene
ENSCPOG00000008671	NTM	-1.5142	5.6071	-2.33348	0.0265876	0.227118	-4.18869	Down-regulated	RC_AH_vs_RC_PH	Gene
ENSCPOG00000026669	DLGAP3	-1.51318	2.85528	-2.11472	0.0429587	0.287768	-4.19483	Down-regulated	RC_AH_vs_RC_PH	Gene
ENSCPOG00000037009	ENSCPOG00000037009	-1.50821	3.84164	-7.35883	3.59663e-08	5.1252e-05	8.79933	Down-regulated	RC_AH_vs_RC_PH	Gene
ENSCPOG00000006972	RHPN1	-1.50422	4.97248	-2.32861	0.02688	0.227629	-4.09758	Down-regulated	RC_AH_vs_RC_PH	Gene
ENSCPOG00000037889	SUSD3	-1.49474	5.2747	-2.45169	0.0203232	0.200713	-3.94666	Down-regulated	RC_AH_vs_RC_PH	Gene
ENSCPOG00000025882	ENSCPOG00000025882	-1.49387	1.59013	-2.19601	0.0360424	0.262043	-3.8239	Down-regulated	RC_AH_vs_RC_PH	Gene
ENSCPOG00000006805	NKAIN2	-1.49184	1.24183	-2.68235	0.0118232	0.16257	-2.86621	Down-regulated	RC_AH_vs_RC_PH	Gene
ENSCPOG00000006934	SLC15A2	-1.48153	3.52443	-5.0511	2.0694e-05	0.00484148	2.65649	Down-regulated	RC_AH_vs_RC_PH	Gene
ENSCPOG00000032940	ENSCPOG00000032940	-1.47998	3.17377	-4.59039	7.53723e-05	0.011252	1.33168	Down-regulated	RC_AH_vs_RC_PH	Gene
ENSCPOG00000013232	DUSP10	-1.47656	3.42489	-3.05655	0.0047022	0.102857	-2.25858	Down-regulated	RC_AH_vs_RC_PH	Gene
ENSCPOG00000001463	EBF2	-1.47618	1.48424	-3.52262	0.00140399	0.0552952	-1.02028	Down-regulated	RC_AH_vs_RC_PH	Gene
ENSCPOG00000001860	RNF128	-1.47597	2.7089	-4.67966	5.87085e-05	0.00948717	1.79666	Down-regulated	RC_AH_vs_RC_PH	Gene
ENSCPOG00000011430	RASGEF1A	-1.47404	0.0349381	-2.2122	0.0347902	0.257685	-3.61655	Down-regulated	RC_AH_vs_RC_PH	Gene
ENSCPOG00000014152	SORCS3	-1.47277	1.5195	-2.29312	0.0290993	0.237658	-3.70387	Down-regulated	RC_AH_vs_RC_PH	Gene
ENSCPOG00000008369	CCDC184	-1.47185	1.16175	-2.62917	0.013422	0.171467	-2.91784	Down-regulated	RC_AH_vs_RC_PH	Gene
ENSCPOG00000008567	SV2C	-1.46642	3.33101	-4.3977	0.000129033	0.0148412	0.90065	Down-regulated	RC_AH_vs_RC_PH	Gene
ENSCPOG00000032914	INHBB	-1.46589	2.47537	-2.84483	0.00797094	0.132356	-2.63719	Down-regulated	RC_AH_vs_RC_PH	Gene
ENSCPOG00000005258	AQP11	-1.46431	3.57133	-2.61577	0.0138554	0.172779	-3.3285	Down-regulated	RC_AH_vs_RC_PH	Gene
ENSCPOG00000007714	RAB3B	-1.45637	1.04391	-2.68083	0.0118662	0.162776	-2.87652	Down-regulated	RC_AH_vs_RC_PH	Gene
ENSCPOG00000033615	WNT2	-1.45416	2.68901	-3.14736	0.00373303	0.0912875	-2.18149	Down-regulated	RC_AH_vs_RC_PH	Gene
ENSCPOG00000023956	GSTK1	-1.45294	4.40391	-4.94958	2.75268e-05	0.00591073	2.22343	Down-regulated	RC_AH_vs_RC_PH	Gene
ENSCPOG00000036736	SLAMF7	-1.45255	2.16984	-4.84402	3.70271e-05	0.00699276	2.01405	Down-regulated	RC_AH_vs_RC_PH	Gene
ENSCPOG00000026687	C3AR1	-1.44826	1.89065	-4.80875	4.08792e-05	0.00736531	2.02013	Down-regulated	RC_AH_vs_RC_PH	Gene
ENSCPOG00000007861	HCK	-1.44646	0.672927	-6.03709	1.30831e-06	0.000721941	5.38867	Down-regulated	RC_AH_vs_RC_PH	Gene
ENSCPOG00000011919	ASTN1	-1.4444	3.90057	-2.4249	0.0216109	0.206304	-3.84159	Down-regulated	RC_AH_vs_RC_PH	Gene
ENSCPOG00000014131	HCN1	-1.4384	5.24222	-3.22499	0.00305868	0.0825552	-2.2047	Down-regulated	RC_AH_vs_RC_PH	Gene
ENSCPOG00000004681	NCAM1	-1.43838	6.27642	-3.3383	0.00228001	0.0722142	-2.04761	Down-regulated	RC_AH_vs_RC_PH	Gene
ENSCPOG00000003051	ENSCPOG00000003051	-1.43835	-1.76562	-3.27066	0.00271824	0.0780373	-1.63254	Down-regulated	RC_AH_vs_RC_PH	Gene
ENSCPOG00000038753	HS3ST3B1	-1.43565	4.86637	-2.75187	0.00999989	0.149569	-3.13813	Down-regulated	RC_AH_vs_RC_PH	Gene
ENSCPOG00000040588	CLEC4E	-1.43409	-1.30611	-3.38588	0.00201336	0.0677239	-1.4034	Down-regulated	RC_AH_vs_RC_PH	Gene
ENSCPOG00000005096	EBF3	-1.43131	2.64883	-2.87202	0.00745495	0.126969	-2.55671	Down-regulated	RC_AH_vs_RC_PH	Gene
ENSCPOG00000005176	SLC9A7	-1.43105	1.91368	-2.6585	0.0125168	0.167265	-3.0265	Down-regulated	RC_AH_vs_RC_PH	Gene
ENSCPOG00000037841	LGI3	-1.43056	3.51989	-2.09209	0.045083	0.295433	-4.18878	Down-regulated	RC_AH_vs_RC_PH	Gene
ENSCPOG00000024422	RAP1GAP	-1.42995	5.58225	-2.5676	0.015523	0.180223	-3.73108	Down-regulated	RC_AH_vs_RC_PH	Gene
ENSCPOG00000008188	SPOCK2	-1.4264	5.54651	-3.24984	0.00286867	0.0799813	-2.27846	Down-regulated	RC_AH_vs_RC_PH	Gene
ENSCPOG00000002277	GDAP1	-1.42405	2.49627	-2.67575	0.0120114	0.163295	-3.03472	Down-regulated	RC_AH_vs_RC_PH	Gene
ENSCPOG00000034947	ATF3	-1.42201	1.89363	-2.67042	0.0121657	0.164252	-3.09421	Down-regulated	RC_AH_vs_RC_PH	Gene
ENSCPOG00000025737	FBLL1	-1.42081	0.291163	-2.04788	0.0495044	0.307529	-3.9057	Down-regulated	RC_AH_vs_RC_PH	Gene
ENSCPOG00000036157	PKIA	-1.41749	3.80661	-3.45067	0.00169814	0.06227	-1.38323	Down-regulated	RC_AH_vs_RC_PH	Gene
ENSCPOG00000011027	SLFN5	-1.40896	0.768615	-4.50753	9.50055e-05	0.0128391	1.2377	Down-regulated	RC_AH_vs_RC_PH	Gene
ENSCPOG00000020010	ENSCPOG00000020010	-1.40798	-2.68587	-2.93962	0.0063052	0.1178	-2.36122	Down-regulated	RC_AH_vs_RC_PH	Gene
ENSCPOG00000007356	FAR2	-1.40791	1.81155	-3.28254	0.00263581	0.0766447	-1.61237	Down-regulated	RC_AH_vs_RC_PH	Gene
ENSCPOG00000037052	ENSCPOG00000037052	-1.40769	-1.18891	-2.94969	0.0061489	0.116547	-2.25871	Down-regulated	RC_AH_vs_RC_PH	Gene
ENSCPOG00000035611	MT3	-1.40587	3.63517	-2.40295	0.0227215	0.21112	-3.8012	Down-regulated	RC_AH_vs_RC_PH	Gene
ENSCPOG00000004025	ASB11	-1.40584	1.28666	-2.20477	0.0353597	0.259123	-3.76144	Down-regulated	RC_AH_vs_RC_PH	Gene
ENSCPOG00000014400	TGM1	-1.40504	-0.0996951	-2.31044	0.0279962	0.233031	-3.6537	Down-regulated	RC_AH_vs_RC_PH	Gene
ENSCPOG00000038978	ENSCPOG00000038978	-1.40024	-2.06612	-2.47783	0.0191347	0.196423	-3.47418	Down-regulated	RC_AH_vs_RC_PH	Gene
ENSCPOG00000033895	HLA-DOB	-1.39765	-1.57498	-2.84406	0.00798598	0.132466	-2.72575	Down-regulated	RC_AH_vs_RC_PH	Gene
ENSCPOG00000035795	DISP2	-1.39752	5.47916	-3.88073	0.000536122	0.0332363	-0.602332	Down-regulated	RC_AH_vs_RC_PH	Gene
ENSCPOG00000037634	ENSCPOG00000037634	-1.39351	-0.908551	-2.41893	0.0219083	0.2075	-3.49426	Down-regulated	RC_AH_vs_RC_PH	Gene
ENSCPOG00000008909	KLHL4	-1.39235	-1.18412	-2.71381	0.0109626	0.157724	-2.87539	Down-regulated	RC_AH_vs_RC_PH	Gene
ENSCPOG00000003871	VASH2	-1.38983	5.08101	-4.17243	0.000240945	0.0213379	0.259655	Down-regulated	RC_AH_vs_RC_PH	Gene
ENSCPOG00000011932	BRINP2	-1.38368	2.52023	-2.90639	0.00684764	0.121835	-2.59553	Down-regulated	RC_AH_vs_RC_PH	Gene
ENSCPOG00000038512	CNMD	-1.38207	4.45212	-2.44597	0.020592	0.202495	-3.8921	Down-regulated	RC_AH_vs_RC_PH	Gene
ENSCPOG00000014988	SLC45A1	-1.38033	5.4861	-5.25696	1.16018e-05	0.00324748	3.01209	Down-regulated	RC_AH_vs_RC_PH	Gene
ENSCPOG00000011030	KRT23	-1.37833	0.200595	-5.11871	1.71118e-05	0.00425758	2.79835	Down-regulated	RC_AH_vs_RC_PH	Gene
ENSCPOG00000002972	ENSCPOG00000002972	-1.37605	1.24386	-3.90988	0.000495208	0.0319439	-0.525286	Down-regulated	RC_AH_vs_RC_PH	Gene
ENSCPOG00000032598	ROPN1L	-1.3748	0.330985	-3.23583	0.00297439	0.0818399	-1.64568	Down-regulated	RC_AH_vs_RC_PH	Gene
ENSCPOG00000002819	ENSCPOG00000002819	-1.3743	1.83869	-5.0837	1.88818e-05	0.00455341	2.86435	Down-regulated	RC_AH_vs_RC_PH	Gene
ENSCPOG00000038140	ADAMDEC1	-1.36992	-1.94331	-2.5118	0.0176855	0.188971	-3.42811	Down-regulated	RC_AH_vs_RC_PH	Gene
ENSCPOG00000013146	ENSCPOG00000013146	-1.3666	3.23552	-5.7479	2.9286e-06	0.00143456	4.62122	Down-regulated	RC_AH_vs_RC_PH	Gene
ENSCPOG00000003473	HRH2	-1.36477	1.69962	-3.16465	0.0035716	0.0892555	-1.81422	Down-regulated	RC_AH_vs_RC_PH	Gene
ENSCPOG00000023856	CLEC2L	-1.3623	1.18014	-2.195	0.0361217	0.262133	-3.79112	Down-regulated	RC_AH_vs_RC_PH	Gene
ENSCPOG00000009478	PADI2	-1.36008	6.90554	-3.44597	0.00171933	0.0626235	-1.87165	Down-regulated	RC_AH_vs_RC_PH	Gene
ENSCPOG00000034655	CXCL9	-1.35937	-1.90859	-3.62575	0.00106676	0.0476339	-0.809612	Down-regulated	RC_AH_vs_RC_PH	Gene
ENSCPOG00000008606	GPR183	-1.35843	-0.879905	-3.66688	0.000955485	0.0453855	-0.747226	Down-regulated	RC_AH_vs_RC_PH	Gene
ENSCPOG00000019482	PDZD4	-1.35527	2.67462	-2.55877	0.0158481	0.182367	-3.2573	Down-regulated	RC_AH_vs_RC_PH	Gene
ENSCPOG00000001975	IL1B	-1.35155	-1.25091	-2.19523	0.0361038	0.262125	-3.78485	Down-regulated	RC_AH_vs_RC_PH	Gene
ENSCPOG00000034789	SLITRK5	-1.34982	3.06335	-3.31483	0.00242379	0.0744382	-1.72344	Down-regulated	RC_AH_vs_RC_PH	Gene
ENSCPOG00000012235	SFRP2	-1.34945	8.25069	-2.96436	0.00592797	0.115287	-2.97252	Down-regulated	RC_AH_vs_RC_PH	Gene
ENSCPOG00000008038	KIAA0895	-1.34885	0.758231	-2.99808	0.00544804	0.110049	-2.16805	Down-regulated	RC_AH_vs_RC_PH	Gene
ENSCPOG00000026114	ASPG	-1.34505	5.44166	-3.38619	0.00201175	0.0677239	-1.99302	Down-regulated	RC_AH_vs_RC_PH	Gene
ENSCPOG00000000689	KCNB2	-1.34335	1.64991	-2.05971	0.0482855	0.303659	-4.09377	Down-regulated	RC_AH_vs_RC_PH	Gene
ENSCPOG00000002274	CLDN5	-1.34187	1.23883	-3.36595	0.00212121	0.0695605	-1.94831	Down-regulated	RC_AH_vs_RC_PH	Gene
ENSCPOG00000025148	ENSCPOG00000025148	-1.34153	0.847404	-2.24918	0.0320756	0.247645	-3.63981	Down-regulated	RC_AH_vs_RC_PH	Gene
ENSCPOG00000002727	CDH22	-1.3415	2.38017	-2.79074	0.00909874	0.14248	-2.76194	Down-regulated	RC_AH_vs_RC_PH	Gene
ENSCPOG00000036100	ENSCPOG00000036100	-1.33842	1.61803	-2.3683	0.0245808	0.218996	-3.50985	Down-regulated	RC_AH_vs_RC_PH	Gene
ENSCPOG00000000191	ENSCPOG00000000191	-1.33529	0.886517	-2.29678	0.0288629	0.236511	-3.76375	Down-regulated	RC_AH_vs_RC_PH	Gene
ENSCPOG00000002357	REEP2	-1.33036	3.121	-2.45408	0.0202116	0.200359	-3.53229	Down-regulated	RC_AH_vs_RC_PH	Gene
ENSCPOG00000031665	STX1B	-1.328	4.83754	-2.44516	0.0206306	0.202495	-3.84546	Down-regulated	RC_AH_vs_RC_PH	Gene
ENSCPOG00000023432	CHRNB4	-1.32399	4.66688	-2.52751	0.0170502	0.186752	-3.8222	Down-regulated	RC_AH_vs_RC_PH	Gene
ENSCPOG00000004381	EOMES	-1.32359	-0.995313	-2.15988	0.0389831	0.274141	-3.77718	Down-regulated	RC_AH_vs_RC_PH	Gene
ENSCPOG00000037750	ENSCPOG00000037750	-1.32297	3.45898	-3.85877	0.000569098	0.0341135	-0.795272	Down-regulated	RC_AH_vs_RC_PH	Gene
ENSCPOG00000025455	TTC39C	-1.32199	4.45509	-2.968	0.0058743	0.114527	-2.73433	Down-regulated	RC_AH_vs_RC_PH	Gene
ENSCPOG00000001094	NT5E	-1.32194	5.76383	-5.52773	5.42438e-06	0.00193243	3.87485	Down-regulated	RC_AH_vs_RC_PH	Gene
ENSCPOG00000006019	SAMSN1	-1.31929	3.59455	-3.5596	0.00127262	0.052392	-1.24083	Down-regulated	RC_AH_vs_RC_PH	Gene
ENSCPOG00000038955	LHFPL4	-1.31702	4.36173	-2.35841	0.0251365	0.22173	-4.00471	Down-regulated	RC_AH_vs_RC_PH	Gene
ENSCPOG00000014093	SCG3	-1.31444	5.12034	-2.96311	0.00594648	0.115503	-2.83333	Down-regulated	RC_AH_vs_RC_PH	Gene
ENSCPOG00000033354	ENSCPOG00000033354	-1.31018	0.672544	-2.46609	0.0196606	0.198059	-4.01689	Down-regulated	RC_AH_vs_RC_PH	Gene
ENSCPOG00000015654	LSAMP	-1.30838	2.98578	-3.11782	0.00402521	0.0942837	-2.08698	Down-regulated	RC_AH_vs_RC_PH	Gene
ENSCPOG00000034342	ENSCPOG00000034342	-1.30357	2.91497	-4.4242	0.000119855	0.0143414	0.882456	Down-regulated	RC_AH_vs_RC_PH	Gene
ENSCPOG00000010328	OLFML2B	-1.30333	4.48867	-4.09028	0.000302166	0.0242263	-0.192553	Down-regulated	RC_AH_vs_RC_PH	Gene
ENSCPOG00000002784	PMS1	-1.30248	4.25142	-4.38494	0.000133694	0.0148412	0.732965	Down-regulated	RC_AH_vs_RC_PH	Gene
ENSCPOG00000001626	BMPR1B	-1.30187	4.00257	-3.61427	0.00110002	0.0482991	-1.10203	Down-regulated	RC_AH_vs_RC_PH	Gene
ENSCPOG00000012780	DOK5	-1.3014	3.03812	-3.21735	0.00311947	0.0837289	-1.81799	Down-regulated	RC_AH_vs_RC_PH	Gene
ENSCPOG00000031681	LRRC38	-1.29983	1.44962	-2.43616	0.021061	0.204559	-3.35306	Down-regulated	RC_AH_vs_RC_PH	Gene
ENSCPOG00000007074	TMEM63C	-1.29697	1.51816	-2.82565	0.00835491	0.135573	-2.60912	Down-regulated	RC_AH_vs_RC_PH	Gene
ENSCPOG00000020175	TYROBP	-1.29417	3.98863	-4.88428	3.30691e-05	0.00668949	1.98883	Down-regulated	RC_AH_vs_RC_PH	Gene
ENSCPOG00000007568	CD109	-1.29345	2.60779	-2.51594	0.0175158	0.188055	-3.86956	Down-regulated	RC_AH_vs_RC_PH	Gene
ENSCPOG00000004050	MMP24	-1.29302	4.03236	-2.61243	0.0139654	0.173187	-3.48518	Down-regulated	RC_AH_vs_RC_PH	Gene
ENSCPOG00000031325	ENSCPOG00000031325	-1.29133	1.80647	-3.4728	0.00160184	0.0597678	-1.33499	Down-regulated	RC_AH_vs_RC_PH	Gene
ENSCPOG00000022785	MSR1	-1.29058	0.240247	-4.5704	7.97058e-05	0.0113866	1.29817	Down-regulated	RC_AH_vs_RC_PH	Gene
ENSCPOG00000038553	ENSCPOG00000038553	-1.2873	1.86608	-2.91744	0.00666254	0.120595	-2.44984	Down-regulated	RC_AH_vs_RC_PH	Gene
ENSCPOG00000015343	RXRG	-1.28519	4.7271	-2.388	0.0235076	0.214761	-3.9343	Down-regulated	RC_AH_vs_RC_PH	Gene
ENSCPOG00000001434	RSKR	-1.28417	2.68785	-2.52542	0.0171334	0.187005	-3.35311	Down-regulated	RC_AH_vs_RC_PH	Gene
ENSCPOG00000007482	HTR7	-1.28404	0.878248	-3.64089	0.00102442	0.0467266	-0.798299	Down-regulated	RC_AH_vs_RC_PH	Gene
ENSCPOG00000013185	CLEC4G	-1.28227	1.80505	-2.38248	0.0238039	0.215805	-3.57375	Down-regulated	RC_AH_vs_RC_PH	Gene
ENSCPOG00000038163	LGALS3	-1.28167	4.06611	-4.09249	0.000300329	0.0242263	-0.18384	Down-regulated	RC_AH_vs_RC_PH	Gene
ENSCPOG00000038746	TLR7	-1.27657	1.61004	-4.26478	0.000186637	0.0179481	0.567517	Down-regulated	RC_AH_vs_RC_PH	Gene
ENSCPOG00000006973	TXLNB	-1.27482	1.3206	-2.59156	0.0146714	0.17609	-3.1079	Down-regulated	RC_AH_vs_RC_PH	Gene
ENSCPOG00000006067	ELOVL4	-1.27396	5.26431	-2.29977	0.0286712	0.235951	-4.24775	Down-regulated	RC_AH_vs_RC_PH	Gene
ENSCPOG00000002852	CDH9	-1.27361	0.669493	-2.38368	0.0237389	0.215465	-3.4156	Down-regulated	RC_AH_vs_RC_PH	Gene
ENSCPOG00000010286	GPR155	-1.27048	4.70038	-2.37693	0.0241049	0.217527	-4.00783	Down-regulated	RC_AH_vs_RC_PH	Gene
ENSCPOG00000011100	KCNMA1	-1.26753	5.00751	-3.37654	0.0020632	0.0686638	-1.73854	Down-regulated	RC_AH_vs_RC_PH	Gene
ENSCPOG00000032224	ENSCPOG00000032224	-1.26652	-0.0338887	-2.83419	0.00818187	0.134294	-2.70683	Down-regulated	RC_AH_vs_RC_PH	Gene
ENSCPOG00000038324	IL1RN	-1.26529	-1.0741	-2.04316	0.0499976	0.308375	-4.14072	Down-regulated	RC_AH_vs_RC_PH	Gene
ENSCPOG00000038178	UBE2QL1	-1.25928	2.98693	-2.25339	0.0317792	0.246582	-3.92074	Down-regulated	RC_AH_vs_RC_PH	Gene
ENSCPOG00000021624	ENSCPOG00000021624	-1.25678	1.92839	-2.85508	0.00777258	0.130687	-2.73876	Down-regulated	RC_AH_vs_RC_PH	Gene
ENSCPOG00000007464	CYP2S1	-1.25412	2.74473	-4.19099	0.00022891	0.0203873	0.382934	Down-regulated	RC_AH_vs_RC_PH	Gene
ENSCPOG00000022899	DNM1	-1.25199	7.17721	-5.70997	3.2562e-06	0.00150121	4.2425	Down-regulated	RC_AH_vs_RC_PH	Gene
ENSCPOG00000008861	DGKI	-1.2501	2.25969	-2.37647	0.0241302	0.21763	-3.58781	Down-regulated	RC_AH_vs_RC_PH	Gene
ENSCPOG00000014922	ABLIM3	-1.2468	6.52263	-3.31351	0.0024321	0.0744593	-2.20083	Down-regulated	RC_AH_vs_RC_PH	Gene
ENSCPOG00000035283	ENSCPOG00000035283	-1.24545	1.86209	-3.35187	0.00220071	0.071043	-1.47677	Down-regulated	RC_AH_vs_RC_PH	Gene
ENSCPOG00000002591	AMPD1	-1.24545	1.26877	-2.21297	0.034732	0.257685	-3.78808	Down-regulated	RC_AH_vs_RC_PH	Gene
ENSCPOG00000012116	CALY	-1.24483	3.63143	-3.24896	0.0028752	0.0799813	-1.95102	Down-regulated	RC_AH_vs_RC_PH	Gene
ENSCPOG00000005313	EPHB6	-1.24446	3.18228	-2.60825	0.0141044	0.17381	-3.25318	Down-regulated	RC_AH_vs_RC_PH	Gene
ENSCPOG00000039753	GPM6B	-1.24146	8.01209	-3.33823	0.00228045	0.0722142	-2.1512	Down-regulated	RC_AH_vs_RC_PH	Gene
ENSCPOG00000002081	LINGO1	-1.24016	4.20904	-4.57923	7.77616e-05	0.0112862	1.37763	Down-regulated	RC_AH_vs_RC_PH	Gene
ENSCPOG00000033481	RCAN2	-1.23527	6.14557	-2.55521	0.0159808	0.182693	-3.91174	Down-regulated	RC_AH_vs_RC_PH	Gene
ENSCPOG00000034132	ENSCPOG00000034132	-1.23242	-1.42343	-2.20313	0.0354869	0.259207	-3.6503	Down-regulated	RC_AH_vs_RC_PH	Gene
ENSCPOG00000000682	ENSCPOG00000000682	-1.23124	0.843937	-3.0992	0.00422042	0.0962956	-2.05411	Down-regulated	RC_AH_vs_RC_PH	Gene
ENSCPOG00000001636	FBP2	-1.22833	-0.212098	-3.22901	0.00302713	0.0822362	-1.71236	Down-regulated	RC_AH_vs_RC_PH	Gene
ENSCPOG00000011220	KYNU	-1.22092	-1.68536	-2.7026	0.0112624	0.1593	-2.85579	Down-regulated	RC_AH_vs_RC_PH	Gene
ENSCPOG00000012324	ENSCPOG00000012324	-1.22071	-1.57683	-2.40028	0.0228603	0.211708	-3.43692	Down-regulated	RC_AH_vs_RC_PH	Gene
ENSCPOG00000039611	FNDC5	-1.21972	4.02547	-2.7677	0.00962326	0.146736	-3.00571	Down-regulated	RC_AH_vs_RC_PH	Gene
ENSCPOG00000014188	SLITRK1	-1.21884	0.99632	-2.5474	0.016276	0.183808	-3.23266	Down-regulated	RC_AH_vs_RC_PH	Gene
ENSCPOG00000001103	MSH4	-1.21782	-0.515776	-2.73231	0.0104844	0.153999	-2.70978	Down-regulated	RC_AH_vs_RC_PH	Gene
ENSCPOG00000035707	SYNGR3	-1.21771	3.76652	-2.94492	0.00622252	0.116812	-2.5997	Down-regulated	RC_AH_vs_RC_PH	Gene
ENSCPOG00000005282	DCHS2	-1.21767	2.63712	-2.86186	0.00764389	0.128836	-2.8622	Down-regulated	RC_AH_vs_RC_PH	Gene
ENSCPOG00000012191	SPHK1	-1.21544	4.47564	-3.53429	0.00136116	0.0545681	-1.33199	Down-regulated	RC_AH_vs_RC_PH	Gene
ENSCPOG00000015500	INSYN2A	-1.21481	1.80836	-2.50973	0.0177708	0.189366	-3.25061	Down-regulated	RC_AH_vs_RC_PH	Gene
ENSCPOG00000013296	ABCC3	-1.21463	1.30314	-3.60819	0.00111802	0.0489526	-1.06912	Down-regulated	RC_AH_vs_RC_PH	Gene
ENSCPOG00000008593	PCNX2	-1.21388	3.78275	-2.65458	0.0126345	0.167836	-3.26279	Down-regulated	RC_AH_vs_RC_PH	Gene
ENSCPOG00000003218	CNTN3	-1.21367	4.59639	-3.30029	0.00251715	0.0751977	-2.23652	Down-regulated	RC_AH_vs_RC_PH	Gene
ENSCPOG00000034457	PPM1N	-1.21304	3.35861	-2.68943	0.0116241	0.161409	-3.16569	Down-regulated	RC_AH_vs_RC_PH	Gene
ENSCPOG00000003081	KCNH1	-1.21208	0.103597	-2.21065	0.0349082	0.257805	-3.65896	Down-regulated	RC_AH_vs_RC_PH	Gene
ENSCPOG00000012449	NDRG4	-1.2115	8.00278	-4.42569	0.00011936	0.0143414	0.710323	Down-regulated	RC_AH_vs_RC_PH	Gene
ENSCPOG00000007003	TLL1	-1.20458	2.38561	-3.14827	0.00372442	0.0912875	-2.07467	Down-regulated	RC_AH_vs_RC_PH	Gene
ENSCPOG00000006638	CAMK2A	-1.20254	4.47115	-3.15077	0.0037007	0.0911353	-2.28475	Down-regulated	RC_AH_vs_RC_PH	Gene
ENSCPOG00000007390	ANK1	-1.20212	5.02857	-2.59996	0.0143833	0.174981	-3.60026	Down-regulated	RC_AH_vs_RC_PH	Gene
ENSCPOG00000034511	C16orf74	-1.20209	3.17351	-4.1317	0.000269594	0.0229668	0.251002	Down-regulated	RC_AH_vs_RC_PH	Gene
ENSCPOG00000014431	FAT2	-1.20037	0.506231	-3.00787	0.00531583	0.108845	-2.27825	Down-regulated	RC_AH_vs_RC_PH	Gene
ENSCPOG00000035402	ENSCPOG00000035402	1.2142	-0.210573	2.4057	0.0225794	0.210919	-3.51418	Up-regulated	RC_AH_vs_RC_PH	Gene
ENSCPOG00000014100	RBM47	1.2151	4.36623	2.32973	0.0268125	0.227629	-4.43572	Up-regulated	RC_AH_vs_RC_PH	Gene
ENSCPOG00000010542	PGBD5	1.22359	4.77843	3.33824	0.00228037	0.0722142	-2.11362	Up-regulated	RC_AH_vs_RC_PH	Gene
ENSCPOG00000005350	KIAA1549L	1.22712	2.71467	3.39471	0.00196729	0.0673303	-1.60629	Up-regulated	RC_AH_vs_RC_PH	Gene
ENSCPOG00000026967	CHADL	1.22996	3.87683	3.19732	0.00328445	0.0855585	-2.33009	Up-regulated	RC_AH_vs_RC_PH	Gene
ENSCPOG00000000932	KSR1	1.23165	5.06123	3.64108	0.00102388	0.0467266	-1.34015	Up-regulated	RC_AH_vs_RC_PH	Gene
ENSCPOG00000004844	GLDC	1.23259	5.4767	3.10002	0.00421163	0.0962956	-2.73118	Up-regulated	RC_AH_vs_RC_PH	Gene
ENSCPOG00000023177	SLC16A6	1.23447	4.19538	2.71195	0.0110118	0.158068	-3.58348	Up-regulated	RC_AH_vs_RC_PH	Gene
ENSCPOG00000025515	CIDEA	1.23454	5.0985	2.92163	0.00659363	0.120085	-3.15391	Up-regulated	RC_AH_vs_RC_PH	Gene
ENSCPOG00000001810	INAVA	1.23586	2.12772	2.49891	0.0182231	0.192287	-3.73089	Up-regulated	RC_AH_vs_RC_PH	Gene
ENSCPOG00000031765	ENSCPOG00000031765	1.23749	0.974645	3.80788	0.000653355	0.0367073	-0.398338	Up-regulated	RC_AH_vs_RC_PH	Gene
ENSCPOG00000021477	TTC23L	1.24115	-0.924232	2.46518	0.0197014	0.198089	-3.22067	Up-regulated	RC_AH_vs_RC_PH	Gene
ENSCPOG00000011701	WWC1	1.24134	4.84137	3.31713	0.00240932	0.0743428	-2.15781	Up-regulated	RC_AH_vs_RC_PH	Gene
ENSCPOG00000037680	ENSCPOG00000037680	1.24292	1.64045	2.67422	0.0120554	0.163608	-3.18618	Up-regulated	RC_AH_vs_RC_PH	Gene
ENSCPOG00000003790	LIPC	1.24316	0.386819	3.57853	0.00121006	0.0512638	-1.14265	Up-regulated	RC_AH_vs_RC_PH	Gene
ENSCPOG00000002775	CACNA2D2	1.24699	4.67938	3.13231	0.00387931	0.0923397	-2.57991	Up-regulated	RC_AH_vs_RC_PH	Gene
ENSCPOG00000004886	ABCC6	1.24891	2.06386	3.80087	0.000665868	0.0369392	-0.607772	Up-regulated	RC_AH_vs_RC_PH	Gene
ENSCPOG00000030197	ENSCPOG00000030197	1.25362	3.64453	2.2621	0.0311728	0.244537	-4.44656	Up-regulated	RC_AH_vs_RC_PH	Gene
ENSCPOG00000009338	SLC16A12	1.25613	3.97286	2.76709	0.0096375	0.14681	-3.41328	Up-regulated	RC_AH_vs_RC_PH	Gene
ENSCPOG00000022927	LHX2	1.25785	4.88855	2.35332	0.0254266	0.222909	-4.30798	Up-regulated	RC_AH_vs_RC_PH	Gene
ENSCPOG00000013543	MYRF	1.25994	4.83458	2.14108	0.0405965	0.280701	-4.80486	Up-regulated	RC_AH_vs_RC_PH	Gene
ENSCPOG00000011012	SRC	1.26507	6.5157	4.31825	0.000160917	0.016379	0.426123	Up-regulated	RC_AH_vs_RC_PH	Gene
ENSCPOG00000035416	IBSP	1.26683	-2.68546	2.23934	0.0327789	0.250187	-3.60732	Up-regulated	RC_AH_vs_RC_PH	Gene
ENSCPOG00000021403	HS6ST2	1.2712	2.56235	3.72101	0.000826111	0.0422927	-0.821773	Up-regulated	RC_AH_vs_RC_PH	Gene
ENSCPOG00000005356	NRN1L	1.27626	3.78563	2.68812	0.0116607	0.16161	-3.58377	Up-regulated	RC_AH_vs_RC_PH	Gene
ENSCPOG00000027450	SH2D2A	1.27837	-1.13149	2.93658	0.00635303	0.118175	-2.3843	Up-regulated	RC_AH_vs_RC_PH	Gene
ENSCPOG00000037018	CLDN1	1.27899	5.42117	2.61149	0.0139966	0.17338	-3.84011	Up-regulated	RC_AH_vs_RC_PH	Gene
ENSCPOG00000000818	MYRIP	1.2846	5.0949	2.69359	0.0115086	0.160496	-3.66925	Up-regulated	RC_AH_vs_RC_PH	Gene
ENSCPOG00000003632	DNAH11	1.29043	3.24544	3.37812	0.0020547	0.0686638	-1.89014	Up-regulated	RC_AH_vs_RC_PH	Gene
ENSCPOG00000014213	ENSCPOG00000014213	1.29091	4.64283	2.61129	0.0140031	0.17338	-3.77524	Up-regulated	RC_AH_vs_RC_PH	Gene
ENSCPOG00000005082	VWDE	1.29288	2.28959	2.39814	0.0229716	0.212094	-3.70696	Up-regulated	RC_AH_vs_RC_PH	Gene
ENSCPOG00000005743	SLIT1	1.29761	6.77472	2.26184	0.0311913	0.244537	-4.52083	Up-regulated	RC_AH_vs_RC_PH	Gene
ENSCPOG00000013503	Scnn1b	1.30166	3.41652	2.70455	0.0112098	0.159299	-3.4868	Up-regulated	RC_AH_vs_RC_PH	Gene
ENSCPOG00000012982	MFSD2A	1.303	3.21037	2.77156	0.0095334	0.145935	-3.36402	Up-regulated	RC_AH_vs_RC_PH	Gene
ENSCPOG00000014689	FAM107A	1.3049	4.862	2.48078	0.0190045	0.195594	-4.12289	Up-regulated	RC_AH_vs_RC_PH	Gene
ENSCPOG00000035280	CNTF	1.30543	4.00074	3.40448	0.0019175	0.0666013	-1.90446	Up-regulated	RC_AH_vs_RC_PH	Gene
ENSCPOG00000011514	LRP8	1.30549	6.35491	2.35995	0.0250492	0.221209	-4.3664	Up-regulated	RC_AH_vs_RC_PH	Gene
ENSCPOG00000013647	P2RX2	1.30734	-0.0461501	3.98677	0.000401412	0.0283412	-0.00261057	Up-regulated	RC_AH_vs_RC_PH	Gene
ENSCPOG00000012437	SLC38A11	1.30874	1.15689	2.45769	0.0200447	0.19902	-3.77068	Up-regulated	RC_AH_vs_RC_PH	Gene
ENSCPOG00000015659	PCSK9	1.31074	-0.713664	2.20681	0.0352029	0.258457	-3.86794	Up-regulated	RC_AH_vs_RC_PH	Gene
ENSCPOG00000012831	FRAS1	1.31137	3.71843	2.42504	0.0216041	0.206304	-4.0309	Up-regulated	RC_AH_vs_RC_PH	Gene
ENSCPOG00000019834	FBXO16	1.3115	0.915099	3.442	0.00173741	0.0626747	-1.29624	Up-regulated	RC_AH_vs_RC_PH	Gene
ENSCPOG00000007504	CDH8	1.31189	4.26948	2.68988	0.0116115	0.161409	-3.4157	Up-regulated	RC_AH_vs_RC_PH	Gene
ENSCPOG00000003397	SCMH1	1.31468	4.36578	2.08683	0.0455906	0.296774	-4.70837	Up-regulated	RC_AH_vs_RC_PH	Gene
ENSCPOG00000026830	ATP2C2	1.31804	2.61876	3.95727	0.000435134	0.0296553	-0.19074	Up-regulated	RC_AH_vs_RC_PH	Gene
ENSCPOG00000026566	Dcxr	1.3203	6.20059	4.01079	0.000375861	0.0269024	-0.409573	Up-regulated	RC_AH_vs_RC_PH	Gene
ENSCPOG00000035831	ENSCPOG00000035831	1.32107	2.26244	2.51658	0.0174901	0.188055	-3.87543	Up-regulated	RC_AH_vs_RC_PH	Gene
ENSCPOG00000003098	PPIL6	1.32167	2.87695	2.28427	0.0296779	0.24029	-4.13675	Up-regulated	RC_AH_vs_RC_PH	Gene
ENSCPOG00000003420	OTX2	1.32894	6.20607	2.35084	0.0255692	0.22341	-4.39356	Up-regulated	RC_AH_vs_RC_PH	Gene
ENSCPOG00000004971	KCNQ4	1.33099	3.84989	2.70024	0.0113264	0.159451	-3.60134	Up-regulated	RC_AH_vs_RC_PH	Gene
ENSCPOG00000010553	GSG1L	1.33316	2.23095	2.9718	0.00581875	0.114154	-2.46836	Up-regulated	RC_AH_vs_RC_PH	Gene
ENSCPOG00000034184	ENSCPOG00000034184	1.33678	-0.267236	2.67672	0.0119835	0.163199	-2.84326	Up-regulated	RC_AH_vs_RC_PH	Gene
ENSCPOG00000034193	RAB20	1.34014	2.67628	3.00573	0.00534445	0.109223	-2.84749	Up-regulated	RC_AH_vs_RC_PH	Gene
ENSCPOG00000003585	GCH1	1.34139	2.04549	3.94225	0.000453355	0.0304993	-0.391718	Up-regulated	RC_AH_vs_RC_PH	Gene
ENSCPOG00000038024	ENSCPOG00000038024	1.34233	0.977286	4.68822	5.73182e-05	0.00938844	1.85343	Up-regulated	RC_AH_vs_RC_PH	Gene
ENSCPOG00000020887	LIPE	1.34252	5.66789	2.53172	0.0168834	0.186752	-4.01028	Up-regulated	RC_AH_vs_RC_PH	Gene
ENSCPOG00000034710	NES	1.35395	3.44091	4.05373	0.000334093	0.0256519	-0.212093	Up-regulated	RC_AH_vs_RC_PH	Gene
ENSCPOG00000037218	ENSCPOG00000037218	1.35589	0.118544	2.39016	0.0233926	0.21458	-3.6609	Up-regulated	RC_AH_vs_RC_PH	Gene
ENSCPOG00000000539	TLL2	1.35703	0.452357	2.63972	0.0130898	0.169258	-3.11632	Up-regulated	RC_AH_vs_RC_PH	Gene
ENSCPOG00000000308	TMC3	1.35907	-0.343846	3.30566	0.00248228	0.0751041	-1.63527	Up-regulated	RC_AH_vs_RC_PH	Gene
ENSCPOG00000011780	CAPN9	1.35937	-0.145358	2.13032	0.0415462	0.282899	-3.90753	Up-regulated	RC_AH_vs_RC_PH	Gene
ENSCPOG00000014084	DNAI2	1.3601	2.37567	3.25155	0.00285603	0.0799813	-2.14104	Up-regulated	RC_AH_vs_RC_PH	Gene
ENSCPOG00000019279	PAPLN	1.36202	1.88376	3.40137	0.00193324	0.0666013	-1.66622	Up-regulated	RC_AH_vs_RC_PH	Gene
ENSCPOG00000032309	ENSCPOG00000032309	1.36417	-0.726873	2.53908	0.0165957	0.185853	-3.36957	Up-regulated	RC_AH_vs_RC_PH	Gene
ENSCPOG00000002352	GLS2	1.36902	5.36908	2.33512	0.0264901	0.226408	-4.42341	Up-regulated	RC_AH_vs_RC_PH	Gene
ENSCPOG00000039434	TMEM72	1.37281	3.61637	2.69272	0.0115327	0.160689	-3.62282	Up-regulated	RC_AH_vs_RC_PH	Gene
ENSCPOG00000032808	ENSCPOG00000032808	1.37713	0.595018	3.17324	0.00349382	0.0883318	-1.90024	Up-regulated	RC_AH_vs_RC_PH	Gene
ENSCPOG00000005358	DDC	1.38158	3.12149	4.38508	0.000133641	0.0148412	0.760672	Up-regulated	RC_AH_vs_RC_PH	Gene
ENSCPOG00000022909	CAMSAP3	1.38357	4.86927	3.03235	0.00499831	0.105591	-2.84197	Up-regulated	RC_AH_vs_RC_PH	Gene
ENSCPOG00000008208	SYN2	1.38414	4.94797	3.7721	0.000719747	0.0386306	-0.99279	Up-regulated	RC_AH_vs_RC_PH	Gene
ENSCPOG00000035536	BMP7	1.3846	4.26566	3.39672	0.00195698	0.0671238	-1.90558	Up-regulated	RC_AH_vs_RC_PH	Gene
ENSCPOG00000022430	ATP2B2	1.38527	5.14261	3.35637	0.00217495	0.0707311	-2.08994	Up-regulated	RC_AH_vs_RC_PH	Gene
ENSCPOG00000036267	ENSCPOG00000036267	1.38912	3.96029	3.42829	0.00180124	0.064169	-1.87357	Up-regulated	RC_AH_vs_RC_PH	Gene
ENSCPOG00000026104	CIT	1.39396	5.86354	2.46664	0.0196352	0.197952	-4.1503	Up-regulated	RC_AH_vs_RC_PH	Gene
ENSCPOG00000038918	HTR2A	1.39813	2.89818	3.58152	0.00120045	0.0511334	-1.32914	Up-regulated	RC_AH_vs_RC_PH	Gene
ENSCPOG00000032256	ENSCPOG00000032256	1.40284	0.218224	3.63052	0.00105325	0.0475974	-0.756228	Up-regulated	RC_AH_vs_RC_PH	Gene
ENSCPOG00000007501	GPR143	1.40355	3.24193	3.45507	0.00167859	0.0619103	-1.82155	Up-regulated	RC_AH_vs_RC_PH	Gene
ENSCPOG00000013143	ANOS1	1.40618	4.90279	3.24861	0.0028778	0.0799813	-2.24923	Up-regulated	RC_AH_vs_RC_PH	Gene
ENSCPOG00000015618	GPAM	1.40997	7.08254	3.25701	0.00281602	0.0799813	-2.31064	Up-regulated	RC_AH_vs_RC_PH	Gene
ENSCPOG00000027418	ENSCPOG00000027418	1.42099	4.63893	2.60727	0.0141371	0.17403	-3.85004	Up-regulated	RC_AH_vs_RC_PH	Gene
ENSCPOG00000000720	COL4A4	1.42102	4.37038	3.23334	0.00299358	0.0818924	-2.37423	Up-regulated	RC_AH_vs_RC_PH	Gene
ENSCPOG00000039369	Metazoa_SRP	1.42434	-2.96323	2.43891	0.0209286	0.204014	-3.29748	Up-regulated	RC_AH_vs_RC_PH	Gene
ENSCPOG00000008928	ACSM3	1.42639	0.0844184	2.52493	0.0171532	0.187005	-3.41321	Up-regulated	RC_AH_vs_RC_PH	Gene
ENSCPOG00000038251	CCDC190	1.43066	4.0559	2.42084	0.0218128	0.207096	-4.24057	Up-regulated	RC_AH_vs_RC_PH	Gene
ENSCPOG00000007686	LYPD6	1.43539	-0.00367985	2.90729	0.00683234	0.121835	-2.41529	Up-regulated	RC_AH_vs_RC_PH	Gene
ENSCPOG00000006812	HNF4A	1.43685	3.45699	2.43172	0.0212765	0.205507	-4.19517	Up-regulated	RC_AH_vs_RC_PH	Gene
ENSCPOG00000039956	ENSCPOG00000039956	1.44206	1.1739	2.5796	0.0150911	0.177725	-3.50605	Up-regulated	RC_AH_vs_RC_PH	Gene
ENSCPOG00000034536	ENSCPOG00000034536	1.44286	-1.4915	3.19616	0.00329426	0.0855585	-1.74917	Up-regulated	RC_AH_vs_RC_PH	Gene
ENSCPOG00000012888	PIK3AP1	1.45007	4.13141	3.72002	0.000828317	0.0422927	-1.16434	Up-regulated	RC_AH_vs_RC_PH	Gene
ENSCPOG00000008873	ATP13A5	1.45249	2.75534	2.58262	0.0149841	0.177194	-3.74993	Up-regulated	RC_AH_vs_RC_PH	Gene
ENSCPOG00000023156	SIM2	1.45896	-2.15131	2.77069	0.0095536	0.145958	-2.61894	Up-regulated	RC_AH_vs_RC_PH	Gene
ENSCPOG00000013839	DEPDC1	1.45954	2.0944	4.41705	0.000122264	0.0145189	0.801421	Up-regulated	RC_AH_vs_RC_PH	Gene
ENSCPOG00000002615	ENSCPOG00000002615	1.46332	6.15526	3.13894	0.00381417	0.0916981	-2.61405	Up-regulated	RC_AH_vs_RC_PH	Gene
ENSCPOG00000038859	ENSCPOG00000038859	1.46804	2.46476	4.4884	0.000100215	0.012893	1.0901	Up-regulated	RC_AH_vs_RC_PH	Gene
ENSCPOG00000038425	ENSCPOG00000038425	1.47426	-2.95621	2.80959	0.00868966	0.139702	-2.56631	Up-regulated	RC_AH_vs_RC_PH	Gene
ENSCPOG00000031207	ENSCPOG00000031207	1.47429	-1.82247	2.29051	0.0292686	0.238206	-3.68393	Up-regulated	RC_AH_vs_RC_PH	Gene
ENSCPOG00000024888	CRB3	1.47571	1.45235	2.89357	0.0070685	0.123575	-2.65768	Up-regulated	RC_AH_vs_RC_PH	Gene
ENSCPOG00000033402	ENSCPOG00000033402	1.47808	-1.6469	2.15335	0.0395367	0.276298	-3.78109	Up-regulated	RC_AH_vs_RC_PH	Gene
ENSCPOG00000015249	Gja1	1.48476	5.61059	3.62033	0.00108234	0.0476564	-1.431	Up-regulated	RC_AH_vs_RC_PH	Gene
ENSCPOG00000032456	ENSCPOG00000032456	1.48538	1.45002	3.90291	0.000504697	0.032159	-0.233818	Up-regulated	RC_AH_vs_RC_PH	Gene
ENSCPOG00000019152	ENSCPOG00000019152	1.48598	-1.14977	2.37032	0.0244685	0.218792	-3.38084	Up-regulated	RC_AH_vs_RC_PH	Gene
ENSCPOG00000033908	PROK2	1.48608	-2.37343	2.3946	0.0231575	0.213025	-3.39004	Up-regulated	RC_AH_vs_RC_PH	Gene
ENSCPOG00000031317	SGCA	1.48641	3.70913	3.70788	0.000855842	0.0431361	-1.06845	Up-regulated	RC_AH_vs_RC_PH	Gene
ENSCPOG00000034060	TSHR	1.48713	2.90954	2.73787	0.0103444	0.153076	-3.34611	Up-regulated	RC_AH_vs_RC_PH	Gene
ENSCPOG00000015609	PLA2G12B	1.49353	1.31067	2.95314	0.00609632	0.116252	-2.77717	Up-regulated	RC_AH_vs_RC_PH	Gene
ENSCPOG00000039512	ENSCPOG00000039512	1.49897	0.460995	2.69759	0.0113986	0.160102	-3.12258	Up-regulated	RC_AH_vs_RC_PH	Gene
ENSCPOG00000011271	TNFRSF11B	1.50328	3.35828	2.59913	0.0144115	0.174981	-3.59653	Up-regulated	RC_AH_vs_RC_PH	Gene
ENSCPOG00000035903	ENSCPOG00000035903	1.50413	-1.49169	3.83416	0.000608419	0.0353221	-0.368874	Up-regulated	RC_AH_vs_RC_PH	Gene
ENSCPOG00000002911	CD5L	1.50435	-1.79369	2.11357	0.0430647	0.287835	-3.79309	Up-regulated	RC_AH_vs_RC_PH	Gene
ENSCPOG00000025820	IL12RB1	1.50482	1.81502	4.03435	0.000352346	0.0264259	0.0700883	Up-regulated	RC_AH_vs_RC_PH	Gene
ENSCPOG00000015045	ENSCPOG00000015045	1.50708	3.06898	2.63054	0.0133785	0.171414	-3.74058	Up-regulated	RC_AH_vs_RC_PH	Gene
ENSCPOG00000038827	AANAT	1.51113	6.0403	2.62555	0.0135379	0.171628	-3.8158	Up-regulated	RC_AH_vs_RC_PH	Gene
ENSCPOG00000038898	ENSCPOG00000038898	1.51125	3.89424	5.59183	4.5324e-06	0.00179628	4.11156	Up-regulated	RC_AH_vs_RC_PH	Gene
ENSCPOG00000021134	EPHA8	1.51205	3.23754	2.7195	0.0108133	0.156798	-3.45891	Up-regulated	RC_AH_vs_RC_PH	Gene
ENSCPOG00000037178	ENSCPOG00000037178	1.51481	2.85199	5.57899	4.6984e-06	0.00179628	4.03883	Up-regulated	RC_AH_vs_RC_PH	Gene
ENSCPOG00000037435	CLDN2	1.52467	1.27347	3.58101	0.00120208	0.0511334	-1.15258	Up-regulated	RC_AH_vs_RC_PH	Gene
ENSCPOG00000015195	SLC22A6	1.52837	-0.533384	2.46032	0.0199237	0.198684	-3.45879	Up-regulated	RC_AH_vs_RC_PH	Gene
ENSCPOG00000034357	ENSCPOG00000034357	1.52846	-1.4828	2.78297	0.00927259	0.143766	-2.67856	Up-regulated	RC_AH_vs_RC_PH	Gene
ENSCPOG00000004932	NOG	1.53746	2.30604	3.85108	0.000581111	0.0344876	-0.631401	Up-regulated	RC_AH_vs_RC_PH	Gene
ENSCPOG00000039398	STMND1	1.54081	1.2385	3.2535	0.00284166	0.0799813	-1.9049	Up-regulated	RC_AH_vs_RC_PH	Gene
ENSCPOG00000040637	ENSCPOG00000040637	1.5421	1.01361	3.5503	0.00130449	0.0531114	-0.965661	Up-regulated	RC_AH_vs_RC_PH	Gene
ENSCPOG00000031500	ENSCPOG00000031500	1.54741	2.71945	4.36843	0.000139975	0.0148412	0.734379	Up-regulated	RC_AH_vs_RC_PH	Gene
ENSCPOG00000023026	LMO1	1.56837	2.48745	3.11236	0.00408156	0.0947829	-2.32116	Up-regulated	RC_AH_vs_RC_PH	Gene
ENSCPOG00000010441	ATP6V1B1	1.57168	2.94453	2.8327	0.00821173	0.134362	-3.29232	Up-regulated	RC_AH_vs_RC_PH	Gene
ENSCPOG00000003514	CCDC122	1.58519	-2.12879	2.36857	0.0245655	0.218996	-3.42275	Up-regulated	RC_AH_vs_RC_PH	Gene
ENSCPOG00000021217	LRRC18	1.58568	-0.0905695	2.59387	0.0145917	0.176065	-3.15684	Up-regulated	RC_AH_vs_RC_PH	Gene
ENSCPOG00000033410	ENSCPOG00000033410	1.59425	1.28948	4.47647	0.000103607	0.0129924	1.30908	Up-regulated	RC_AH_vs_RC_PH	Gene
ENSCPOG00000023204	PVRIG	1.61226	-1.95345	4.4973	9.77577e-05	0.012893	1.32164	Up-regulated	RC_AH_vs_RC_PH	Gene
ENSCPOG00000009866	ENTPD8	1.61896	0.962976	2.94246	0.00626067	0.117247	-2.40839	Up-regulated	RC_AH_vs_RC_PH	Gene
ENSCPOG00000019649	HPDL	1.62295	1.74559	4.5419	8.63112e-05	0.0120797	1.32897	Up-regulated	RC_AH_vs_RC_PH	Gene
ENSCPOG00000009775	BAIAP2L2	1.62987	1.42541	2.84299	0.00800697	0.13265	-3.04951	Up-regulated	RC_AH_vs_RC_PH	Gene
ENSCPOG00000002391	SLC26A4	1.63936	0.178062	2.31403	0.0277724	0.23156	-3.58747	Up-regulated	RC_AH_vs_RC_PH	Gene
ENSCPOG00000005510	Trpm8	1.65535	0.291487	3.48347	0.00155732	0.0585395	-1.10982	Up-regulated	RC_AH_vs_RC_PH	Gene
ENSCPOG00000007924	ENSCPOG00000007924	1.65624	-1.72421	2.5363	0.0167038	0.18615	-3.16615	Up-regulated	RC_AH_vs_RC_PH	Gene
ENSCPOG00000003428	ENSCPOG00000003428	1.67793	0.572584	4.82337	3.92368e-05	0.00732186	2.20189	Up-regulated	RC_AH_vs_RC_PH	Gene
ENSCPOG00000013691	SPTBN2	1.68309	6.15533	3.00855	0.00530669	0.108845	-2.92845	Up-regulated	RC_AH_vs_RC_PH	Gene
ENSCPOG00000021880	SFRP5	1.69513	3.29481	3.62156	0.00107879	0.0476339	-1.19878	Up-regulated	RC_AH_vs_RC_PH	Gene
ENSCPOG00000031499	ENSCPOG00000031499	1.71228	-3.05855	2.85952	0.007688	0.129441	-2.42343	Up-regulated	RC_AH_vs_RC_PH	Gene
ENSCPOG00000015197	ANKS1B	1.72017	5.37047	3.79172	0.000682568	0.03741	-0.949838	Up-regulated	RC_AH_vs_RC_PH	Gene
ENSCPOG00000004129	RBP2	1.72099	-1.82373	2.66857	0.0122194	0.164836	-2.92842	Up-regulated	RC_AH_vs_RC_PH	Gene
ENSCPOG00000008886	ATP13A4	1.73159	0.0336648	2.51659	0.0174896	0.188055	-3.33504	Up-regulated	RC_AH_vs_RC_PH	Gene
ENSCPOG00000040791	ENSCPOG00000040791	1.7615	-1.27927	2.49324	0.0184641	0.192693	-3.12947	Up-regulated	RC_AH_vs_RC_PH	Gene
ENSCPOG00000013850	MYRFL	1.77801	0.0678357	2.41255	0.0222297	0.20928	-3.26492	Up-regulated	RC_AH_vs_RC_PH	Gene
ENSCPOG00000013326	TRPM1	1.78233	7.34823	4.22597	0.000207808	0.0193504	0.205989	Up-regulated	RC_AH_vs_RC_PH	Gene
ENSCPOG00000004913	SLC22A4	1.78502	1.33119	3.15058	0.00370245	0.0911353	-2.23426	Up-regulated	RC_AH_vs_RC_PH	Gene
ENSCPOG00000008164	DAO	1.80123	1.04684	4.48496	0.000101182	0.012893	1.20586	Up-regulated	RC_AH_vs_RC_PH	Gene
ENSCPOG00000002618	ENSCPOG00000002618	1.81849	4.87465	3.09836	0.00422945	0.0963613	-2.72325	Up-regulated	RC_AH_vs_RC_PH	Gene
ENSCPOG00000035328	ENSCPOG00000035328	1.82501	-2.02712	4.31228	0.000163606	0.0164604	0.893915	Up-regulated	RC_AH_vs_RC_PH	Gene
ENSCPOG00000008028	ENSCPOG00000008028	1.82545	6.54698	3.82763	0.000619299	0.0358211	-0.889085	Up-regulated	RC_AH_vs_RC_PH	Gene
ENSCPOG00000005837	GSX2	1.84187	1.46367	3.22832	0.00303254	0.0822406	-2.12972	Up-regulated	RC_AH_vs_RC_PH	Gene
ENSCPOG00000015287	CCBE1	1.85349	0.0606655	4.20744	0.000218736	0.0199343	0.635782	Up-regulated	RC_AH_vs_RC_PH	Gene
ENSCPOG00000037993	ELOVL7	1.85472	2.84648	4.61227	7.0897e-05	0.0108481	1.48424	Up-regulated	RC_AH_vs_RC_PH	Gene
ENSCPOG00000004031	VEGFD	1.86053	-0.809958	2.6547	0.0126307	0.167836	-2.8527	Up-regulated	RC_AH_vs_RC_PH	Gene
ENSCPOG00000039289	ENSCPOG00000039289	1.86588	2.43817	2.54307	0.0164415	0.185011	-3.5642	Up-regulated	RC_AH_vs_RC_PH	Gene
ENSCPOG00000009115	ENSCPOG00000009115	1.86872	-1.45991	2.49736	0.0182888	0.192287	-3.20683	Up-regulated	RC_AH_vs_RC_PH	Gene
ENSCPOG00000003643	C1orf158	1.88371	-1.46124	3.37316	0.00208155	0.0689815	-1.47111	Up-regulated	RC_AH_vs_RC_PH	Gene
ENSCPOG00000001071	ENSCPOG00000001071	1.91439	-0.16556	3.1422	0.00378258	0.0913589	-1.86117	Up-regulated	RC_AH_vs_RC_PH	Gene
ENSCPOG00000027098	TMEM269	1.92964	-1.89953	4.00371	0.000383223	0.0273046	0.13436	Up-regulated	RC_AH_vs_RC_PH	Gene
ENSCPOG00000005000	SLCO1C1	1.93402	4.69159	3.50166	0.00148414	0.057216	-1.72229	Up-regulated	RC_AH_vs_RC_PH	Gene
ENSCPOG00000036268	ENSCPOG00000036268	1.93886	1.14282	6.02964	1.33565e-06	0.000721941	5.35385	Up-regulated	RC_AH_vs_RC_PH	Gene
ENSCPOG00000001318	ENSCPOG00000001318	1.94877	-1.43782	2.83895	0.00808688	0.133434	-2.6417	Up-regulated	RC_AH_vs_RC_PH	Gene
ENSCPOG00000031549	ENSCPOG00000031549	1.98074	-0.546039	4.05951	0.000328836	0.0256443	0.26064	Up-regulated	RC_AH_vs_RC_PH	Gene
ENSCPOG00000031846	ZNF667	2.01115	3.2583	8.59712	1.48472e-09	5.81826e-06	11.8952	Up-regulated	RC_AH_vs_RC_PH	Gene
ENSCPOG00000038731	U6	2.04533	-1.99138	2.60438	0.014234	0.174447	-2.94159	Up-regulated	RC_AH_vs_RC_PH	Gene
ENSCPOG00000015708	GSC2	2.05057	-1.47764	2.48136	0.0189791	0.195464	-3.21966	Up-regulated	RC_AH_vs_RC_PH	Gene
ENSCPOG00000034388	UBIAD1	2.06167	4.0291	10.2959	2.58937e-11	4.05883e-07	15.7866	Up-regulated	RC_AH_vs_RC_PH	Gene
ENSCPOG00000037415	RETN	2.069	1.19974	3.02273	0.00512085	0.107026	-2.22249	Up-regulated	RC_AH_vs_RC_PH	Gene
ENSCPOG00000015030	LEPR	2.08699	-0.315491	4.05061	0.000336971	0.0256519	0.248988	Up-regulated	RC_AH_vs_RC_PH	Gene
ENSCPOG00000011224	SLC47A1	2.09444	1.50457	2.86563	0.00757332	0.127785	-2.89162	Up-regulated	RC_AH_vs_RC_PH	Gene
ENSCPOG00000031710	ENSCPOG00000031710	2.10907	-1.14242	3.47206	0.00160498	0.0597678	-1.13647	Up-regulated	RC_AH_vs_RC_PH	Gene
ENSCPOG00000010562	TM4SF4	2.11602	0.191109	4.5075	9.50131e-05	0.0128391	1.3349	Up-regulated	RC_AH_vs_RC_PH	Gene
ENSCPOG00000012661	AURKC	2.13547	0.435462	3.93669	0.000460294	0.0307026	-0.0323866	Up-regulated	RC_AH_vs_RC_PH	Gene
ENSCPOG00000025306	ENSCPOG00000025306	2.24742	-1.94324	2.28287	0.0297705	0.240678	-3.53103	Up-regulated	RC_AH_vs_RC_PH	Gene
ENSCPOG00000019005	ENSCPOG00000019005	2.31966	-0.988406	3.48683	0.00154353	0.0585395	-1.09913	Up-regulated	RC_AH_vs_RC_PH	Gene
ENSCPOG00000002420	ST6GALNAC1	2.33092	-1.49901	4.09016	0.000302267	0.0242263	0.300922	Up-regulated	RC_AH_vs_RC_PH	Gene
ENSCPOG00000002288	SLC5A5	2.33546	2.60157	3.27458	0.00269075	0.0776126	-1.96038	Up-regulated	RC_AH_vs_RC_PH	Gene
ENSCPOG00000038435	SHOX2	2.34767	-1.51414	2.5809	0.015045	0.17745	-2.95218	Up-regulated	RC_AH_vs_RC_PH	Gene
ENSCPOG00000012400	NOTUM	2.37497	0.668013	3.63037	0.00105367	0.0475974	-0.768659	Up-regulated	RC_AH_vs_RC_PH	Gene
ENSCPOG00000039622	ENSCPOG00000039622	2.38343	-1.08853	2.96103	0.00597744	0.11573	-2.2184	Up-regulated	RC_AH_vs_RC_PH	Gene
ENSCPOG00000031787	OR51E2	2.41225	-2.1695	2.38532	0.0236507	0.215038	-3.34751	Up-regulated	RC_AH_vs_RC_PH	Gene
ENSCPOG00000030003	ENSCPOG00000030003	2.43211	-2.75731	3.35235	0.00219792	0.071043	-1.40084	Up-regulated	RC_AH_vs_RC_PH	Gene
ENSCPOG00000007398	ENSCPOG00000007398	2.44286	-0.289972	3.40157	0.00193222	0.0666013	-1.28867	Up-regulated	RC_AH_vs_RC_PH	Gene
ENSCPOG00000001489	LVRN	2.45557	-1.40263	2.0457	0.049732	0.308244	-3.83834	Up-regulated	RC_AH_vs_RC_PH	Gene
ENSCPOG00000006054	ENSCPOG00000006054	2.46455	-1.8671	3.89559	0.000514867	0.0326511	-0.127639	Up-regulated	RC_AH_vs_RC_PH	Gene
ENSCPOG00000031354	ENSCPOG00000031354	2.60147	1.89822	3.31571	0.0024182	0.0744382	-1.96172	Up-regulated	RC_AH_vs_RC_PH	Gene
ENSCPOG00000020572	OSR2	2.68305	-1.30521	2.14867	0.0399381	0.277741	-3.69758	Up-regulated	RC_AH_vs_RC_PH	Gene
ENSCPOG00000014157	ENSCPOG00000014157	2.74699	-0.72983	4.87487	3.39546e-05	0.0067372	1.99346	Up-regulated	RC_AH_vs_RC_PH	Gene
ENSCPOG00000019743	MS4A15	2.78094	-1.7085	2.68938	0.0116256	0.161409	-2.77178	Up-regulated	RC_AH_vs_RC_PH	Gene
ENSCPOG00000039039	ENSCPOG00000039039	2.95001	2.32459	3.19761	0.003282	0.0855585	-2.12746	Up-regulated	RC_AH_vs_RC_PH	Gene
ENSCPOG00000007895	DSP	2.97367	3.97355	5.59793	4.45557e-06	0.00179628	4.02006	Up-regulated	RC_AH_vs_RC_PH	Gene
ENSCPOG00000024192	UPK3B	2.98373	-2.86932	3.62281	0.00107517	0.0476339	-0.852193	Up-regulated	RC_AH_vs_RC_PH	Gene
ENSCPOG00000030600	ENSCPOG00000030600	3.0685	-1.92164	4.16976	0.000242731	0.0213753	0.531747	Up-regulated	RC_AH_vs_RC_PH	Gene
ENSCPOG00000031492	ENSCPOG00000031492	3.08056	-1.67283	2.80515	0.00878458	0.140365	-2.63937	Up-regulated	RC_AH_vs_RC_PH	Gene
ENSCPOG00000003060	BCAN	3.10463	4.51879	6.01101	1.40661e-06	0.000734954	5.17796	Up-regulated	RC_AH_vs_RC_PH	Gene
ENSCPOG00000033227	MALRD1	3.12253	2.11237	5.03531	2.16332e-05	0.0049145	2.64417	Up-regulated	RC_AH_vs_RC_PH	Gene
ENSCPOG00000002347	MIP	3.24349	-0.925743	4.30722	0.000165917	0.0164604	0.885494	Up-regulated	RC_AH_vs_RC_PH	Gene
ENSCPOG00000007080	SLC38A8	3.31	1.90854	3.278	0.00266707	0.0771333	-1.86687	Up-regulated	RC_AH_vs_RC_PH	Gene
ENSCPOG00000036581	ENSCPOG00000036581	3.36258	1.44261	4.37125	0.000138882	0.0148412	0.920473	Up-regulated	RC_AH_vs_RC_PH	Gene
ENSCPOG00000017434	ENSCPOG00000017434	3.47463	-2.44352	2.04397	0.0499122	0.308375	-3.80039	Up-regulated	RC_AH_vs_RC_PH	Gene
ENSCPOG00000032759	ENSCPOG00000032759	4.74529	-0.582636	5.2371	1.22679e-05	0.00337367	2.51701	Up-regulated	RC_AH_vs_RC_PH	Gene
ENSCPOG00000037429	ENSCPOG00000037429	4.94758	-3.30808	3.26674	0.00274594	0.078545	-1.78695	Up-regulated	RC_AH_vs_RC_PH	Gene
ENSCPOG00000037170	ENSCPOG00000037170	8.78539	-1.3841	2.89721	0.00700504	0.123237	-2.3893	Up-regulated	RC_AH_vs_RC_PH	Gene
ENSCPOG00000037137	ENSCPOG00000037137	9.92856	-0.504009	2.90043	0.00694946	0.122682	-2.37955	Up-regulated	RC_AH_vs_RC_PH	Gene

## Sheet: Table 1-3 Sclera_genes
Supplementary Table S1. Significant genes and proteins identified by volcano plot analysis in AH versus PH across retina, choroid, and sclera.
ensembl	symbol	logFC	AveExpr	t	P.Value	adj.P.Val	B	Expression	Comparison	Type
ENSCPOG00000037170	ENSCPOG00000037170	10.1666	-1.3841	3.39151	0.00198389	0.0357442	-1.54037	Up-regulated	RS_AH_vs_RS_PH	Gene
ENSCPOG00000037137	ENSCPOG00000037137	8.90826	-0.504009	2.8228	0.00841336	0.0716504	-2.53004	Up-regulated	RS_AH_vs_RS_PH	Gene
ENSCPOG00000025476	ENSCPOG00000025476	4.44255	-1.82182	3.68891	0.00090061	0.0238867	-1.06372	Up-regulated	RS_AH_vs_RS_PH	Gene
ENSCPOG00000012157	GLRA3	4.40221	-1.35177	4.77157	4.53743e-05	0.0045302	0.965463	Up-regulated	RS_AH_vs_RS_PH	Gene
ENSCPOG00000030180	NPY2R	4.40205	-1.8208	5.7636	2.80293e-06	0.000877804	2.55522	Up-regulated	RS_AH_vs_RS_PH	Gene
ENSCPOG00000007080	SLC38A8	4.30899	1.90854	3.70038	0.000873273	0.0235603	-0.679897	Up-regulated	RS_AH_vs_RS_PH	Gene
ENSCPOG00000031354	ENSCPOG00000031354	4.24607	1.89822	3.10306	0.00417924	0.0511394	-2.01779	Up-regulated	RS_AH_vs_RS_PH	Gene
ENSCPOG00000002420	ST6GALNAC1	4.21184	-1.49901	4.57639	7.83805e-05	0.00607141	0.471748	Up-regulated	RS_AH_vs_RS_PH	Gene
ENSCPOG00000007877	DRD5	3.93547	-3.23096	4.16647	0.000244948	0.0120461	-0.399581	Up-regulated	RS_AH_vs_RS_PH	Gene
ENSCPOG00000031896	IHH	3.88593	-1.38313	2.59288	0.0146259	0.097062	-2.93035	Up-regulated	RS_AH_vs_RS_PH	Gene
ENSCPOG00000033908	PROK2	3.87971	-2.37343	4.66414	6.13172e-05	0.00536954	1.23138	Up-regulated	RS_AH_vs_RS_PH	Gene
ENSCPOG00000015229	TBX20	3.85099	-3.14515	2.95475	0.00607184	0.0608154	-2.40814	Up-regulated	RS_AH_vs_RS_PH	Gene
ENSCPOG00000035017	ENSCPOG00000035017	3.66642	0.488361	2.99519	0.00548771	0.0580339	-2.15971	Up-regulated	RS_AH_vs_RS_PH	Gene
ENSCPOG00000040746	ENSCPOG00000040746	3.63317	-0.511711	3.98159	0.000407141	0.015853	-0.26009	Up-regulated	RS_AH_vs_RS_PH	Gene
ENSCPOG00000029212	ENSCPOG00000029212	3.59747	-4.21106	2.61232	0.013969	0.0944462	-3.00326	Up-regulated	RS_AH_vs_RS_PH	Gene
ENSCPOG00000012661	AURKC	3.58653	0.435462	5.12689	1.6723e-05	0.00247295	2.60495	Up-regulated	RS_AH_vs_RS_PH	Gene
ENSCPOG00000007398	ENSCPOG00000007398	3.5726	-0.289972	3.49982	0.00149138	0.0312951	-1.18347	Up-regulated	RS_AH_vs_RS_PH	Gene
ENSCPOG00000037536	HTR2C	3.52208	-0.951688	3.28837	0.00259625	0.0412409	-1.64408	Up-regulated	RS_AH_vs_RS_PH	Gene
ENSCPOG00000004617	ECEL1	3.50205	-1.08061	2.96626	0.00589981	0.0598839	-2.25821	Up-regulated	RS_AH_vs_RS_PH	Gene
ENSCPOG00000013155	ENSCPOG00000013155	3.49248	-2.60429	2.65518	0.0126164	0.0894444	-2.91048	Up-regulated	RS_AH_vs_RS_PH	Gene
ENSCPOG00000019773	BEND4	3.4878	-2.07899	2.53016	0.0169452	0.103612	-3.06859	Up-regulated	RS_AH_vs_RS_PH	Gene
ENSCPOG00000005805	AMER3	3.47869	-3.33036	3.81471	0.00064137	0.0196357	-0.97166	Up-regulated	RS_AH_vs_RS_PH	Gene
ENSCPOG00000038731	U6	3.42412	-1.99138	2.90698	0.00683769	0.0645417	-2.45835	Up-regulated	RS_AH_vs_RS_PH	Gene
ENSCPOG00000006054	ENSCPOG00000006054	3.39812	-1.8671	2.95026	0.00614029	0.060917	-2.37325	Up-regulated	RS_AH_vs_RS_PH	Gene
ENSCPOG00000009388	GABRA4	3.37469	-1.08446	3.2807	0.00264846	0.0416395	-1.71188	Up-regulated	RS_AH_vs_RS_PH	Gene
ENSCPOG00000001998	KCNH5	3.33033	0.521864	2.88863	0.00715532	0.0660151	-2.36443	Up-regulated	RS_AH_vs_RS_PH	Gene
ENSCPOG00000009931	ENSCPOG00000009931	3.30234	-3.11419	2.74532	0.0101597	0.078644	-2.80105	Up-regulated	RS_AH_vs_RS_PH	Gene
ENSCPOG00000003683	GRM1	3.2894	-1.31169	3.133	0.00387242	0.0495917	-1.92512	Up-regulated	RS_AH_vs_RS_PH	Gene
ENSCPOG00000011765	CHRNB3	3.2606	-2.16752	2.59755	0.0144656	0.0965708	-2.97089	Up-regulated	RS_AH_vs_RS_PH	Gene
ENSCPOG00000040514	ENSCPOG00000040514	3.23683	-3.35714	3.0697	0.00454831	0.0532103	-2.26542	Up-regulated	RS_AH_vs_RS_PH	Gene
ENSCPOG00000037429	ENSCPOG00000037429	3.16905	-3.30808	2.04941	0.0493451	0.181356	-3.79236	Up-regulated	RS_AH_vs_RS_PH	Gene
ENSCPOG00000032599	ENSCPOG00000032599	3.15759	-1.23895	3.85287	0.000578289	0.0184617	-0.526859	Up-regulated	RS_AH_vs_RS_PH	Gene
ENSCPOG00000005343	CHAT	3.14932	-0.242203	3.15864	0.00362691	0.0481924	-1.81439	Up-regulated	RS_AH_vs_RS_PH	Gene
ENSCPOG00000013971	ENAM	3.12322	-3.62846	3.17058	0.00351768	0.0475587	-2.11366	Up-regulated	RS_AH_vs_RS_PH	Gene
ENSCPOG00000013403	SLC17A6	3.10383	1.42971	2.90288	0.00690743	0.0648918	-2.37421	Up-regulated	RS_AH_vs_RS_PH	Gene
ENSCPOG00000036537	SCRT1	3.09455	0.872478	2.32484	0.0271083	0.132046	-3.44823	Up-regulated	RS_AH_vs_RS_PH	Gene
ENSCPOG00000004008	ENSCPOG00000004008	3.07787	2.79745	2.56891	0.0154753	0.0992943	-3.14882	Up-regulated	RS_AH_vs_RS_PH	Gene
ENSCPOG00000022924	ENSCPOG00000022924	3.07338	-1.29246	2.65486	0.0126261	0.0894666	-2.81931	Up-regulated	RS_AH_vs_RS_PH	Gene
ENSCPOG00000020156	ENSCPOG00000020156	3.05162	-0.305479	2.40823	0.0224499	0.119119	-3.24668	Up-regulated	RS_AH_vs_RS_PH	Gene
ENSCPOG00000038545	ENSCPOG00000038545	3.04734	-0.274118	4.38461	0.000133819	0.00859677	0.692743	Up-regulated	RS_AH_vs_RS_PH	Gene
ENSCPOG00000009604	ENSCPOG00000009604	3.03334	-1.39797	3.25284	0.0028465	0.0432773	-1.84129	Up-regulated	RS_AH_vs_RS_PH	Gene
ENSCPOG00000007895	DSP	2.97906	3.97355	4.06618	0.000322864	0.0142371	0.139574	Up-regulated	RS_AH_vs_RS_PH	Gene
ENSCPOG00000019743	MS4A15	2.95169	-1.7085	3.58569	0.0011872	0.0275107	-0.859093	Up-regulated	RS_AH_vs_RS_PH	Gene
ENSCPOG00000022685	HCN4	2.94079	1.29212	3.35326	0.00219274	0.0375121	-1.39176	Up-regulated	RS_AH_vs_RS_PH	Gene
ENSCPOG00000010669	TMEM130	2.93348	2.49329	3.09893	0.00422328	0.0514774	-2.04192	Up-regulated	RS_AH_vs_RS_PH	Gene
ENSCPOG00000005782	ISL1	2.93121	1.59324	2.56017	0.0157962	0.100367	-3.06436	Up-regulated	RS_AH_vs_RS_PH	Gene
ENSCPOG00000023838	NEFL	2.92001	5.04324	2.82787	0.00830949	0.0711146	-2.92978	Up-regulated	RS_AH_vs_RS_PH	Gene
ENSCPOG00000027203	SLC5A7	2.90103	-0.434784	2.55458	0.0160046	0.100976	-3.00515	Up-regulated	RS_AH_vs_RS_PH	Gene
ENSCPOG00000013725	GLRA1	2.8902	0.0457485	3.0087	0.00530472	0.0572275	-2.12381	Up-regulated	RS_AH_vs_RS_PH	Gene
ENSCPOG00000013114	SYN1	2.88798	3.25419	2.83856	0.00809458	0.0702561	-2.6328	Up-regulated	RS_AH_vs_RS_PH	Gene
ENSCPOG00000019735	SMIM17	2.85757	-0.70245	3.05137	0.00476406	0.0546281	-2.04203	Up-regulated	RS_AH_vs_RS_PH	Gene
ENSCPOG00000032759	ENSCPOG00000032759	2.83255	-0.582636	3.94011	0.000456015	0.0164192	-0.134817	Up-regulated	RS_AH_vs_RS_PH	Gene
ENSCPOG00000025610	POU4F3	2.82454	-1.49581	2.18612	0.036827	0.154804	-3.59828	Up-regulated	RS_AH_vs_RS_PH	Gene
ENSCPOG00000023683	HAPLN4	2.80866	-1.1595	3.21565	0.00313321	0.045391	-1.8188	Up-regulated	RS_AH_vs_RS_PH	Gene
ENSCPOG00000036366	ENSCPOG00000036366	2.80449	1.65286	3.39207	0.00198095	0.0357442	-1.30657	Up-regulated	RS_AH_vs_RS_PH	Gene
ENSCPOG00000036410	ENSCPOG00000036410	2.7979	-2.87848	2.48621	0.0187675	0.109158	-3.17726	Up-regulated	RS_AH_vs_RS_PH	Gene
ENSCPOG00000033059	ENSCPOG00000033059	2.78647	-0.58073	3.2475	0.00288609	0.0434576	-1.69829	Up-regulated	RS_AH_vs_RS_PH	Gene
ENSCPOG00000017413	COX1	2.77706	-2.19065	2.34281	0.0260358	0.128969	-3.35218	Up-regulated	RS_AH_vs_RS_PH	Gene
ENSCPOG00000013515	VWC2L	2.76637	-1.96531	2.21062	0.0349109	0.150461	-3.55904	Up-regulated	RS_AH_vs_RS_PH	Gene
ENSCPOG00000004913	SLC22A4	2.75914	1.33119	3.66498	0.000960365	0.0246268	-0.74131	Up-regulated	RS_AH_vs_RS_PH	Gene
ENSCPOG00000007857	XKR7	2.74359	-0.397755	3.07513	0.00448616	0.0529554	-2.01867	Up-regulated	RS_AH_vs_RS_PH	Gene
ENSCPOG00000013246	MYT1L	2.72786	0.898258	2.57397	0.0152921	0.0988951	-2.99845	Up-regulated	RS_AH_vs_RS_PH	Gene
ENSCPOG00000007581	ZNF804A	2.70543	2.37255	3.1415	0.00378936	0.0493341	-1.92064	Up-regulated	RS_AH_vs_RS_PH	Gene
ENSCPOG00000004515	MFRP	2.68884	5.48334	2.34363	0.0259877	0.128969	-4.15507	Up-regulated	RS_AH_vs_RS_PH	Gene
ENSCPOG00000020386	ENSCPOG00000020386	2.65338	-0.401989	2.60991	0.0140491	0.0947397	-2.89662	Up-regulated	RS_AH_vs_RS_PH	Gene
ENSCPOG00000013770	POU4F2	2.62615	-1.99921	2.92077	0.00660769	0.0634153	-2.34895	Up-regulated	RS_AH_vs_RS_PH	Gene
ENSCPOG00000021403	HS6ST2	2.61838	2.56235	6.05184	1.25578e-06	0.00053201	5.39527	Up-regulated	RS_AH_vs_RS_PH	Gene
ENSCPOG00000010462	SNTG1	2.60899	-2.02314	2.94945	0.00615263	0.060917	-2.33646	Up-regulated	RS_AH_vs_RS_PH	Gene
ENSCPOG00000034422	TMEM215	2.59839	1.63964	2.15172	0.0396757	0.161216	-3.83067	Up-regulated	RS_AH_vs_RS_PH	Gene
ENSCPOG00000010692	RIMS4	2.59642	-0.503969	2.83499	0.0081657	0.070554	-2.47058	Up-regulated	RS_AH_vs_RS_PH	Gene
ENSCPOG00000036399	KCNG4	2.58331	0.879106	2.64799	0.0128346	0.0901756	-2.84834	Up-regulated	RS_AH_vs_RS_PH	Gene
ENSCPOG00000036581	ENSCPOG00000036581	2.58273	1.44261	4.09848	0.000295425	0.0134616	0.146306	Up-regulated	RS_AH_vs_RS_PH	Gene
ENSCPOG00000034159	ENSCPOG00000034159	2.57435	-1.2982	2.32099	0.0273433	0.132572	-3.387	Up-regulated	RS_AH_vs_RS_PH	Gene
ENSCPOG00000008447	SCRT2	2.57386	-2.59317	2.31656	0.0276157	0.133223	-3.41539	Up-regulated	RS_AH_vs_RS_PH	Gene
ENSCPOG00000023007	ENSCPOG00000023007	2.5649	-2.23293	2.52945	0.016973	0.103612	-3.10617	Up-regulated	RS_AH_vs_RS_PH	Gene
ENSCPOG00000006366	MINAR1	2.55715	-2.30328	2.73511	0.0104137	0.0796666	-2.71048	Up-regulated	RS_AH_vs_RS_PH	Gene
ENSCPOG00000035132	ENSCPOG00000035132	2.5472	3.478	2.78658	0.00919141	0.0750393	-2.84043	Up-regulated	RS_AH_vs_RS_PH	Gene
ENSCPOG00000009697	CHRNA6	2.54197	2.26939	2.6364	0.0131936	0.0915995	-3.01028	Up-regulated	RS_AH_vs_RS_PH	Gene
ENSCPOG00000036321	ENSCPOG00000036321	2.52557	-2.22088	2.94183	0.00627051	0.0613548	-2.39288	Up-regulated	RS_AH_vs_RS_PH	Gene
ENSCPOG00000025842	ENSCPOG00000025842	2.52059	1.7453	2.47072	0.0194515	0.110873	-3.26232	Up-regulated	RS_AH_vs_RS_PH	Gene
ENSCPOG00000033954	ANKRD34B	2.51251	0.656255	3.39607	0.00196029	0.0355787	-1.31635	Up-regulated	RS_AH_vs_RS_PH	Gene
ENSCPOG00000024588	SEZ6L2	2.5067	3.22081	3.04515	0.00483954	0.0550906	-2.26427	Up-regulated	RS_AH_vs_RS_PH	Gene
ENSCPOG00000005635	WNT16	2.50606	0.343458	3.32858	0.00233854	0.0386209	-1.45438	Up-regulated	RS_AH_vs_RS_PH	Gene
ENSCPOG00000014714	CHRM2	2.50103	-1.05609	2.09761	0.0445566	0.17178	-3.72988	Up-regulated	RS_AH_vs_RS_PH	Gene
ENSCPOG00000002004	CBLN2	2.50029	-0.880953	2.77054	0.00955709	0.0767664	-2.6018	Up-regulated	RS_AH_vs_RS_PH	Gene
ENSCPOG00000026593	NHLH2	2.49635	-0.725253	2.17644	0.0376091	0.15658	-3.66156	Up-regulated	RS_AH_vs_RS_PH	Gene
ENSCPOG00000035956	CELF4	2.48012	2.77936	3.1084	0.0041229	0.0508469	-2.03458	Up-regulated	RS_AH_vs_RS_PH	Gene
ENSCPOG00000009251	GJA10	2.47443	-3.51018	2.55174	0.0161115	0.101384	-3.11657	Up-regulated	RS_AH_vs_RS_PH	Gene
ENSCPOG00000019975	CNR1	2.46967	0.317335	2.47248	0.0193727	0.110747	-3.13778	Up-regulated	RS_AH_vs_RS_PH	Gene
ENSCPOG00000026669	DLGAP3	2.46846	2.85528	3.29509	0.00255135	0.0407913	-1.60043	Up-regulated	RS_AH_vs_RS_PH	Gene
ENSCPOG00000003720	SSTR1	2.46443	0.176885	3.19716	0.00328583	0.0463179	-1.72557	Up-regulated	RS_AH_vs_RS_PH	Gene
ENSCPOG00000015103	SLC18A3	2.46234	-0.338482	2.32422	0.0271459	0.132146	-3.41456	Up-regulated	RS_AH_vs_RS_PH	Gene
ENSCPOG00000019619	BARHL2	2.4461	-0.439955	2.09362	0.0449366	0.172607	-3.77532	Up-regulated	RS_AH_vs_RS_PH	Gene
ENSCPOG00000020356	PCP2	2.44415	3.6993	2.4487	0.0204632	0.113506	-3.5231	Up-regulated	RS_AH_vs_RS_PH	Gene
ENSCPOG00000010562	TM4SF4	2.43399	0.191109	3.34298	0.00225237	0.0379633	-1.40948	Up-regulated	RS_AH_vs_RS_PH	Gene
ENSCPOG00000009737	SHANK2	2.42517	2.2026	2.88943	0.00714115	0.0660151	-2.4845	Up-regulated	RS_AH_vs_RS_PH	Gene
ENSCPOG00000020392	ENSCPOG00000020392	2.42219	-0.836853	3.05307	0.00474368	0.0545077	-2.12257	Up-regulated	RS_AH_vs_RS_PH	Gene
ENSCPOG00000014847	CACNG3	2.41317	1.89314	2.49425	0.0184212	0.108345	-3.26624	Up-regulated	RS_AH_vs_RS_PH	Gene
ENSCPOG00000010746	TACR3	2.41277	0.528887	3.05569	0.0047124	0.0544029	-2.07904	Up-regulated	RS_AH_vs_RS_PH	Gene
ENSCPOG00000010931	GABRR2	2.40595	1.66691	2.38545	0.023644	0.122276	-3.39319	Up-regulated	RS_AH_vs_RS_PH	Gene
ENSCPOG00000032073	SMIM18	2.40487	-3.07303	2.26768	0.0307905	0.140314	-3.5025	Up-regulated	RS_AH_vs_RS_PH	Gene
ENSCPOG00000012383	PLA2G3	2.40245	-0.569643	3.26557	0.00275432	0.0423448	-1.64236	Up-regulated	RS_AH_vs_RS_PH	Gene
ENSCPOG00000040367	ENSCPOG00000040367	2.40166	0.0167762	2.8738	0.00742224	0.067563	-2.4248	Up-regulated	RS_AH_vs_RS_PH	Gene
ENSCPOG00000002188	GABRG2	2.40064	2.60428	2.42364	0.0216734	0.116626	-3.5092	Up-regulated	RS_AH_vs_RS_PH	Gene
ENSCPOG00000005837	GSX2	2.39981	1.46367	2.1434	0.0403943	0.1628	-3.87113	Up-regulated	RS_AH_vs_RS_PH	Gene
ENSCPOG00000001570	KCNH7	2.39915	1.07978	3.01731	0.00519119	0.0566262	-2.11204	Up-regulated	RS_AH_vs_RS_PH	Gene
ENSCPOG00000010472	ELAVL2	2.39292	0.230274	2.94839	0.00616885	0.060917	-2.24524	Up-regulated	RS_AH_vs_RS_PH	Gene
ENSCPOG00000012393	THRSP	2.38578	-0.803456	3.62785	0.00106078	0.0258597	-0.82332	Up-regulated	RS_AH_vs_RS_PH	Gene
ENSCPOG00000031158	CTXN2	2.3827	-2.58127	2.40109	0.0228181	0.120083	-3.28705	Up-regulated	RS_AH_vs_RS_PH	Gene
ENSCPOG00000009775	BAIAP2L2	2.37888	1.42541	2.30829	0.0281309	0.134478	-3.63777	Up-regulated	RS_AH_vs_RS_PH	Gene
ENSCPOG00000003474	KCNC2	2.37581	1.35959	3.18397	0.00339899	0.047108	-1.77592	Up-regulated	RS_AH_vs_RS_PH	Gene
ENSCPOG00000037415	RETN	2.36674	1.19974	2.49144	0.0185417	0.108773	-3.13872	Up-regulated	RS_AH_vs_RS_PH	Gene
ENSCPOG00000009941	SYT4	2.36592	3.48277	2.56926	0.0154626	0.0992533	-3.39565	Up-regulated	RS_AH_vs_RS_PH	Gene
ENSCPOG00000008129	CLSTN3	2.36405	3.25115	2.71956	0.010812	0.0817397	-3.01631	Up-regulated	RS_AH_vs_RS_PH	Gene
ENSCPOG00000015175	ENSCPOG00000015175	2.35358	-0.243296	2.14631	0.0401419	0.162129	-3.73713	Up-regulated	RS_AH_vs_RS_PH	Gene
ENSCPOG00000005697	ADD2	2.35282	5.14598	3.3555	0.00217992	0.0375121	-1.79317	Up-regulated	RS_AH_vs_RS_PH	Gene
ENSCPOG00000006871	GABRA1	2.34231	2.91461	2.23204	0.0333094	0.147059	-3.93914	Up-regulated	RS_AH_vs_RS_PH	Gene
ENSCPOG00000040726	BSN	2.34125	3.07484	3.15378	0.00367229	0.0486525	-1.98261	Up-regulated	RS_AH_vs_RS_PH	Gene
ENSCPOG00000031687	ENSCPOG00000031687	2.33051	1.59921	2.41844	0.0219328	0.11723	-3.35	Up-regulated	RS_AH_vs_RS_PH	Gene
ENSCPOG00000007594	FSTL4	2.32867	1.03801	2.84243	0.00801796	0.0700203	-2.52826	Up-regulated	RS_AH_vs_RS_PH	Gene
ENSCPOG00000023417	ENSCPOG00000023417	2.32541	-0.571066	2.46848	0.019552	0.111198	-3.14277	Up-regulated	RS_AH_vs_RS_PH	Gene
ENSCPOG00000021789	ENSCPOG00000021789	2.31692	0.121514	2.45067	0.0203707	0.113283	-3.19034	Up-regulated	RS_AH_vs_RS_PH	Gene
ENSCPOG00000034419	MAB21L2	2.31656	2.15222	2.23015	0.0334481	0.147307	-3.63537	Up-regulated	RS_AH_vs_RS_PH	Gene
ENSCPOG00000004830	PIWIL1	2.31524	-2.53568	2.25244	0.0318456	0.143237	-3.50347	Up-regulated	RS_AH_vs_RS_PH	Gene
ENSCPOG00000009428	ENSCPOG00000009428	2.3146	-2.48968	2.36051	0.0250173	0.126051	-3.32968	Up-regulated	RS_AH_vs_RS_PH	Gene
ENSCPOG00000005905	SCGN	2.31209	0.708317	2.16933	0.0381938	0.157799	-3.73309	Up-regulated	RS_AH_vs_RS_PH	Gene
ENSCPOG00000013937	INSM2	2.30617	-3.31595	2.29178	0.0291862	0.136857	-3.4646	Up-regulated	RS_AH_vs_RS_PH	Gene
ENSCPOG00000013542	GRIN2A	2.30132	-0.196289	2.21678	0.0344429	0.149485	-3.6041	Up-regulated	RS_AH_vs_RS_PH	Gene
ENSCPOG00000009777	PPP1R17	2.29802	-2.2867	2.64846	0.01282	0.0901544	-2.85374	Up-regulated	RS_AH_vs_RS_PH	Gene
ENSCPOG00000010245	PCSK1	2.29448	0.727957	2.295	0.0289778	0.136486	-3.5638	Up-regulated	RS_AH_vs_RS_PH	Gene
ENSCPOG00000014299	ENSCPOG00000014299	2.29157	4.18236	2.47514	0.019254	0.110534	-3.55856	Up-regulated	RS_AH_vs_RS_PH	Gene
ENSCPOG00000014157	ENSCPOG00000014157	2.28869	-0.72983	3.75343	0.000756967	0.0215344	-0.672399	Up-regulated	RS_AH_vs_RS_PH	Gene
ENSCPOG00000023151	CABP2	2.28856	1.57389	2.10111	0.0442258	0.17117	-3.87864	Up-regulated	RS_AH_vs_RS_PH	Gene
ENSCPOG00000027503	GPR179	2.28743	3.16977	2.41863	0.0219233	0.11723	-3.65331	Up-regulated	RS_AH_vs_RS_PH	Gene
ENSCPOG00000033227	MALRD1	2.28676	2.11237	2.57064	0.0154123	0.099133	-3.20641	Up-regulated	RS_AH_vs_RS_PH	Gene
ENSCPOG00000038748	ENSCPOG00000038748	2.2848	-2.41229	3.52007	0.0014135	0.0305649	-1.38855	Up-regulated	RS_AH_vs_RS_PH	Gene
ENSCPOG00000039819	CPLX1	2.28311	3.59421	3.09189	0.00429954	0.0519225	-2.23681	Up-regulated	RS_AH_vs_RS_PH	Gene
ENSCPOG00000006219	FIBCD1	2.28278	-1.31027	2.50587	0.0179309	0.106502	-3.1026	Up-regulated	RS_AH_vs_RS_PH	Gene
ENSCPOG00000035078	FAM163B	2.28227	0.747035	2.2699	0.0306392	0.13998	-3.55339	Up-regulated	RS_AH_vs_RS_PH	Gene
ENSCPOG00000012817	SYNPR	2.26822	5.0702	2.81595	0.00855565	0.0722196	-3.05566	Up-regulated	RS_AH_vs_RS_PH	Gene
ENSCPOG00000011224	SLC47A1	2.26556	1.50457	2.8265	0.0083374	0.0712589	-2.82356	Up-regulated	RS_AH_vs_RS_PH	Gene
ENSCPOG00000006083	GRIN2B	2.26169	-1.3008	2.85661	0.00774337	0.0689644	-2.45465	Up-regulated	RS_AH_vs_RS_PH	Gene
ENSCPOG00000013724	GAD2	2.26079	1.35167	2.08869	0.04541	0.173483	-3.98253	Up-regulated	RS_AH_vs_RS_PH	Gene
ENSCPOG00000013987	SIM1	2.25354	-1.30248	3.28216	0.00263845	0.0415237	-1.62593	Up-regulated	RS_AH_vs_RS_PH	Gene
ENSCPOG00000006812	HNF4A	2.24531	3.45699	2.16304	0.0387179	0.158956	-4.1311	Up-regulated	RS_AH_vs_RS_PH	Gene
ENSCPOG00000027154	LHX1	2.2403	-3.02785	2.27543	0.0302662	0.139305	-3.48279	Up-regulated	RS_AH_vs_RS_PH	Gene
ENSCPOG00000007686	LYPD6	2.23607	-0.00367985	3.79329	0.000679667	0.0202929	-0.413307	Up-regulated	RS_AH_vs_RS_PH	Gene
ENSCPOG00000033456	U6	2.22975	-3.3398	2.08531	0.045738	0.174038	-3.75512	Up-regulated	RS_AH_vs_RS_PH	Gene
ENSCPOG00000026397	TFAP2D	2.22866	-2.24047	2.50564	0.0179406	0.106502	-3.09829	Up-regulated	RS_AH_vs_RS_PH	Gene
ENSCPOG00000023380	ENSCPOG00000023380	2.22622	-1.16867	2.51709	0.0174693	0.105158	-3.06013	Up-regulated	RS_AH_vs_RS_PH	Gene
ENSCPOG00000013899	ADAMTS18	2.22243	0.883558	2.77917	0.00935871	0.0757736	-2.63756	Up-regulated	RS_AH_vs_RS_PH	Gene
ENSCPOG00000002168	NR1H4	2.22109	0.359603	2.9201	0.00661865	0.0634153	-2.30338	Up-regulated	RS_AH_vs_RS_PH	Gene
ENSCPOG00000002097	KCNB1	2.22016	4.87658	2.28593	0.0295686	0.137861	-4.09836	Up-regulated	RS_AH_vs_RS_PH	Gene
ENSCPOG00000034388	UBIAD1	2.22012	4.0291	9.58439	1.34816e-10	9.73597e-07	13.9796	Up-regulated	RS_AH_vs_RS_PH	Gene
ENSCPOG00000005768	TTC9B	2.20693	-0.0250887	2.3114	0.0279361	0.133791	-3.44503	Up-regulated	RS_AH_vs_RS_PH	Gene
ENSCPOG00000032908	ENSCPOG00000032908	2.20044	2.52737	2.05836	0.0484225	0.179328	-4.0712	Up-regulated	RS_AH_vs_RS_PH	Gene
ENSCPOG00000001487	GUCY2D	2.18916	6.00337	2.09472	0.0448312	0.172364	-4.61358	Up-regulated	RS_AH_vs_RS_PH	Gene
ENSCPOG00000014450	CHGA	2.18318	4.30202	2.47116	0.0194315	0.1108	-3.62774	Up-regulated	RS_AH_vs_RS_PH	Gene
ENSCPOG00000013537	VGF	2.16943	0.212142	2.53584	0.0167218	0.103049	-3.05483	Up-regulated	RS_AH_vs_RS_PH	Gene
ENSCPOG00000033969	ELFN1	2.16837	3.5637	2.31662	0.0276116	0.133223	-3.83771	Up-regulated	RS_AH_vs_RS_PH	Gene
ENSCPOG00000006918	SYT10	2.16831	-1.19866	3.08703	0.0043529	0.052411	-1.97305	Up-regulated	RS_AH_vs_RS_PH	Gene
ENSCPOG00000004020	GALNT14	2.16593	3.92609	3.19249	0.00332548	0.0465418	-2.10963	Up-regulated	RS_AH_vs_RS_PH	Gene
ENSCPOG00000012219	TRIM67	2.16563	2.81546	2.95097	0.00612932	0.060917	-2.36949	Up-regulated	RS_AH_vs_RS_PH	Gene
ENSCPOG00000033541	PLCXD2	2.16475	3.51121	2.12434	0.0420824	0.166576	-4.15984	Up-regulated	RS_AH_vs_RS_PH	Gene
ENSCPOG00000037038	NSG2	2.16412	3.92667	2.75902	0.00982825	0.0778409	-3.04483	Up-regulated	RS_AH_vs_RS_PH	Gene
ENSCPOG00000014670	HS3ST2	2.16152	0.818748	3.3887	0.00199855	0.0358847	-1.30883	Up-regulated	RS_AH_vs_RS_PH	Gene
ENSCPOG00000015091	SLC12A5	2.15357	5.92333	2.65702	0.0125612	0.0894175	-3.50823	Up-regulated	RS_AH_vs_RS_PH	Gene
ENSCPOG00000011615	SLC7A14	2.15153	2.09557	3.14815	0.0037255	0.048909	-1.8814	Up-regulated	RS_AH_vs_RS_PH	Gene
ENSCPOG00000004475	KCNA5	2.14795	1.39575	2.4149	0.0221105	0.117885	-3.35656	Up-regulated	RS_AH_vs_RS_PH	Gene
ENSCPOG00000015030	LEPR	2.14457	-0.315491	3.60142	0.0011384	0.0269093	-0.835237	Up-regulated	RS_AH_vs_RS_PH	Gene
ENSCPOG00000030980	MARCHF4	2.14302	2.25362	2.3877	0.0235231	0.122061	-3.51395	Up-regulated	RS_AH_vs_RS_PH	Gene
ENSCPOG00000020319	KLHDC8A	2.14158	0.719892	2.183	0.0370776	0.155482	-3.67195	Up-regulated	RS_AH_vs_RS_PH	Gene
ENSCPOG00000014139	CLRN3	2.13906	-1.21913	2.17395	0.0378129	0.156969	-3.61734	Up-regulated	RS_AH_vs_RS_PH	Gene
ENSCPOG00000010576	ENSCPOG00000010576	2.13771	7.21378	2.51276	0.0176463	0.105801	-3.89628	Up-regulated	RS_AH_vs_RS_PH	Gene
ENSCPOG00000003539	CELF3	2.13762	3.52323	2.18728	0.0367344	0.154618	-4.12905	Up-regulated	RS_AH_vs_RS_PH	Gene
ENSCPOG00000037735	GPR26	2.13422	-0.0390306	2.17211	0.0379645	0.157224	-3.71915	Up-regulated	RS_AH_vs_RS_PH	Gene
ENSCPOG00000013850	MYRFL	2.12727	0.0678357	4.87396	3.40414e-05	0.00381143	2.31217	Up-regulated	RS_AH_vs_RS_PH	Gene
ENSCPOG00000032808	ENSCPOG00000032808	2.12135	0.595018	3.48082	0.00156825	0.0320033	-1.11061	Up-regulated	RS_AH_vs_RS_PH	Gene
ENSCPOG00000011192	KLHL1	2.12052	-1.47893	2.3002	0.0286438	0.135803	-3.42343	Up-regulated	RS_AH_vs_RS_PH	Gene
ENSCPOG00000006308	PLPPR4	2.11841	1.34154	2.39131	0.0233315	0.121421	-3.39816	Up-regulated	RS_AH_vs_RS_PH	Gene
ENSCPOG00000000446	CHGB	2.10944	4.17013	4.79106	4.29595e-05	0.00440381	2.03388	Up-regulated	RS_AH_vs_RS_PH	Gene
ENSCPOG00000007245	PAX6	2.10825	5.56564	2.28043	0.029932	0.138692	-4.26471	Up-regulated	RS_AH_vs_RS_PH	Gene
ENSCPOG00000006341	LINGO3	2.1013	3.59031	2.09678	0.0446353	0.171822	-4.17358	Up-regulated	RS_AH_vs_RS_PH	Gene
ENSCPOG00000035082	ENSCPOG00000035082	2.10115	0.834875	3.02193	0.00513117	0.0563388	-2.10282	Up-regulated	RS_AH_vs_RS_PH	Gene
ENSCPOG00000038678	HPCAL4	2.09833	2.8077	3.20765	0.00319841	0.0458692	-1.81787	Up-regulated	RS_AH_vs_RS_PH	Gene
ENSCPOG00000020412	ZDHHC22	2.09503	-0.0259553	2.19172	0.0363805	0.154001	-3.65369	Up-regulated	RS_AH_vs_RS_PH	Gene
ENSCPOG00000000720	COL4A4	2.09478	4.37038	3.36762	0.00211194	0.0370624	-1.67004	Up-regulated	RS_AH_vs_RS_PH	Gene
ENSCPOG00000034255	ENSCPOG00000034255	2.09161	-2.2345	2.05522	0.0487444	0.179943	-3.79467	Up-regulated	RS_AH_vs_RS_PH	Gene
ENSCPOG00000034544	TAGLN3	2.08002	4.24628	2.54905	0.0162131	0.101616	-3.51192	Up-regulated	RS_AH_vs_RS_PH	Gene
ENSCPOG00000035493	ENSCPOG00000035493	2.07748	0.285717	3.23525	0.00297881	0.0443006	-1.64456	Up-regulated	RS_AH_vs_RS_PH	Gene
ENSCPOG00000002878	SNAP25	2.07173	6.57294	2.13557	0.04108	0.164184	-4.62761	Up-regulated	RS_AH_vs_RS_PH	Gene
ENSCPOG00000009801	SCG2	2.05291	3.51229	2.6325	0.0133162	0.0920333	-3.26839	Up-regulated	RS_AH_vs_RS_PH	Gene
ENSCPOG00000010488	CYP4F8	2.04839	-1.38494	2.46875	0.0195402	0.111198	-3.15884	Up-regulated	RS_AH_vs_RS_PH	Gene
ENSCPOG00000030484	ENSCPOG00000030484	2.04401	-0.0808545	3.04127	0.00488718	0.0555003	-2.07451	Up-regulated	RS_AH_vs_RS_PH	Gene
ENSCPOG00000009376	PCLO	2.04257	3.65408	2.84128	0.0080406	0.0700203	-2.7932	Up-regulated	RS_AH_vs_RS_PH	Gene
ENSCPOG00000026156	KCNS2	2.04201	-1.86673	2.74478	0.010173	0.0786687	-2.65878	Up-regulated	RS_AH_vs_RS_PH	Gene
ENSCPOG00000037698	ENSCPOG00000037698	2.03891	-0.0492497	3.41646	0.00185811	0.0345913	-1.24754	Up-regulated	RS_AH_vs_RS_PH	Gene
ENSCPOG00000024031	ENSCPOG00000024031	2.03831	-0.11278	2.5633	0.0156806	0.0999669	-2.97707	Up-regulated	RS_AH_vs_RS_PH	Gene
ENSCPOG00000036603	ENSCPOG00000036603	2.0359	0.897532	3.86724	0.000556144	0.0181616	-0.244173	Up-regulated	RS_AH_vs_RS_PH	Gene
ENSCPOG00000036034	ENSCPOG00000036034	2.03433	-2.35004	2.33226	0.0266608	0.130842	-3.37222	Up-regulated	RS_AH_vs_RS_PH	Gene
ENSCPOG00000010565	MAPK4	2.03114	3.50457	4.07348	0.000316449	0.0140919	0.237953	Up-regulated	RS_AH_vs_RS_PH	Gene
ENSCPOG00000038901	ENSCPOG00000038901	2.02875	4.47615	2.24644	0.0322701	0.144359	-4.11189	Up-regulated	RS_AH_vs_RS_PH	Gene
ENSCPOG00000019720	BTBD17	2.02863	0.453674	2.62096	0.0136862	0.0934775	-2.88163	Up-regulated	RS_AH_vs_RS_PH	Gene
ENSCPOG00000010308	SLC24A4	2.02862	3.52403	2.2879	0.0294393	0.137421	-3.84432	Up-regulated	RS_AH_vs_RS_PH	Gene
ENSCPOG00000032003	ATP8A2	2.0225	3.97762	2.97976	0.005704	0.0586296	-2.48934	Up-regulated	RS_AH_vs_RS_PH	Gene
ENSCPOG00000037770	ENSCPOG00000037770	2.01993	0.396323	2.3101	0.0280177	0.1341	-3.44552	Up-regulated	RS_AH_vs_RS_PH	Gene
ENSCPOG00000000402	BICDL1	2.01958	5.89008	3.03405	0.00497695	0.0556638	-2.62477	Up-regulated	RS_AH_vs_RS_PH	Gene
ENSCPOG00000002054	SYT1	2.019	6.62701	3.16836	0.00353777	0.0476414	-2.38441	Up-regulated	RS_AH_vs_RS_PH	Gene
ENSCPOG00000002018	DCC	2.01017	-0.172897	2.12024	0.042454	0.16726	-3.79527	Up-regulated	RS_AH_vs_RS_PH	Gene
ENSCPOG00000013691	SPTBN2	2.00633	6.15533	3.22418	0.00306513	0.0448449	-2.22365	Up-regulated	RS_AH_vs_RS_PH	Gene
ENSCPOG00000001695	DCT	2.00495	5.65623	3.13934	0.00381027	0.0494438	-2.48219	Up-regulated	RS_AH_vs_RS_PH	Gene
ENSCPOG00000023150	IRX4	2.00336	-0.869132	2.3725	0.0243485	0.124213	-3.30343	Up-regulated	RS_AH_vs_RS_PH	Gene
ENSCPOG00000003637	PAPPA2	1.99848	1.98835	2.8396	0.00807383	0.0701537	-2.67465	Up-regulated	RS_AH_vs_RS_PH	Gene
ENSCPOG00000000176	HECW1	1.99026	1.63306	3.22394	0.00306702	0.0448449	-1.74622	Up-regulated	RS_AH_vs_RS_PH	Gene
ENSCPOG00000035218	ENSCPOG00000035218	1.98724	-1.7583	2.0555	0.0487155	0.179928	-3.79407	Up-regulated	RS_AH_vs_RS_PH	Gene
ENSCPOG00000031197	SNCB	1.986	5.9973	2.2292	0.033518	0.147458	-4.4037	Up-regulated	RS_AH_vs_RS_PH	Gene
ENSCPOG00000027410	ENSCPOG00000027410	1.98257	4.90656	2.95877	0.00601121	0.0604399	-2.79157	Up-regulated	RS_AH_vs_RS_PH	Gene
ENSCPOG00000008164	DAO	1.98189	1.04684	2.96625	0.00590006	0.0598839	-2.25382	Up-regulated	RS_AH_vs_RS_PH	Gene
ENSCPOG00000002260	ESPN	1.96584	5.669	2.21477	0.0345949	0.149924	-4.37334	Up-regulated	RS_AH_vs_RS_PH	Gene
ENSCPOG00000010074	CRB2	1.96498	4.69693	2.18918	0.0365828	0.154399	-4.25314	Up-regulated	RS_AH_vs_RS_PH	Gene
ENSCPOG00000032348	ENSCPOG00000032348	1.95683	0.473811	2.23639	0.0329923	0.146337	-3.77562	Up-regulated	RS_AH_vs_RS_PH	Gene
ENSCPOG00000035266	ENSCPOG00000035266	1.95132	-1.68022	3.39171	0.00198281	0.0357442	-1.36996	Up-regulated	RS_AH_vs_RS_PH	Gene
ENSCPOG00000006495	ABCG4	1.95126	4.59494	2.64273	0.0129961	0.0908628	-3.3479	Up-regulated	RS_AH_vs_RS_PH	Gene
ENSCPOG00000030888	NYAP2	1.95086	-0.188751	2.80971	0.00868706	0.072857	-2.53615	Up-regulated	RS_AH_vs_RS_PH	Gene
ENSCPOG00000020060	SERPINA5	1.94437	-2.93127	2.45485	0.0201762	0.112669	-3.17196	Up-regulated	RS_AH_vs_RS_PH	Gene
ENSCPOG00000004688	PCARE	1.93692	5.33833	2.07703	0.0465486	0.175861	-4.60114	Up-regulated	RS_AH_vs_RS_PH	Gene
ENSCPOG00000022967	TFAP2B	1.93411	3.92414	3.80704	0.000654838	0.0198158	-0.440669	Up-regulated	RS_AH_vs_RS_PH	Gene
ENSCPOG00000035381	ENSCPOG00000035381	1.93278	-0.92143	2.47612	0.0192103	0.110503	-3.13236	Up-regulated	RS_AH_vs_RS_PH	Gene
ENSCPOG00000012591	TH	1.92766	0.911325	2.32007	0.0273991	0.132761	-3.52509	Up-regulated	RS_AH_vs_RS_PH	Gene
ENSCPOG00000023680	JPH3	1.9259	1.27725	2.49103	0.0185592	0.108794	-3.23988	Up-regulated	RS_AH_vs_RS_PH	Gene
ENSCPOG00000020676	CDK5R1	1.92568	2.76299	2.93177	0.00642949	0.0622882	-2.43023	Up-regulated	RS_AH_vs_RS_PH	Gene
ENSCPOG00000012373	KCNA3	1.92426	1.92503	2.04536	0.0497675	0.18197	-3.98427	Up-regulated	RS_AH_vs_RS_PH	Gene
ENSCPOG00000012000	PACSIN1	1.92339	6.75892	3.47076	0.0016105	0.0322585	-1.65592	Up-regulated	RS_AH_vs_RS_PH	Gene
ENSCPOG00000001394	RAB3C	1.92166	2.59942	3.30082	0.00251368	0.0404538	-1.5953	Up-regulated	RS_AH_vs_RS_PH	Gene
ENSCPOG00000005581	MTUS2	1.9129	2.89841	2.94729	0.00618579	0.0610209	-2.45242	Up-regulated	RS_AH_vs_RS_PH	Gene
ENSCPOG00000038976	ENSCPOG00000038976	1.91058	-0.423497	2.33173	0.0266926	0.130894	-3.41401	Up-regulated	RS_AH_vs_RS_PH	Gene
ENSCPOG00000011626	AFF2	1.90622	2.73317	4.006	0.000380826	0.0153795	0.0865325	Up-regulated	RS_AH_vs_RS_PH	Gene
ENSCPOG00000024399	NTNG2	1.90257	4.9241	2.07336	0.0469113	0.17667	-4.53995	Up-regulated	RS_AH_vs_RS_PH	Gene
ENSCPOG00000000308	TMC3	1.90168	-0.343846	3.70069	0.000872542	0.0235603	-0.591475	Up-regulated	RS_AH_vs_RS_PH	Gene
ENSCPOG00000023253	TFAP2C	1.90042	1.26214	2.11948	0.0425234	0.167277	-3.81395	Up-regulated	RS_AH_vs_RS_PH	Gene
ENSCPOG00000001803	MAP3K9	1.89849	2.42037	2.1234	0.0421674	0.166786	-3.95708	Up-regulated	RS_AH_vs_RS_PH	Gene
ENSCPOG00000032197	ENSCPOG00000032197	1.89824	-2.26067	2.156	0.0393114	0.160373	-3.64192	Up-regulated	RS_AH_vs_RS_PH	Gene
ENSCPOG00000039650	MYO3B	1.8982	2.83276	2.18985	0.0365288	0.154297	-3.94305	Up-regulated	RS_AH_vs_RS_PH	Gene
ENSCPOG00000007936	RYR2	1.89769	3.27059	3.63508	0.00104047	0.0257652	-0.92202	Up-regulated	RS_AH_vs_RS_PH	Gene
ENSCPOG00000004129	RBP2	1.89222	-1.82373	2.42994	0.0213631	0.11571	-3.26272	Up-regulated	RS_AH_vs_RS_PH	Gene
ENSCPOG00000020336	PNPLA3	1.89118	4.38532	2.57335	0.0153146	0.0988951	-3.44599	Up-regulated	RS_AH_vs_RS_PH	Gene
ENSCPOG00000021769	OGDHL	1.88748	3.01762	2.50603	0.0179244	0.106502	-3.39755	Up-regulated	RS_AH_vs_RS_PH	Gene
ENSCPOG00000005935	ABCB11	1.88239	-0.86941	2.54943	0.0161988	0.101567	-3.00284	Up-regulated	RS_AH_vs_RS_PH	Gene
ENSCPOG00000011812	PTPN5	1.88083	0.0548723	2.99054	0.00555214	0.0582746	-2.16199	Up-regulated	RS_AH_vs_RS_PH	Gene
ENSCPOG00000003428	ENSCPOG00000003428	1.87013	0.572584	3.79885	0.000669531	0.0201861	-0.409444	Up-regulated	RS_AH_vs_RS_PH	Gene
ENSCPOG00000038561	SCN3B	1.86939	4.80684	3.48907	0.00153443	0.0318152	-1.43239	Up-regulated	RS_AH_vs_RS_PH	Gene
ENSCPOG00000021751	CYP26A1	1.86672	3.41936	2.75783	0.00985654	0.0778409	-2.9263	Up-regulated	RS_AH_vs_RS_PH	Gene
ENSCPOG00000012199	SULT4A1	1.86112	3.07234	2.3987	0.0229422	0.120381	-3.662	Up-regulated	RS_AH_vs_RS_PH	Gene
ENSCPOG00000037928	ENSCPOG00000037928	1.86091	-0.18229	2.76803	0.0096155	0.0768925	-2.60075	Up-regulated	RS_AH_vs_RS_PH	Gene
ENSCPOG00000021943	ENSCPOG00000021943	1.85877	1.32797	4.05847	0.000329772	0.0143588	0.267038	Up-regulated	RS_AH_vs_RS_PH	Gene
ENSCPOG00000036268	ENSCPOG00000036268	1.85758	1.14282	3.36966	0.00210068	0.0369492	-1.35719	Up-regulated	RS_AH_vs_RS_PH	Gene
ENSCPOG00000031654	ENSCPOG00000031654	1.85572	1.80755	2.19521	0.0361055	0.153251	-3.90119	Up-regulated	RS_AH_vs_RS_PH	Gene
ENSCPOG00000014978	ASAH2	1.8551	-2.04641	2.71404	0.0109566	0.0821541	-2.72318	Up-regulated	RS_AH_vs_RS_PH	Gene
ENSCPOG00000012581	GRIN1	1.85318	3.03406	2.52245	0.0172525	0.104213	-3.43273	Up-regulated	RS_AH_vs_RS_PH	Gene
ENSCPOG00000001711	SNAP91	1.85156	5.01511	3.25043	0.00286431	0.043297	-2.05132	Up-regulated	RS_AH_vs_RS_PH	Gene
ENSCPOG00000038223	ENSCPOG00000038223	1.84947	-0.992136	2.62567	0.0135341	0.0927623	-2.88245	Up-regulated	RS_AH_vs_RS_PH	Gene
ENSCPOG00000001565	GPR158	1.84592	4.3102	4.72874	5.11648e-05	0.00491372	1.88686	Up-regulated	RS_AH_vs_RS_PH	Gene
ENSCPOG00000003986	ZC2HC1C	1.84395	0.783648	3.58259	0.00119704	0.0275935	-0.907245	Up-regulated	RS_AH_vs_RS_PH	Gene
ENSCPOG00000006478	AMPH	1.84375	4.57321	2.62172	0.0136613	0.0934295	-3.45482	Up-regulated	RS_AH_vs_RS_PH	Gene
ENSCPOG00000035877	ENSCPOG00000035877	1.84015	-2.59784	2.47486	0.0192662	0.110539	-3.13569	Up-regulated	RS_AH_vs_RS_PH	Gene
ENSCPOG00000009872	SPHKAP	1.83495	5.4676	3.11923	0.00401075	0.0502053	-2.42469	Up-regulated	RS_AH_vs_RS_PH	Gene
ENSCPOG00000026327	ASPDH	1.83171	0.253233	2.93124	0.00643795	0.0622932	-2.27879	Up-regulated	RS_AH_vs_RS_PH	Gene
ENSCPOG00000015491	CA10	1.83108	2.42563	2.87439	0.00741145	0.067504	-2.64683	Up-regulated	RS_AH_vs_RS_PH	Gene
ENSCPOG00000010850	INSYN2B	1.82755	-0.402798	2.23286	0.033249	0.146976	-3.53875	Up-regulated	RS_AH_vs_RS_PH	Gene
ENSCPOG00000038827	AANAT	1.8258	6.0403	2.71572	0.0109123	0.0821174	-3.37854	Up-regulated	RS_AH_vs_RS_PH	Gene
ENSCPOG00000039492	DRD1	1.82373	2.08989	2.2013	0.0356287	0.152298	-3.85401	Up-regulated	RS_AH_vs_RS_PH	Gene
ENSCPOG00000036254	ENSCPOG00000036254	1.82208	2.05053	2.10188	0.044153	0.171057	-4.01498	Up-regulated	RS_AH_vs_RS_PH	Gene
ENSCPOG00000010370	GPRIN3	1.8149	3.22403	4.0414	0.000345595	0.0147206	0.200309	Up-regulated	RS_AH_vs_RS_PH	Gene
ENSCPOG00000000622	SPOCK1	1.81227	4.41067	2.58478	0.014908	0.0978056	-3.38261	Up-regulated	RS_AH_vs_RS_PH	Gene
ENSCPOG00000032293	COL19A1	1.81034	1.7334	3.11879	0.00401527	0.0502053	-1.90063	Up-regulated	RS_AH_vs_RS_PH	Gene
ENSCPOG00000026904	MYO7A	1.80907	6.00308	2.41585	0.0220626	0.117731	-4.02384	Up-regulated	RS_AH_vs_RS_PH	Gene
ENSCPOG00000030351	ENSCPOG00000030351	1.8078	0.189577	2.52407	0.0171874	0.103981	-3.05812	Up-regulated	RS_AH_vs_RS_PH	Gene
ENSCPOG00000039662	DIRAS2	1.80374	4.36411	4.69885	5.56356e-05	0.00504098	1.79926	Up-regulated	RS_AH_vs_RS_PH	Gene
ENSCPOG00000031923	PRCD	1.79839	6.73008	2.36576	0.0247226	0.125291	-4.1941	Up-regulated	RS_AH_vs_RS_PH	Gene
ENSCPOG00000037467	ENSCPOG00000037467	1.79623	0.217638	2.76859	0.00960248	0.0768925	-2.59763	Up-regulated	RS_AH_vs_RS_PH	Gene
ENSCPOG00000024518	DBH	1.79589	-0.294348	2.13358	0.0412564	0.164679	-3.75989	Up-regulated	RS_AH_vs_RS_PH	Gene
ENSCPOG00000000433	HTR2B	1.79469	-1.23615	2.08428	0.0458375	0.174085	-3.74969	Up-regulated	RS_AH_vs_RS_PH	Gene
ENSCPOG00000040639	PRRT4	1.79353	1.25393	2.94059	0.0062899	0.0614294	-2.27926	Up-regulated	RS_AH_vs_RS_PH	Gene
ENSCPOG00000012375	INPP5J	1.79047	1.23489	2.96306	0.00594725	0.0600732	-2.2623	Up-regulated	RS_AH_vs_RS_PH	Gene
ENSCPOG00000007127	HRH3	1.78424	0.258861	2.1357	0.0410687	0.16418	-3.76411	Up-regulated	RS_AH_vs_RS_PH	Gene
ENSCPOG00000003203	BCAT1	1.78348	4.65633	3.333	0.00231173	0.038412	-1.76521	Up-regulated	RS_AH_vs_RS_PH	Gene
ENSCPOG00000009234	TOX2	1.78043	3.37013	2.13983	0.0407056	0.163563	-4.00317	Up-regulated	RS_AH_vs_RS_PH	Gene
ENSCPOG00000036327	CCDC194	1.77985	-2.48029	2.90488	0.00687329	0.0646691	-2.33608	Up-regulated	RS_AH_vs_RS_PH	Gene
ENSCPOG00000003420	OTX2	1.7768	6.20607	2.64628	0.0128868	0.0904213	-3.5153	Up-regulated	RS_AH_vs_RS_PH	Gene
ENSCPOG00000002044	ENSCPOG00000002044	1.77448	1.43552	4.85922	3.54793e-05	0.00388907	2.26022	Up-regulated	RS_AH_vs_RS_PH	Gene
ENSCPOG00000003484	CAMKV	1.77195	3.15399	3.03659	0.0049452	0.0556616	-2.27644	Up-regulated	RS_AH_vs_RS_PH	Gene
ENSCPOG00000027026	HCN3	1.77117	3.77679	2.39841	0.0229577	0.120381	-3.72833	Up-regulated	RS_AH_vs_RS_PH	Gene
ENSCPOG00000000941	ENSCPOG00000000941	1.77024	-2.06822	2.38942	0.0234317	0.121822	-3.27576	Up-regulated	RS_AH_vs_RS_PH	Gene
ENSCPOG00000013976	SVOP	1.76974	3.93964	2.24529	0.0323523	0.144608	-4.03191	Up-regulated	RS_AH_vs_RS_PH	Gene
ENSCPOG00000012361	MSI1	1.76825	6.45118	2.61405	0.0139121	0.0941882	-3.63254	Up-regulated	RS_AH_vs_RS_PH	Gene
ENSCPOG00000031459	C11orf97	1.76534	2.7495	2.09758	0.0445595	0.17178	-4.09127	Up-regulated	RS_AH_vs_RS_PH	Gene
ENSCPOG00000008706	MAP7D2	1.7619	3.79625	2.25806	0.0314526	0.142203	-4.04781	Up-regulated	RS_AH_vs_RS_PH	Gene
ENSCPOG00000004612	PTPRN	1.76115	5.59393	2.39464	0.0231553	0.120924	-4.04473	Up-regulated	RS_AH_vs_RS_PH	Gene
ENSCPOG00000031585	ENSCPOG00000031585	1.75618	-0.649474	2.42502	0.0216053	0.116459	-3.22143	Up-regulated	RS_AH_vs_RS_PH	Gene
ENSCPOG00000035901	ENSCPOG00000035901	1.7508	1.17295	4.54394	8.58213e-05	0.0064366	1.42798	Up-regulated	RS_AH_vs_RS_PH	Gene
ENSCPOG00000001124	CNTN6	1.74696	-0.595093	2.51891	0.0173952	0.10489	-3.07547	Up-regulated	RS_AH_vs_RS_PH	Gene
ENSCPOG00000023300	ENSCPOG00000023300	1.74687	-2.36928	2.06081	0.0481728	0.178851	-3.78046	Up-regulated	RS_AH_vs_RS_PH	Gene
ENSCPOG00000033926	GNAZ	1.74444	5.20288	2.90744	0.00682983	0.0645417	-2.80734	Up-regulated	RS_AH_vs_RS_PH	Gene
ENSCPOG00000000536	ZNF488	1.74194	-0.00168298	2.26118	0.0312368	0.141473	-3.52889	Up-regulated	RS_AH_vs_RS_PH	Gene
ENSCPOG00000005145	ACTL6B	1.74054	2.9736	2.08628	0.0456435	0.173867	-4.25186	Up-regulated	RS_AH_vs_RS_PH	Gene
ENSCPOG00000005356	NRN1L	1.73336	3.78563	2.23678	0.0329642	0.146254	-3.99758	Up-regulated	RS_AH_vs_RS_PH	Gene
ENSCPOG00000032256	ENSCPOG00000032256	1.73234	0.218224	4.23037	0.000205294	0.0107986	0.608333	Up-regulated	RS_AH_vs_RS_PH	Gene
ENSCPOG00000015027	ENSCPOG00000015027	1.73077	0.769468	3.6197	0.00108415	0.026247	-0.800349	Up-regulated	RS_AH_vs_RS_PH	Gene
ENSCPOG00000040672	ENSCPOG00000040672	1.72745	-0.0215722	3.67879	0.000925433	0.0242639	-0.678731	Up-regulated	RS_AH_vs_RS_PH	Gene
ENSCPOG00000039821	KCNA4	1.72163	1.56388	4.33134	0.000155172	0.00911268	0.903935	Up-regulated	RS_AH_vs_RS_PH	Gene
ENSCPOG00000036429	RD3L	1.71681	4.42874	2.38073	0.0238982	0.122781	-3.75664	Up-regulated	RS_AH_vs_RS_PH	Gene
ENSCPOG00000024888	CRB3	1.71397	1.45235	2.07827	0.0464259	0.175504	-3.90478	Up-regulated	RS_AH_vs_RS_PH	Gene
ENSCPOG00000004030	INA	1.70985	4.86269	2.23222	0.0332957	0.147059	-4.30075	Up-regulated	RS_AH_vs_RS_PH	Gene
ENSCPOG00000023925	UNC5A	1.70974	3.58227	3.59734	0.00115087	0.0270868	-0.974856	Up-regulated	RS_AH_vs_RS_PH	Gene
ENSCPOG00000010035	SLC8A2	1.70792	1.0638	2.65531	0.0126125	0.0894444	-2.88873	Up-regulated	RS_AH_vs_RS_PH	Gene
ENSCPOG00000001254	NECTIN1	1.70754	4.44311	4.78697	4.34557e-05	0.00440381	1.99881	Up-regulated	RS_AH_vs_RS_PH	Gene
ENSCPOG00000000501	NECAB1	1.70726	3.84922	4.69943	5.55448e-05	0.00504098	1.79223	Up-regulated	RS_AH_vs_RS_PH	Gene
ENSCPOG00000036888	ENSCPOG00000036888	1.69608	5.97925	2.1152	0.0429147	0.168088	-4.57268	Up-regulated	RS_AH_vs_RS_PH	Gene
ENSCPOG00000011482	MTMR7	1.6945	3.77948	2.75895	0.00982979	0.0778409	-2.98027	Up-regulated	RS_AH_vs_RS_PH	Gene
ENSCPOG00000010612	RORB	1.69225	4.59081	2.04628	0.0496711	0.181761	-4.43793	Up-regulated	RS_AH_vs_RS_PH	Gene
ENSCPOG00000031177	ENSCPOG00000031177	1.6907	4.58966	2.48811	0.0186852	0.109125	-3.5938	Up-regulated	RS_AH_vs_RS_PH	Gene
ENSCPOG00000010060	ENSCPOG00000010060	1.69006	1.02895	2.58478	0.0149081	0.0978056	-3.06496	Up-regulated	RS_AH_vs_RS_PH	Gene
ENSCPOG00000026259	STRA6	1.68838	6.65817	2.11811	0.0426485	0.167547	-4.70308	Up-regulated	RS_AH_vs_RS_PH	Gene
ENSCPOG00000012631	SLC4A10	1.68218	4.50379	2.06959	0.0472877	0.177256	-4.41953	Up-regulated	RS_AH_vs_RS_PH	Gene
ENSCPOG00000011339	TRHR	1.6817	0.440702	2.80469	0.00879438	0.0733652	-2.54164	Up-regulated	RS_AH_vs_RS_PH	Gene
ENSCPOG00000004751	PLCH1	1.68168	5.05002	2.61705	0.0138135	0.0937935	-3.45643	Up-regulated	RS_AH_vs_RS_PH	Gene
ENSCPOG00000013056	FBXO41	1.67619	2.02182	2.76759	0.00962575	0.0768925	-2.76961	Up-regulated	RS_AH_vs_RS_PH	Gene
ENSCPOG00000009902	CADM2	1.66729	4.11264	2.53076	0.0169212	0.103611	-3.48248	Up-regulated	RS_AH_vs_RS_PH	Gene
ENSCPOG00000011780	CAPN9	1.66623	-0.145358	2.63883	0.0131175	0.0914006	-2.90167	Up-regulated	RS_AH_vs_RS_PH	Gene
ENSCPOG00000002352	GLS2	1.66373	5.36908	2.28823	0.0294178	0.13739	-4.21847	Up-regulated	RS_AH_vs_RS_PH	Gene
ENSCPOG00000001953	MDGA2	1.6626	1.84494	3.47645	0.00158649	0.0320942	-1.1528	Up-regulated	RS_AH_vs_RS_PH	Gene
ENSCPOG00000000976	NELL2	1.65955	3.32172	2.71704	0.0108778	0.0819781	-2.98418	Up-regulated	RS_AH_vs_RS_PH	Gene
ENSCPOG00000013605	MAPK10	1.64883	3.80948	3.20391	0.00322929	0.0460026	-1.99183	Up-regulated	RS_AH_vs_RS_PH	Gene
ENSCPOG00000000909	ANO2	1.64715	5.34908	2.41416	0.0221481	0.118005	-3.98491	Up-regulated	RS_AH_vs_RS_PH	Gene
ENSCPOG00000024704	ENSCPOG00000024704	1.64713	3.38744	2.55053	0.0161573	0.101454	-3.29872	Up-regulated	RS_AH_vs_RS_PH	Gene
ENSCPOG00000015002	OPRL1	1.64448	0.238895	3.08473	0.00437829	0.0524933	-1.96385	Up-regulated	RS_AH_vs_RS_PH	Gene
ENSCPOG00000011676	NRXN3	1.64228	4.08309	2.78631	0.0091975	0.0750499	-3.07256	Up-regulated	RS_AH_vs_RS_PH	Gene
ENSCPOG00000011202	PKLR	1.64214	1.19699	2.53598	0.0167164	0.103049	-3.26241	Up-regulated	RS_AH_vs_RS_PH	Gene
ENSCPOG00000024030	ATCAY	1.63811	4.76425	2.32587	0.0270457	0.131794	-3.98181	Up-regulated	RS_AH_vs_RS_PH	Gene
ENSCPOG00000006067	ELOVL4	1.63702	5.26431	3.06746	0.00457415	0.0533481	-2.50971	Up-regulated	RS_AH_vs_RS_PH	Gene
ENSCPOG00000000831	RDH12	1.63643	5.71722	2.05231	0.0490449	0.180676	-4.65384	Up-regulated	RS_AH_vs_RS_PH	Gene
ENSCPOG00000020379	TMEM132C	1.63349	3.60062	5.46775	6.41837e-06	0.00150161	3.79574	Up-regulated	RS_AH_vs_RS_PH	Gene
ENSCPOG00000038085	RAB3A	1.62514	4.78283	2.65889	0.0125052	0.0891403	-3.32875	Up-regulated	RS_AH_vs_RS_PH	Gene
ENSCPOG00000006605	REEP6	1.62403	5.34694	2.07534	0.0467154	0.176241	-4.62262	Up-regulated	RS_AH_vs_RS_PH	Gene
ENSCPOG00000004971	KCNQ4	1.62314	3.84989	2.30104	0.0285902	0.135753	-4.02248	Up-regulated	RS_AH_vs_RS_PH	Gene
ENSCPOG00000026104	CIT	1.62241	5.86354	2.57328	0.015317	0.0988951	-3.72438	Up-regulated	RS_AH_vs_RS_PH	Gene
ENSCPOG00000023204	PVRIG	1.62133	-1.95345	2.85215	0.00782884	0.0691753	-2.45481	Up-regulated	RS_AH_vs_RS_PH	Gene
ENSCPOG00000031836	STAC2	1.62026	2.05723	2.91686	0.00667206	0.0636159	-2.44704	Up-regulated	RS_AH_vs_RS_PH	Gene
ENSCPOG00000011322	CNTN5	1.62012	0.205704	2.92092	0.00660523	0.0634153	-2.30986	Up-regulated	RS_AH_vs_RS_PH	Gene
ENSCPOG00000015599	KLC3	1.61633	2.46109	2.45269	0.0202763	0.112866	-3.36006	Up-regulated	RS_AH_vs_RS_PH	Gene
ENSCPOG00000037847	ENSCPOG00000037847	1.61555	0.302747	2.32066	0.027363	0.132627	-3.43709	Up-regulated	RS_AH_vs_RS_PH	Gene
ENSCPOG00000021603	PARD6B	1.61162	3.99466	2.39725	0.0230185	0.120593	-3.70613	Up-regulated	RS_AH_vs_RS_PH	Gene
ENSCPOG00000014213	ENSCPOG00000014213	1.6105	4.64283	2.38605	0.0236118	0.122194	-3.87389	Up-regulated	RS_AH_vs_RS_PH	Gene
ENSCPOG00000005520	CDH4	1.60996	2.47008	3.29572	0.00254721	0.0407839	-1.64355	Up-regulated	RS_AH_vs_RS_PH	Gene
ENSCPOG00000012887	ENSCPOG00000012887	1.60563	-0.768825	2.12611	0.0419233	0.166156	-3.70278	Up-regulated	RS_AH_vs_RS_PH	Gene
ENSCPOG00000012716	ROBO2	1.6015	3.66078	5.26414	1.13699e-05	0.00207237	3.32583	Up-regulated	RS_AH_vs_RS_PH	Gene
ENSCPOG00000020022	ENSCPOG00000020022	1.59941	1.05644	2.89538	0.00703697	0.0655404	-2.36103	Up-regulated	RS_AH_vs_RS_PH	Gene
ENSCPOG00000022909	CAMSAP3	1.59856	4.86927	2.76736	0.00963129	0.0768925	-3.14975	Up-regulated	RS_AH_vs_RS_PH	Gene
ENSCPOG00000039354	ENSCPOG00000039354	1.59692	-1.18493	2.7492	0.0100649	0.0782899	-2.6402	Up-regulated	RS_AH_vs_RS_PH	Gene
ENSCPOG00000012400	NOTUM	1.5958	0.668013	2.74122	0.010261	0.0790763	-2.77753	Up-regulated	RS_AH_vs_RS_PH	Gene
ENSCPOG00000000196	GRIK1	1.59545	4.16121	2.1798	0.0373362	0.155999	-4.27485	Up-regulated	RS_AH_vs_RS_PH	Gene
ENSCPOG00000003511	DPP6	1.59422	3.94916	2.457	0.0200765	0.112353	-3.74201	Up-regulated	RS_AH_vs_RS_PH	Gene
ENSCPOG00000025740	FAM169A	1.59163	4.73516	2.04696	0.0495994	0.181652	-4.56139	Up-regulated	RS_AH_vs_RS_PH	Gene
ENSCPOG00000023160	GDAP1L1	1.5898	1.07938	2.08968	0.045315	0.173374	-3.94823	Up-regulated	RS_AH_vs_RS_PH	Gene
ENSCPOG00000005740	ENSCPOG00000005740	1.58717	2.23864	2.48667	0.0187473	0.109158	-3.29731	Up-regulated	RS_AH_vs_RS_PH	Gene
ENSCPOG00000022430	ATP2B2	1.58176	5.14261	3.00329	0.00537725	0.0575824	-2.63802	Up-regulated	RS_AH_vs_RS_PH	Gene
ENSCPOG00000000997	COL17A1	1.58027	0.616086	2.05457	0.0488114	0.179943	-3.94206	Up-regulated	RS_AH_vs_RS_PH	Gene
ENSCPOG00000008431	PITPNM3	1.57973	6.0381	2.19274	0.0363	0.153736	-4.48796	Up-regulated	RS_AH_vs_RS_PH	Gene
ENSCPOG00000022335	SYT12	1.57958	3.12686	3.11748	0.00402865	0.0502379	-2.04771	Up-regulated	RS_AH_vs_RS_PH	Gene
ENSCPOG00000008033	SYT13	1.57538	1.7525	2.29386	0.0290513	0.136606	-3.63741	Up-regulated	RS_AH_vs_RS_PH	Gene
ENSCPOG00000000985	TENM2	1.57377	2.91024	2.77417	0.00947314	0.0763845	-2.88009	Up-regulated	RS_AH_vs_RS_PH	Gene
ENSCPOG00000025882	ENSCPOG00000025882	1.56784	1.59013	2.7522	0.00999194	0.0781926	-2.77075	Up-regulated	RS_AH_vs_RS_PH	Gene
ENSCPOG00000006925	LRRC46	1.56538	0.34802	2.71182	0.0110153	0.0824962	-2.7098	Up-regulated	RS_AH_vs_RS_PH	Gene
ENSCPOG00000011548	NKAIN3	1.56478	-0.802234	2.08985	0.0452988	0.173354	-3.78298	Up-regulated	RS_AH_vs_RS_PH	Gene
ENSCPOG00000014131	HCN1	1.55926	5.24222	3.72491	0.000817484	0.0225998	-0.91903	Up-regulated	RS_AH_vs_RS_PH	Gene
ENSCPOG00000008208	SYN2	1.55816	4.94797	3.39953	0.0019426	0.0353662	-1.66837	Up-regulated	RS_AH_vs_RS_PH	Gene
ENSCPOG00000015278	FBXL16	1.55666	4.42829	2.19082	0.0364522	0.154179	-4.29777	Up-regulated	RS_AH_vs_RS_PH	Gene
ENSCPOG00000038898	ENSCPOG00000038898	1.55629	3.89424	5.16952	1.48344e-05	0.00237274	3.05939	Up-regulated	RS_AH_vs_RS_PH	Gene
ENSCPOG00000012340	PKP2	1.55525	4.31591	2.90055	0.00694749	0.0650938	-2.72159	Up-regulated	RS_AH_vs_RS_PH	Gene
ENSCPOG00000002852	CDH9	1.55506	0.669493	2.92495	0.0065395	0.0628875	-2.30336	Up-regulated	RS_AH_vs_RS_PH	Gene
ENSCPOG00000012044	SGIP1	1.54978	5.88646	3.4558	0.00167535	0.03295	-1.68753	Up-regulated	RS_AH_vs_RS_PH	Gene
ENSCPOG00000025419	ENSCPOG00000025419	1.54834	4.66343	2.54803	0.0162518	0.101777	-3.58513	Up-regulated	RS_AH_vs_RS_PH	Gene
ENSCPOG00000031497	RASL10B	1.54819	6.38925	2.7378	0.0103463	0.0794169	-3.3731	Up-regulated	RS_AH_vs_RS_PH	Gene
ENSCPOG00000004711	AAK1	1.54377	4.83211	3.66622	0.000957169	0.0246064	-0.997281	Up-regulated	RS_AH_vs_RS_PH	Gene
ENSCPOG00000039480	ENSCPOG00000039480	1.54307	-0.29978	2.81283	0.00862119	0.0724596	-2.51298	Up-regulated	RS_AH_vs_RS_PH	Gene
ENSCPOG00000030330	ENSCPOG00000030330	1.53731	-0.443224	2.99914	0.00543364	0.0578223	-2.14154	Up-regulated	RS_AH_vs_RS_PH	Gene
ENSCPOG00000033696	ENSCPOG00000033696	1.53688	1.30103	2.22641	0.0337239	0.148005	-3.73858	Up-regulated	RS_AH_vs_RS_PH	Gene
ENSCPOG00000010250	SV2A	1.53389	6.1802	3.45012	0.00170061	0.0331961	-1.69897	Up-regulated	RS_AH_vs_RS_PH	Gene
ENSCPOG00000008140	ELOVL2	1.53109	5.19494	2.04357	0.0499543	0.182186	-4.59784	Up-regulated	RS_AH_vs_RS_PH	Gene
ENSCPOG00000004288	PIP5K1B	1.5284	5.29901	2.75702	0.00987601	0.0778705	-3.22497	Up-regulated	RS_AH_vs_RS_PH	Gene
ENSCPOG00000038512	CNMD	1.52579	4.45212	2.84246	0.00801747	0.0700203	-2.98544	Up-regulated	RS_AH_vs_RS_PH	Gene
ENSCPOG00000010304	ENSCPOG00000010304	1.525	1.48169	2.28903	0.0293652	0.137321	-3.57978	Up-regulated	RS_AH_vs_RS_PH	Gene
ENSCPOG00000031715	DACH1	1.52432	4.42843	2.99012	0.00555793	0.0582746	-2.51564	Up-regulated	RS_AH_vs_RS_PH	Gene
ENSCPOG00000036927	ENSCPOG00000036927	1.52072	2.40489	3.72998	0.000806383	0.0224912	-0.616983	Up-regulated	RS_AH_vs_RS_PH	Gene
ENSCPOG00000023156	SIM2	1.52071	-2.15131	2.84304	0.00800594	0.0700203	-2.45455	Up-regulated	RS_AH_vs_RS_PH	Gene
ENSCPOG00000007500	TRHDE	1.51701	2.34212	4.85119	3.6289e-05	0.00395021	2.26651	Up-regulated	RS_AH_vs_RS_PH	Gene
ENSCPOG00000033849	ENSCPOG00000033849	1.51368	1.19495	2.70761	0.0111275	0.08298	-2.78531	Up-regulated	RS_AH_vs_RS_PH	Gene
ENSCPOG00000013364	MADD	1.51043	6.33931	3.0834	0.00439308	0.0524933	-2.59624	Up-regulated	RS_AH_vs_RS_PH	Gene
ENSCPOG00000006465	RGS7	1.50702	3.34489	2.78035	0.0093318	0.0756858	-2.89158	Up-regulated	RS_AH_vs_RS_PH	Gene
ENSCPOG00000004510	IGSF21	1.50597	4.80988	2.04862	0.0494268	0.181477	-4.49935	Up-regulated	RS_AH_vs_RS_PH	Gene
ENSCPOG00000002526	RPGRIP1	1.50511	4.81055	2.20066	0.0356789	0.152298	-4.32144	Up-regulated	RS_AH_vs_RS_PH	Gene
ENSCPOG00000030270	WDR31	1.50183	4.23417	2.27804	0.0300913	0.139057	-4.04755	Up-regulated	RS_AH_vs_RS_PH	Gene
ENSCPOG00000027450	SH2D2A	1.49919	-1.13149	2.71804	0.0108516	0.0819033	-2.71295	Up-regulated	RS_AH_vs_RS_PH	Gene
ENSCPOG00000000760	WHRN	1.4979	5.49504	2.64598	0.0128961	0.0904459	-3.48964	Up-regulated	RS_AH_vs_RS_PH	Gene
ENSCPOG00000010847	NYX	1.49756	2.11425	2.46213	0.0198408	0.111752	-3.333	Up-regulated	RS_AH_vs_RS_PH	Gene
ENSCPOG00000030283	VSNL1	1.49697	2.82774	2.32384	0.0271692	0.132149	-3.8561	Up-regulated	RS_AH_vs_RS_PH	Gene
ENSCPOG00000035540	CCDC126	1.4932	5.88349	3.20489	0.0032212	0.0460026	-2.23028	Up-regulated	RS_AH_vs_RS_PH	Gene
ENSCPOG00000001691	CNTNAP2	1.49014	3.05722	2.13933	0.0407495	0.163656	-4.16874	Up-regulated	RS_AH_vs_RS_PH	Gene
ENSCPOG00000007663	KIAA0556	1.48322	7.44309	2.58362	0.0149488	0.0979201	-3.78341	Up-regulated	RS_AH_vs_RS_PH	Gene
ENSCPOG00000008744	ZNF536	1.48315	5.08954	2.75113	0.0100179	0.0781926	-3.22542	Up-regulated	RS_AH_vs_RS_PH	Gene
ENSCPOG00000002277	GDAP1	1.48184	2.49627	2.89374	0.00706543	0.0656906	-2.52042	Up-regulated	RS_AH_vs_RS_PH	Gene
ENSCPOG00000011838	SPOCK3	1.48038	3.20983	2.35396	0.0253897	0.127314	-3.78761	Up-regulated	RS_AH_vs_RS_PH	Gene
ENSCPOG00000035283	ENSCPOG00000035283	1.47696	1.86209	3.84785	0.000586235	0.0186394	-0.246046	Up-regulated	RS_AH_vs_RS_PH	Gene
ENSCPOG00000014646	GRAMD1B	1.4757	6.12119	2.41064	0.0223268	0.118675	-4.09004	Up-regulated	RS_AH_vs_RS_PH	Gene
ENSCPOG00000040180	ENSCPOG00000040180	1.47484	0.892609	2.16708	0.0383805	0.158153	-3.74979	Up-regulated	RS_AH_vs_RS_PH	Gene
ENSCPOG00000034949	CELSR3	1.47237	3.84996	2.27944	0.0299979	0.13883	-4.05787	Up-regulated	RS_AH_vs_RS_PH	Gene
ENSCPOG00000004096	RNF150	1.47151	3.47941	3.07757	0.00445854	0.0528651	-2.21439	Up-regulated	RS_AH_vs_RS_PH	Gene
ENSCPOG00000005659	MCTP2	1.46993	1.9308	2.07089	0.0471578	0.177016	-4.03746	Up-regulated	RS_AH_vs_RS_PH	Gene
ENSCPOG00000015056	TPBGL	1.46895	1.52124	2.12964	0.0416075	0.165454	-3.8784	Up-regulated	RS_AH_vs_RS_PH	Gene
ENSCPOG00000024422	RAP1GAP	1.46837	5.58225	2.94478	0.00622468	0.0611352	-2.89248	Up-regulated	RS_AH_vs_RS_PH	Gene
ENSCPOG00000003506	CPNE6	1.46659	2.16073	2.86966	0.00749832	0.0678081	-2.63554	Up-regulated	RS_AH_vs_RS_PH	Gene
ENSCPOG00000014997	LRRC4C	1.46578	2.83556	2.81555	0.00856402	0.0722196	-2.72463	Up-regulated	RS_AH_vs_RS_PH	Gene
ENSCPOG00000003635	STXBP1	1.46563	7.73611	3.56238	0.00126323	0.0286361	-1.47352	Up-regulated	RS_AH_vs_RS_PH	Gene
ENSCPOG00000020553	RIMBP2	1.46511	2.78155	3.00964	0.00529221	0.0571712	-2.30226	Up-regulated	RS_AH_vs_RS_PH	Gene
ENSCPOG00000001610	TMED8	1.46446	3.47403	3.21263	0.00315762	0.0455762	-1.87257	Up-regulated	RS_AH_vs_RS_PH	Gene
ENSCPOG00000036088	SH3BGRL2	1.46215	5.1819	3.0332	0.00498763	0.0556638	-2.59452	Up-regulated	RS_AH_vs_RS_PH	Gene
ENSCPOG00000038031	ENSCPOG00000038031	1.46137	0.569642	3.02496	0.00509221	0.0561528	-2.09518	Up-regulated	RS_AH_vs_RS_PH	Gene
ENSCPOG00000036099	ESRRG	1.4575	3.67466	2.3161	0.0276437	0.133223	-3.91823	Up-regulated	RS_AH_vs_RS_PH	Gene
ENSCPOG00000011868	ST6GALNAC5	1.45693	2.55462	3.91918	0.000482811	0.0169066	-0.0840355	Up-regulated	RS_AH_vs_RS_PH	Gene
ENSCPOG00000015041	DNAH6	1.45356	1.86523	2.58524	0.0148918	0.0978056	-3.10642	Up-regulated	RS_AH_vs_RS_PH	Gene
ENSCPOG00000038690	ENSCPOG00000038690	1.45309	1.38303	3.34308	0.00225179	0.0379633	-1.41465	Up-regulated	RS_AH_vs_RS_PH	Gene
ENSCPOG00000030803	TRIM6	1.45193	0.0337125	2.65758	0.0125443	0.0893377	-2.83732	Up-regulated	RS_AH_vs_RS_PH	Gene
ENSCPOG00000000335	GUCY1A2	1.45128	3.47538	2.86486	0.00758766	0.0682367	-2.67079	Up-regulated	RS_AH_vs_RS_PH	Gene
ENSCPOG00000002533	CACNG2	1.44873	0.166481	2.10945	0.043445	0.169243	-3.8725	Up-regulated	RS_AH_vs_RS_PH	Gene
ENSCPOG00000009452	ZNF280B	1.44832	0.444857	2.24662	0.0322572	0.144359	-3.59767	Up-regulated	RS_AH_vs_RS_PH	Gene
ENSCPOG00000000651	PAK3	1.44529	2.99023	5.43308	7.07421e-06	0.00157622	3.79666	Up-regulated	RS_AH_vs_RS_PH	Gene
ENSCPOG00000003103	SLC6A15	1.44506	3.68879	2.72889	0.0105713	0.0804787	-3.05371	Up-regulated	RS_AH_vs_RS_PH	Gene
ENSCPOG00000011634	RAB11FIP4	1.44207	4.27067	3.21972	0.00310052	0.045126	-2.02167	Up-regulated	RS_AH_vs_RS_PH	Gene
ENSCPOG00000038040	ENSCPOG00000038040	1.44197	-3.36035	2.24653	0.0322639	0.144359	-3.50929	Up-regulated	RS_AH_vs_RS_PH	Gene
ENSCPOG00000022572	RD3	1.44137	6.40549	2.23547	0.0330593	0.146353	-4.40716	Up-regulated	RS_AH_vs_RS_PH	Gene
ENSCPOG00000001694	MAK	1.4408	6.53135	2.10583	0.0437827	0.170001	-4.70852	Up-regulated	RS_AH_vs_RS_PH	Gene
ENSCPOG00000013015	CP	1.44018	7.92537	3.22943	0.00302386	0.0446503	-2.301	Up-regulated	RS_AH_vs_RS_PH	Gene
ENSCPOG00000011514	LRP8	1.43951	6.35491	2.36962	0.0245075	0.124685	-4.15952	Up-regulated	RS_AH_vs_RS_PH	Gene
ENSCPOG00000034129	ENSCPOG00000034129	1.43686	-0.733227	2.3419	0.0260894	0.128969	-3.38883	Up-regulated	RS_AH_vs_RS_PH	Gene
ENSCPOG00000012831	FRAS1	1.43523	3.71843	2.22048	0.0341652	0.149125	-4.18405	Up-regulated	RS_AH_vs_RS_PH	Gene
ENSCPOG00000034181	MFAP3L	1.43522	5.97839	2.35168	0.0255207	0.127807	-4.15797	Up-regulated	RS_AH_vs_RS_PH	Gene
ENSCPOG00000027319	TMEM108	1.43204	3.83071	2.40831	0.0224456	0.119119	-3.72107	Up-regulated	RS_AH_vs_RS_PH	Gene
ENSCPOG00000039158	ENSCPOG00000039158	1.42664	-0.886369	3.0884	0.00433771	0.0523028	-1.97518	Up-regulated	RS_AH_vs_RS_PH	Gene
ENSCPOG00000033623	SSTR3	1.42381	1.44106	2.64165	0.0130298	0.0909358	-2.96739	Up-regulated	RS_AH_vs_RS_PH	Gene
ENSCPOG00000007028	ALPL	1.42211	6.03001	4.04718	0.000340154	0.0145681	-0.139715	Up-regulated	RS_AH_vs_RS_PH	Gene
ENSCPOG00000030429	ENSCPOG00000030429	1.4147	2.38739	3.03551	0.00495867	0.0556638	-2.21407	Up-regulated	RS_AH_vs_RS_PH	Gene
ENSCPOG00000001434	RSKR	1.41302	2.68785	3.1808	0.00342677	0.0472349	-1.93081	Up-regulated	RS_AH_vs_RS_PH	Gene
ENSCPOG00000035585	H4-16	1.41221	-0.755422	2.08375	0.0458896	0.174085	-3.78836	Up-regulated	RS_AH_vs_RS_PH	Gene
ENSCPOG00000009920	BDNF	1.4114	0.533507	4.00945	0.000377239	0.0153795	0.133529	Up-regulated	RS_AH_vs_RS_PH	Gene
ENSCPOG00000008473	VAMP1	1.41115	3.70693	2.25942	0.0313585	0.14186	-4.07874	Up-regulated	RS_AH_vs_RS_PH	Gene
ENSCPOG00000000125	GALR1	1.41022	-1.36853	2.13512	0.0411201	0.164261	-3.72675	Up-regulated	RS_AH_vs_RS_PH	Gene
ENSCPOG00000014779	THBS1	1.40639	6.52407	4.26339	0.000187356	0.0102328	0.503014	Up-regulated	RS_AH_vs_RS_PH	Gene
ENSCPOG00000021384	ENSCPOG00000021384	1.40352	0.981863	2.15264	0.0395974	0.161009	-3.79368	Up-regulated	RS_AH_vs_RS_PH	Gene
ENSCPOG00000004444	SLC4A7	1.40112	4.84617	3.04577	0.00483195	0.0550442	-2.52071	Up-regulated	RS_AH_vs_RS_PH	Gene
ENSCPOG00000001644	ATP7B	1.39998	4.34321	3.84268	0.000594525	0.0187808	-0.46032	Up-regulated	RS_AH_vs_RS_PH	Gene
ENSCPOG00000019152	ENSCPOG00000019152	1.39981	-1.14977	2.13957	0.0407282	0.163612	-3.72415	Up-regulated	RS_AH_vs_RS_PH	Gene
ENSCPOG00000039063	NAPB	1.39456	5.6401	3.22287	0.00307545	0.0448449	-2.22094	Up-regulated	RS_AH_vs_RS_PH	Gene
ENSCPOG00000031383	PET117	1.3943	-0.948475	2.33658	0.0264028	0.129983	-3.3695	Up-regulated	RS_AH_vs_RS_PH	Gene
ENSCPOG00000013991	SLC35F3	1.39391	0.0286334	2.59062	0.014704	0.0972099	-2.993	Up-regulated	RS_AH_vs_RS_PH	Gene
ENSCPOG00000013933	MTCL1	1.3851	5.97212	2.57008	0.0154326	0.0991581	-3.77044	Up-regulated	RS_AH_vs_RS_PH	Gene
ENSCPOG00000033410	ENSCPOG00000033410	1.3843	1.28948	3.42956	0.00179524	0.0339449	-1.22548	Up-regulated	RS_AH_vs_RS_PH	Gene
ENSCPOG00000008231	DPYSL5	1.38333	3.26729	3.2487	0.00287715	0.0434036	-1.78879	Up-regulated	RS_AH_vs_RS_PH	Gene
ENSCPOG00000030512	ENSCPOG00000030512	1.38332	0.902593	3.35656	0.0021739	0.0375121	-1.37932	Up-regulated	RS_AH_vs_RS_PH	Gene
ENSCPOG00000027267	SNPH	1.37991	5.04981	3.01931	0.00516511	0.0564596	-2.58984	Up-regulated	RS_AH_vs_RS_PH	Gene
ENSCPOG00000036155	PCDH19	1.37844	1.40512	4.06885	0.000320502	0.0141917	0.28863	Up-regulated	RS_AH_vs_RS_PH	Gene
ENSCPOG00000003744	GADL1	1.3779	3.32406	2.98505	0.00562895	0.0584851	-2.6739	Up-regulated	RS_AH_vs_RS_PH	Gene
ENSCPOG00000036080	ENSCPOG00000036080	1.37602	-0.33238	2.42572	0.0215705	0.116459	-3.24785	Up-regulated	RS_AH_vs_RS_PH	Gene
ENSCPOG00000015647	SLC4A8	1.37585	3.6667	3.26951	0.00272633	0.0423206	-1.85745	Up-regulated	RS_AH_vs_RS_PH	Gene
ENSCPOG00000002369	PLPPR5	1.37555	2.86313	2.28092	0.0298994	0.138641	-3.84746	Up-regulated	RS_AH_vs_RS_PH	Gene
ENSCPOG00000008188	SPOCK2	1.37379	5.54651	2.71447	0.0109452	0.082138	-3.30785	Up-regulated	RS_AH_vs_RS_PH	Gene
ENSCPOG00000005651	COL9A1	1.37281	6.55294	2.27096	0.0305676	0.139856	-4.41324	Up-regulated	RS_AH_vs_RS_PH	Gene
ENSCPOG00000031914	NLK	1.37232	6.86464	3.02506	0.00509096	0.0561528	-2.76399	Up-regulated	RS_AH_vs_RS_PH	Gene
ENSCPOG00000040635	ENSCPOG00000040635	1.36907	-0.318881	2.04869	0.0494196	0.181477	-3.92747	Up-regulated	RS_AH_vs_RS_PH	Gene
ENSCPOG00000011919	ASTN1	1.367	3.90057	2.31761	0.0275508	0.133109	-3.97339	Up-regulated	RS_AH_vs_RS_PH	Gene
ENSCPOG00000003874	KCNA6	1.36614	2.18021	2.57259	0.0153419	0.0989899	-3.17762	Up-regulated	RS_AH_vs_RS_PH	Gene
ENSCPOG00000008028	ENSCPOG00000008028	1.36527	6.54698	2.68171	0.0118412	0.0860504	-3.52474	Up-regulated	RS_AH_vs_RS_PH	Gene
ENSCPOG00000011277	CACNA1D	1.36407	3.21425	3.87082	0.000550759	0.0180233	-0.382833	Up-regulated	RS_AH_vs_RS_PH	Gene
ENSCPOG00000022750	KCNH2	1.35865	3.12219	2.23779	0.0328909	0.146094	-4.04035	Up-regulated	RS_AH_vs_RS_PH	Gene
ENSCPOG00000037889	SUSD3	1.35428	5.2747	2.36799	0.0245982	0.12503	-4.07871	Up-regulated	RS_AH_vs_RS_PH	Gene
ENSCPOG00000013733	IQSEC3	1.35204	5.0126	2.951	0.00612893	0.060917	-2.77042	Up-regulated	RS_AH_vs_RS_PH	Gene
ENSCPOG00000031279	LRTM2	1.35149	3.0007	2.6944	0.0114864	0.08453	-3.03386	Up-regulated	RS_AH_vs_RS_PH	Gene
ENSCPOG00000008641	UNC80	1.35127	3.56687	2.43764	0.0209895	0.1146	-3.73252	Up-regulated	RS_AH_vs_RS_PH	Gene
ENSCPOG00000005064	TXNDC11	1.3481	6.15179	5.34909	8.95576e-06	0.00186089	3.34004	Up-regulated	RS_AH_vs_RS_PH	Gene
ENSCPOG00000004886	ABCC6	1.34735	2.06386	3.28432	0.00262368	0.0414536	-1.67884	Up-regulated	RS_AH_vs_RS_PH	Gene
ENSCPOG00000003784	ENSCPOG00000003784	1.34715	1.44122	2.50606	0.0179232	0.106502	-3.20249	Up-regulated	RS_AH_vs_RS_PH	Gene
ENSCPOG00000012139	PWWP3B	1.34629	2.31178	2.47166	0.0194094	0.110755	-3.33474	Up-regulated	RS_AH_vs_RS_PH	Gene
ENSCPOG00000039983	ENSCPOG00000039983	1.34348	-0.606657	2.32198	0.0272824	0.132435	-3.42119	Up-regulated	RS_AH_vs_RS_PH	Gene
ENSCPOG00000036036	ENSCPOG00000036036	1.33995	1.40216	2.27822	0.0300793	0.139057	-3.69285	Up-regulated	RS_AH_vs_RS_PH	Gene
ENSCPOG00000005301	SLC38A1	1.33671	5.23093	4.27073	0.000183587	0.0101203	0.535064	Up-regulated	RS_AH_vs_RS_PH	Gene
ENSCPOG00000007567	PCSK1N	1.33583	3.99974	2.05462	0.0488057	0.179943	-4.50512	Up-regulated	RS_AH_vs_RS_PH	Gene
ENSCPOG00000008627	CNNM1	1.33434	2.22203	3.12112	0.00399149	0.0501737	-2.0072	Up-regulated	RS_AH_vs_RS_PH	Gene
ENSCPOG00000021703	RBFOX3	1.33426	1.49101	2.43541	0.0210973	0.114747	-3.44427	Up-regulated	RS_AH_vs_RS_PH	Gene
ENSCPOG00000008753	ENPP5	1.33204	4.57613	3.01319	0.00524522	0.0568989	-2.56732	Up-regulated	RS_AH_vs_RS_PH	Gene
ENSCPOG00000008296	BTBD8	1.33201	4.39139	2.8157	0.00856077	0.0722196	-2.96388	Up-regulated	RS_AH_vs_RS_PH	Gene
ENSCPOG00000014831	NEXMIF	1.32985	0.292478	3.12708	0.00393135	0.0499009	-1.88104	Up-regulated	RS_AH_vs_RS_PH	Gene
ENSCPOG00000007074	TMEM63C	1.32867	1.51816	2.97283	0.0058038	0.0592282	-2.25532	Up-regulated	RS_AH_vs_RS_PH	Gene
ENSCPOG00000014691	MFSD4A	1.32816	3.77843	2.26139	0.0312221	0.141457	-3.98079	Up-regulated	RS_AH_vs_RS_PH	Gene
ENSCPOG00000003371	STAB2	1.32779	2.38096	2.46422	0.0197453	0.111615	-3.39447	Up-regulated	RS_AH_vs_RS_PH	Gene
ENSCPOG00000031865	ENSCPOG00000031865	1.32672	0.715986	2.25167	0.0318996	0.143374	-3.60001	Up-regulated	RS_AH_vs_RS_PH	Gene
ENSCPOG00000006264	IMPDH1	1.32635	7.24723	3.13791	0.00382419	0.0494993	-2.52609	Up-regulated	RS_AH_vs_RS_PH	Gene
ENSCPOG00000001699	ENSCPOG00000001699	1.3261	5.33736	2.21286	0.0347404	0.150127	-4.40764	Up-regulated	RS_AH_vs_RS_PH	Gene
ENSCPOG00000008963	ANO4	1.32407	3.2401	3.55648	0.00128324	0.0289005	-1.11603	Up-regulated	RS_AH_vs_RS_PH	Gene
ENSCPOG00000005363	RASGRF1	1.32224	2.6684	2.40837	0.0224425	0.119119	-3.73493	Up-regulated	RS_AH_vs_RS_PH	Gene
ENSCPOG00000035884	ENSCPOG00000035884	1.3219	-2.68896	2.86293	0.00762381	0.068444	-2.42003	Up-regulated	RS_AH_vs_RS_PH	Gene
ENSCPOG00000036840	KCNE2	1.31997	5.12414	2.59148	0.0146744	0.0971479	-3.55876	Up-regulated	RS_AH_vs_RS_PH	Gene
ENSCPOG00000008026	FLT4	1.31817	2.65679	2.21782	0.034365	0.149394	-4.08879	Up-regulated	RS_AH_vs_RS_PH	Gene
ENSCPOG00000003316	ENSCPOG00000003316	1.31777	1.65059	2.34205	0.0260806	0.128969	-3.49274	Up-regulated	RS_AH_vs_RS_PH	Gene
ENSCPOG00000003805	ENSCPOG00000003805	1.31573	0.115971	2.05508	0.0487592	0.179943	-3.89872	Up-regulated	RS_AH_vs_RS_PH	Gene
ENSCPOG00000003302	KIF20B	1.31553	0.303885	2.46341	0.0197821	0.111725	-3.20031	Up-regulated	RS_AH_vs_RS_PH	Gene
ENSCPOG00000014276	RELL2	1.31129	2.29433	3.25342	0.00284224	0.0432593	-1.67951	Up-regulated	RS_AH_vs_RS_PH	Gene
ENSCPOG00000009827	FRRS1L	1.30752	2.38221	4.25231	0.000193199	0.0103712	0.741643	Up-regulated	RS_AH_vs_RS_PH	Gene
ENSCPOG00000013842	GRTP1	1.30368	3.79713	2.16254	0.0387597	0.158956	-4.21711	Up-regulated	RS_AH_vs_RS_PH	Gene
ENSCPOG00000032952	ENSCPOG00000032952	1.30305	0.188445	2.70327	0.0112442	0.0835779	-2.73545	Up-regulated	RS_AH_vs_RS_PH	Gene
ENSCPOG00000003014	VWA5B1	1.30099	-0.436344	2.19573	0.0360643	0.15317	-3.65999	Up-regulated	RS_AH_vs_RS_PH	Gene
ENSCPOG00000035139	ENSCPOG00000035139	1.30081	0.236275	4.0766	0.000313746	0.0140458	0.177676	Up-regulated	RS_AH_vs_RS_PH	Gene
ENSCPOG00000030559	ENSCPOG00000030559	1.30028	-0.232956	2.92628	0.00651783	0.0627176	-2.28851	Up-regulated	RS_AH_vs_RS_PH	Gene
ENSCPOG00000005615	FLVCR2	1.29957	4.14328	2.06925	0.047321	0.177256	-4.6842	Up-regulated	RS_AH_vs_RS_PH	Gene
ENSCPOG00000031893	ENSCPOG00000031893	1.29856	-0.0470728	3.08391	0.00438747	0.0524933	-1.96624	Up-regulated	RS_AH_vs_RS_PH	Gene
ENSCPOG00000003935	AGBL2	1.29825	1.00434	2.16665	0.0384164	0.158218	-3.82588	Up-regulated	RS_AH_vs_RS_PH	Gene
ENSCPOG00000010286	GPR155	1.29579	4.70038	2.62979	0.0134024	0.0923429	-3.45621	Up-regulated	RS_AH_vs_RS_PH	Gene
ENSCPOG00000032783	ENSCPOG00000032783	1.29378	-0.916537	2.10907	0.043481	0.169333	-3.74182	Up-regulated	RS_AH_vs_RS_PH	Gene
ENSCPOG00000036335	ENSCPOG00000036335	1.29293	3.67998	3.06244	0.00463264	0.0537503	-2.2476	Up-regulated	RS_AH_vs_RS_PH	Gene
ENSCPOG00000005440	DAB1	1.29191	4.07295	3.12196	0.00398302	0.0501737	-2.35138	Up-regulated	RS_AH_vs_RS_PH	Gene
ENSCPOG00000010542	PGBD5	1.2897	4.77843	2.68264	0.0118149	0.0859391	-3.3186	Up-regulated	RS_AH_vs_RS_PH	Gene
ENSCPOG00000033994	BMP3	1.28793	-0.494529	2.09995	0.0443355	0.171358	-3.83614	Up-regulated	RS_AH_vs_RS_PH	Gene
ENSCPOG00000001262	FAM234B	1.28744	6.09252	3.74959	0.000764856	0.0217194	-0.910436	Up-regulated	RS_AH_vs_RS_PH	Gene
ENSCPOG00000004438	CACNA1B	1.28151	2.9847	3.36705	0.00211507	0.0370624	-1.50197	Up-regulated	RS_AH_vs_RS_PH	Gene
ENSCPOG00000002775	CACNA2D2	1.278	4.67938	2.73464	0.0104256	0.0796666	-3.26403	Up-regulated	RS_AH_vs_RS_PH	Gene
ENSCPOG00000010075	CXADR	1.27605	3.10983	2.12175	0.0423172	0.167084	-4.13533	Up-regulated	RS_AH_vs_RS_PH	Gene
ENSCPOG00000038109	ENSCPOG00000038109	1.2685	2.2802	2.9863	0.00561138	0.058483	-2.30319	Up-regulated	RS_AH_vs_RS_PH	Gene
ENSCPOG00000013839	DEPDC1	1.2672	2.0944	2.71101	0.0110367	0.0825778	-3.1003	Up-regulated	RS_AH_vs_RS_PH	Gene
ENSCPOG00000005258	AQP11	1.2666	3.57133	2.34629	0.0258326	0.128586	-3.82446	Up-regulated	RS_AH_vs_RS_PH	Gene
ENSCPOG00000002937	UNC119	1.26392	8.37115	2.24941	0.0320595	0.143663	-4.47484	Up-regulated	RS_AH_vs_RS_PH	Gene
ENSCPOG00000037798	ENSCPOG00000037798	1.26264	1.61324	2.08386	0.045879	0.174085	-4.07184	Up-regulated	RS_AH_vs_RS_PH	Gene
ENSCPOG00000006518	CEP152	1.26139	4.93671	2.55228	0.016091	0.101296	-3.66927	Up-regulated	RS_AH_vs_RS_PH	Gene
ENSCPOG00000032702	ENSCPOG00000032702	1.26027	-1.26182	2.07652	0.0465982	0.175922	-3.78841	Up-regulated	RS_AH_vs_RS_PH	Gene
ENSCPOG00000030094	ENSCPOG00000030094	1.2571	-0.854806	2.6865	0.0117061	0.0853855	-2.76607	Up-regulated	RS_AH_vs_RS_PH	Gene
ENSCPOG00000031846	ZNF667	1.25306	3.2583	5.81865	2.40355e-06	0.000819035	4.77915	Up-regulated	RS_AH_vs_RS_PH	Gene
ENSCPOG00000038036	ENSCPOG00000038036	1.25283	0.508515	2.56179	0.0157361	0.100188	-3.02697	Up-regulated	RS_AH_vs_RS_PH	Gene
ENSCPOG00000013683	CCDC87	1.25166	-0.553626	2.19727	0.0359434	0.152935	-3.60541	Up-regulated	RS_AH_vs_RS_PH	Gene
ENSCPOG00000021386	PAQR9	1.25162	4.27751	2.2031	0.0354893	0.152181	-4.19152	Up-regulated	RS_AH_vs_RS_PH	Gene
ENSCPOG00000009103	FSTL5	1.2502	5.44953	3.15854	0.00362788	0.0481924	-2.3903	Up-regulated	RS_AH_vs_RS_PH	Gene
ENSCPOG00000031529	ZNF8	1.249	3.70631	3.79783	0.000671373	0.0201925	-0.54429	Up-regulated	RS_AH_vs_RS_PH	Gene
ENSCPOG00000012484	ERC2	1.2459	2.01516	2.24527	0.0323535	0.144608	-3.80247	Up-regulated	RS_AH_vs_RS_PH	Gene
ENSCPOG00000035637	ENSCPOG00000035637	1.24421	-0.728686	2.12258	0.042242	0.166913	-3.7945	Up-regulated	RS_AH_vs_RS_PH	Gene
ENSCPOG00000010626	ENSCPOG00000010626	1.2441	2.50937	2.6939	0.0115002	0.0845322	-3.02379	Up-regulated	RS_AH_vs_RS_PH	Gene
ENSCPOG00000009174	HK2	1.24353	5.90409	2.18745	0.0367208	0.154618	-4.53226	Up-regulated	RS_AH_vs_RS_PH	Gene
ENSCPOG00000002397	DZANK1	1.24257	1.42302	2.62728	0.0134823	0.0924881	-2.9601	Up-regulated	RS_AH_vs_RS_PH	Gene
ENSCPOG00000004500	ENSCPOG00000004500	1.24182	1.50321	2.35784	0.0251686	0.126529	-3.44704	Up-regulated	RS_AH_vs_RS_PH	Gene
ENSCPOG00000020995	PCDHGA1	1.23979	3.62522	4.58145	7.72812e-05	0.00602678	1.51949	Up-regulated	RS_AH_vs_RS_PH	Gene
ENSCPOG00000001982	PDE1C	1.23813	6.98353	3.20271	0.00323927	0.0460026	-2.35119	Up-regulated	RS_AH_vs_RS_PH	Gene
ENSCPOG00000012572	CHRNA3	1.23798	3.83904	3.50664	0.00146472	0.0309845	-1.25184	Up-regulated	RS_AH_vs_RS_PH	Gene
ENSCPOG00000015123	PLCD4	1.2372	5.0435	2.28376	0.0297115	0.138166	-4.23095	Up-regulated	RS_AH_vs_RS_PH	Gene
ENSCPOG00000005603	ENSCPOG00000005603	1.23686	1.13486	2.65759	0.012544	0.0893377	-2.97105	Up-regulated	RS_AH_vs_RS_PH	Gene
ENSCPOG00000003611	CPNE4	1.23324	2.68694	4.4565	0.000109539	0.00767727	1.23034	Up-regulated	RS_AH_vs_RS_PH	Gene
ENSCPOG00000024201	TCF21	1.2255	1.59376	2.75629	0.00989351	0.0778828	-3.04839	Up-regulated	RS_AH_vs_RS_PH	Gene
ENSCPOG00000035458	ENSCPOG00000035458	1.22502	1.10433	3.07272	0.00451363	0.053077	-2.01431	Up-regulated	RS_AH_vs_RS_PH	Gene
ENSCPOG00000005240	SCN5A	1.22276	-0.14398	2.19777	0.0359043	0.152839	-3.70382	Up-regulated	RS_AH_vs_RS_PH	Gene
ENSCPOG00000015448	LMLN	1.22148	3.86174	3.20144	0.00324983	0.0460026	-1.9819	Up-regulated	RS_AH_vs_RS_PH	Gene
ENSCPOG00000032304	ENSCPOG00000032304	1.22133	0.678482	3.48308	0.00155894	0.0319848	-1.09386	Up-regulated	RS_AH_vs_RS_PH	Gene
ENSCPOG00000012167	SLC35G1	1.2191	2.73573	4.89977	3.16612e-05	0.00364918	2.33496	Up-regulated	RS_AH_vs_RS_PH	Gene
ENSCPOG00000025132	ASIC2	1.21759	3.36158	3.10724	0.00413503	0.0508917	-2.24867	Up-regulated	RS_AH_vs_RS_PH	Gene
ENSCPOG00000009186	TMEM170B	1.21579	0.946007	2.05134	0.0491443	0.180873	-3.95368	Up-regulated	RS_AH_vs_RS_PH	Gene
ENSCPOG00000010042	ENSCPOG00000010042	1.21359	5.2858	3.26945	0.00272679	0.0423206	-2.06612	Up-regulated	RS_AH_vs_RS_PH	Gene
ENSCPOG00000015197	ANKS1B	1.21317	5.37047	2.34736	0.0257702	0.128523	-4.13615	Up-regulated	RS_AH_vs_RS_PH	Gene
ENSCPOG00000033296	ENSCPOG00000033296	1.21249	0.112015	2.9915	0.00553879	0.0582297	-2.15711	Up-regulated	RS_AH_vs_RS_PH	Gene
ENSCPOG00000031286	ENSCPOG00000031286	1.21136	0.0911291	2.61221	0.0139726	0.0944462	-2.90361	Up-regulated	RS_AH_vs_RS_PH	Gene
ENSCPOG00000001031	AMDHD1	1.21039	-0.583555	2.17194	0.0379788	0.157242	-3.66962	Up-regulated	RS_AH_vs_RS_PH	Gene
ENSCPOG00000007674	CROCC	1.21035	5.9936	2.58447	0.0149189	0.0978056	-3.74402	Up-regulated	RS_AH_vs_RS_PH	Gene
ENSCPOG00000034276	PLEKHD1	1.20774	4.09808	2.18185	0.0371701	0.155745	-4.20836	Up-regulated	RS_AH_vs_RS_PH	Gene
ENSCPOG00000026234	INPP4B	1.20503	3.38462	2.86739	0.00754046	0.0680465	-2.6828	Up-regulated	RS_AH_vs_RS_PH	Gene
ENSCPOG00000022698	KCNC3	1.20338	2.98617	2.21395	0.0346575	0.149981	-4.0085	Up-regulated	RS_AH_vs_RS_PH	Gene
ENSCPOG00000011970	SLC24A3	1.20242	4.89217	4.28448	0.000176719	0.00982294	0.597516	Up-regulated	RS_AH_vs_RS_PH	Gene
ENSCPOG00000021828	CRYM	1.2019	5.23564	2.44333	0.0207172	0.113865	-3.9343	Up-regulated	RS_AH_vs_RS_PH	Gene
ENSCPOG00000015052	SLCO2B1	-1.20156	3.39386	-5.20051	1.35966e-05	0.00234206	3.02898	Down-regulated	RS_AH_vs_RS_PH	Gene
ENSCPOG00000031762	CCDC69	-1.20332	1.44311	-4.51202	9.3824e-05	0.00674629	1.3327	Down-regulated	RS_AH_vs_RS_PH	Gene
ENSCPOG00000005540	SERPINA9	-1.20884	-0.604278	-4.27051	0.000183698	0.0101203	0.757122	Down-regulated	RS_AH_vs_RS_PH	Gene
ENSCPOG00000039800	ENSCPOG00000039800	-1.21053	-1.15637	-2.77156	0.0095335	0.076674	-2.62131	Down-regulated	RS_AH_vs_RS_PH	Gene
ENSCPOG00000002343	TNF	-1.21174	-2.22056	-2.59128	0.0146812	0.0971479	-2.96639	Down-regulated	RS_AH_vs_RS_PH	Gene
ENSCPOG00000002210	PTGDR2	-1.2128	0.543672	-3.48775	0.0015398	0.0318549	-1.17163	Down-regulated	RS_AH_vs_RS_PH	Gene
ENSCPOG00000000387	PHKG1	-1.21356	2.41491	-4.70849	5.41521e-05	0.00501486	1.72737	Down-regulated	RS_AH_vs_RS_PH	Gene
ENSCPOG00000021900	RAC2	-1.214	1.83445	-3.03884	0.00491714	0.0555993	-2.4283	Down-regulated	RS_AH_vs_RS_PH	Gene
ENSCPOG00000032133	MYOZ3	-1.21584	2.51884	-2.80468	0.00879446	0.0733652	-2.93386	Down-regulated	RS_AH_vs_RS_PH	Gene
ENSCPOG00000009478	PADI2	-1.21678	6.90554	-2.92684	0.00650875	0.0627073	-2.98589	Down-regulated	RS_AH_vs_RS_PH	Gene
ENSCPOG00000031248	P2RY13	-1.21799	1.65122	-4.82474	3.90859e-05	0.00413967	2.1544	Down-regulated	RS_AH_vs_RS_PH	Gene
ENSCPOG00000003265	TNNC1	-1.22075	3.88718	-2.56414	0.0156497	0.099963	-3.80062	Down-regulated	RS_AH_vs_RS_PH	Gene
ENSCPOG00000039977	ENSCPOG00000039977	-1.22174	1.20493	-2.94447	0.00622951	0.0611444	-2.69823	Down-regulated	RS_AH_vs_RS_PH	Gene
ENSCPOG00000037598	LY6H	-1.22226	3.41965	-3.13397	0.0038629	0.04952	-2.17453	Down-regulated	RS_AH_vs_RS_PH	Gene
ENSCPOG00000031697	ENSCPOG00000031697	-1.22301	-0.334021	-3.31312	0.00243459	0.0397523	-1.50216	Down-regulated	RS_AH_vs_RS_PH	Gene
ENSCPOG00000020180	ENSCPOG00000020180	-1.22405	0.226071	-4.36605	0.000140906	0.00868144	1.01296	Down-regulated	RS_AH_vs_RS_PH	Gene
ENSCPOG00000036879	RSPO3	-1.22536	2.50455	-3.6787	0.000925664	0.0242639	-1.13102	Down-regulated	RS_AH_vs_RS_PH	Gene
ENSCPOG00000031583	ENSCPOG00000031583	-1.22826	1.94707	-2.3195	0.0274344	0.132768	-3.94301	Down-regulated	RS_AH_vs_RS_PH	Gene
ENSCPOG00000040495	ENSCPOG00000040495	-1.22894	4.40736	-5.27838	1.0924e-05	0.00201584	3.14945	Down-regulated	RS_AH_vs_RS_PH	Gene
ENSCPOG00000037905	KRT80	-1.22929	-1.8587	-2.21594	0.0345063	0.149581	-3.73037	Down-regulated	RS_AH_vs_RS_PH	Gene
ENSCPOG00000026687	C3AR1	-1.23054	1.89065	-3.73336	0.000799073	0.0224437	-0.695014	Down-regulated	RS_AH_vs_RS_PH	Gene
ENSCPOG00000030620	ENSCPOG00000030620	-1.23168	1.76339	-2.06926	0.0473208	0.177256	-4.64491	Down-regulated	RS_AH_vs_RS_PH	Gene
ENSCPOG00000035451	KCNK13	-1.23346	0.195544	-2.77745	0.00939785	0.0759195	-2.73024	Down-regulated	RS_AH_vs_RS_PH	Gene
ENSCPOG00000039549	ENSCPOG00000039549	-1.2335	-0.567195	-3.09115	0.00430762	0.0519799	-2.23616	Down-regulated	RS_AH_vs_RS_PH	Gene
ENSCPOG00000021549	FHL3	-1.23395	3.63461	-5.50879	5.72041e-06	0.00142329	3.85955	Down-regulated	RS_AH_vs_RS_PH	Gene
ENSCPOG00000019745	NINJ2	-1.23473	-1.50123	-3.64689	0.00100808	0.0252826	-0.805191	Down-regulated	RS_AH_vs_RS_PH	Gene
ENSCPOG00000005275	SLC25A4	-1.23475	6.70484	-3.06661	0.00458407	0.0534241	-2.70314	Down-regulated	RS_AH_vs_RS_PH	Gene
ENSCPOG00000032690	ALOX5AP	-1.23486	2.26757	-3.08232	0.00440522	0.0525509	-2.40716	Down-regulated	RS_AH_vs_RS_PH	Gene
ENSCPOG00000007340	MDK	-1.23711	3.71205	-2.73086	0.0105212	0.080253	-3.32129	Down-regulated	RS_AH_vs_RS_PH	Gene
ENSCPOG00000031506	TCAP	-1.23974	4.08411	-2.61802	0.0137817	0.0936809	-3.71329	Down-regulated	RS_AH_vs_RS_PH	Gene
ENSCPOG00000008069	GZMK	-1.23989	-1.94984	-2.18852	0.0366352	0.154447	-3.69736	Down-regulated	RS_AH_vs_RS_PH	Gene
ENSCPOG00000012710	ENSCPOG00000012710	-1.2432	2.116	-3.44426	0.0017271	0.0333524	-1.68605	Down-regulated	RS_AH_vs_RS_PH	Gene
ENSCPOG00000012926	NMB	-1.24353	-0.204248	-2.52739	0.017055	0.103612	-3.09828	Down-regulated	RS_AH_vs_RS_PH	Gene
ENSCPOG00000001636	FBP2	-1.24514	-0.212098	-4.7623	4.65692e-05	0.00459102	2.0308	Down-regulated	RS_AH_vs_RS_PH	Gene
ENSCPOG00000036731	ENSCPOG00000036731	-1.24607	1.99487	-3.95642	0.000436149	0.0163088	-0.233741	Down-regulated	RS_AH_vs_RS_PH	Gene
ENSCPOG00000014142	ACKR3	-1.25027	4.87658	-4.09455	0.000298637	0.0135685	-0.0762619	Down-regulated	RS_AH_vs_RS_PH	Gene
ENSCPOG00000021826	PRAG1	-1.2507	3.25454	-4.0525	0.000335223	0.0144755	0.0941323	Down-regulated	RS_AH_vs_RS_PH	Gene
ENSCPOG00000012532	TBX1	-1.25225	0.25887	-3.46273	0.00164499	0.0325996	-1.2737	Down-regulated	RS_AH_vs_RS_PH	Gene
ENSCPOG00000004246	HSPB3	-1.2541	-0.540149	-2.79761	0.00894768	0.0738961	-2.84248	Down-regulated	RS_AH_vs_RS_PH	Gene
ENSCPOG00000010280	CD53	-1.25417	2.78055	-3.88692	0.000527162	0.017592	-0.476366	Down-regulated	RS_AH_vs_RS_PH	Gene
ENSCPOG00000012907	P2RX6	-1.25436	1.20238	-2.57703	0.0151824	0.0985852	-3.22363	Down-regulated	RS_AH_vs_RS_PH	Gene
ENSCPOG00000032110	ENSCPOG00000032110	-1.25491	-0.160304	-3.41165	0.00188176	0.034866	-1.27547	Down-regulated	RS_AH_vs_RS_PH	Gene
ENSCPOG00000031088	STAC	-1.25741	1.7686	-2.85926	0.00769307	0.0687047	-2.73786	Down-regulated	RS_AH_vs_RS_PH	Gene
ENSCPOG00000034099	ENSCPOG00000034099	-1.26038	0.00558547	-3.1355	0.00384787	0.04952	-1.9833	Down-regulated	RS_AH_vs_RS_PH	Gene
ENSCPOG00000009566	ADSS1	-1.26213	5.14591	-5.50021	5.85974e-06	0.00143294	3.74604	Down-regulated	RS_AH_vs_RS_PH	Gene
ENSCPOG00000005105	ENSCPOG00000005105	-1.26216	-2.07965	-2.34847	0.0257062	0.128344	-3.43517	Down-regulated	RS_AH_vs_RS_PH	Gene
ENSCPOG00000012792	MYOM1	-1.26551	4.14653	-3.37289	0.00208301	0.0368524	-1.96248	Down-regulated	RS_AH_vs_RS_PH	Gene
ENSCPOG00000001703	CASQ2	-1.26599	1.25881	-2.81528	0.00856959	0.0722196	-3.24267	Down-regulated	RS_AH_vs_RS_PH	Gene
ENSCPOG00000010654	GPRC5A	-1.27071	1.33936	-2.37202	0.0243746	0.124213	-3.67628	Down-regulated	RS_AH_vs_RS_PH	Gene
ENSCPOG00000012598	SGCG	-1.2732	1.21784	-3.94393	0.000451277	0.0163745	-0.134598	Down-regulated	RS_AH_vs_RS_PH	Gene
ENSCPOG00000003317	PLEK2	-1.28	1.42686	-4.11907	0.000279144	0.0132026	0.299693	Down-regulated	RS_AH_vs_RS_PH	Gene
ENSCPOG00000013969	ACTN2	-1.28002	4.50817	-2.10306	0.0440416	0.170752	-4.7386	Down-regulated	RS_AH_vs_RS_PH	Gene
ENSCPOG00000002201	NRAP	-1.28016	0.667211	-2.62761	0.0134718	0.0924564	-3.65146	Down-regulated	RS_AH_vs_RS_PH	Gene
ENSCPOG00000038706	ENSCPOG00000038706	-1.28117	-0.10969	-3.98794	0.000400131	0.0158031	-0.109648	Down-regulated	RS_AH_vs_RS_PH	Gene
ENSCPOG00000000554	GMFG	-1.2829	2.49713	-4.41973	0.000121356	0.0080264	0.997643	Down-regulated	RS_AH_vs_RS_PH	Gene
ENSCPOG00000014903	ATP1A2	-1.28605	5.79126	-2.33478	0.0265103	0.130348	-4.32437	Down-regulated	RS_AH_vs_RS_PH	Gene
ENSCPOG00000012787	GAL3ST1	-1.28868	2.13732	-4.05908	0.000329218	0.0143588	0.175195	Down-regulated	RS_AH_vs_RS_PH	Gene
ENSCPOG00000022675	CD3G	-1.29123	-2.43159	-2.21276	0.034748	0.150127	-3.60464	Down-regulated	RS_AH_vs_RS_PH	Gene
ENSCPOG00000000615	TBX15	-1.29167	-0.0075331	-3.657	0.000981151	0.0249668	-1.17423	Down-regulated	RS_AH_vs_RS_PH	Gene
ENSCPOG00000035933	PROB1	-1.29288	-0.719777	-2.53244	0.0168551	0.103447	-3.3264	Down-regulated	RS_AH_vs_RS_PH	Gene
ENSCPOG00000001121	ENSCPOG00000001121	-1.30285	1.36989	-3.83614	0.00060516	0.01898	-0.57806	Down-regulated	RS_AH_vs_RS_PH	Gene
ENSCPOG00000007623	HEPACAM	-1.30592	4.13414	-2.83625	0.00814066	0.0705226	-3.05657	Down-regulated	RS_AH_vs_RS_PH	Gene
ENSCPOG00000034311	HSPB7	-1.30621	1.365	-3.1712	0.00351217	0.0475417	-2.38946	Down-regulated	RS_AH_vs_RS_PH	Gene
ENSCPOG00000037512	ENSCPOG00000037512	-1.30667	-3.40764	-2.10625	0.0437433	0.169932	-3.85694	Down-regulated	RS_AH_vs_RS_PH	Gene
ENSCPOG00000025982	CPZ	-1.30675	4.35436	-2.49185	0.0185239	0.10875	-3.90658	Down-regulated	RS_AH_vs_RS_PH	Gene
ENSCPOG00000005748	KLHL31	-1.3092	-1.59761	-2.36535	0.0247454	0.125293	-3.89477	Down-regulated	RS_AH_vs_RS_PH	Gene
ENSCPOG00000040343	ENSCPOG00000040343	-1.31044	3.91388	-5.49523	5.94201e-06	0.00143294	3.72575	Down-regulated	RS_AH_vs_RS_PH	Gene
ENSCPOG00000034314	BVES	-1.31197	0.96412	-3.4087	0.00189637	0.0350125	-1.56446	Down-regulated	RS_AH_vs_RS_PH	Gene
ENSCPOG00000004895	EPOR	-1.31207	-0.0336026	-3.20235	0.00324225	0.0460026	-1.73169	Down-regulated	RS_AH_vs_RS_PH	Gene
ENSCPOG00000000844	TRDC	-1.31649	-0.605832	-2.11945	0.0425262	0.167277	-3.9919	Down-regulated	RS_AH_vs_RS_PH	Gene
ENSCPOG00000000504	ENSCPOG00000000504	-1.31873	2.05026	-5.34645	9.02249e-06	0.00186089	3.35392	Down-regulated	RS_AH_vs_RS_PH	Gene
ENSCPOG00000040608	ARL11	-1.31897	-1.02575	-2.92704	0.00650554	0.0627073	-2.33843	Down-regulated	RS_AH_vs_RS_PH	Gene
ENSCPOG00000032165	BMP5	-1.31942	2.77148	-2.84936	0.00788262	0.0693768	-2.79176	Down-regulated	RS_AH_vs_RS_PH	Gene
ENSCPOG00000031325	ENSCPOG00000031325	-1.32093	1.80647	-3.40037	0.00193834	0.0353662	-1.42022	Down-regulated	RS_AH_vs_RS_PH	Gene
ENSCPOG00000030745	MYF6	-1.32181	-0.122642	-3.17389	0.00348804	0.0475417	-2.14265	Down-regulated	RS_AH_vs_RS_PH	Gene
ENSCPOG00000014945	IL17RB	-1.32231	0.383522	-3.49046	0.00152879	0.0318152	-1.15949	Down-regulated	RS_AH_vs_RS_PH	Gene
ENSCPOG00000002784	PMS1	-1.32363	4.25142	-4.20199	0.000222059	0.0112927	0.363927	Down-regulated	RS_AH_vs_RS_PH	Gene
ENSCPOG00000014089	GPR142	-1.32496	-3.16804	-2.27589	0.0302352	0.139278	-3.48055	Down-regulated	RS_AH_vs_RS_PH	Gene
ENSCPOG00000020724	ENSCPOG00000020724	-1.32772	-1.51138	-3.69455	0.000887078	0.0236882	-0.621751	Down-regulated	RS_AH_vs_RS_PH	Gene
ENSCPOG00000032846	MZB1	-1.32867	-2.22809	-2.26024	0.0313016	0.141643	-3.55803	Down-regulated	RS_AH_vs_RS_PH	Gene
ENSCPOG00000026774	TNNI1	-1.32996	3.42845	-2.17761	0.0375138	0.156349	-4.53991	Down-regulated	RS_AH_vs_RS_PH	Gene
ENSCPOG00000031668	ENSCPOG00000031668	-1.33366	0.754751	-5.91597	1.83234e-06	0.000683854	4.97506	Down-regulated	RS_AH_vs_RS_PH	Gene
ENSCPOG00000002810	ENSCPOG00000002810	-1.33584	4.16953	-3.78003	0.000704495	0.020597	-0.873615	Down-regulated	RS_AH_vs_RS_PH	Gene
ENSCPOG00000025944	ENSCPOG00000025944	-1.33634	4.66939	-4.40844	0.000125232	0.00824792	0.742336	Down-regulated	RS_AH_vs_RS_PH	Gene
ENSCPOG00000022322	PFN3	-1.33712	-1.77814	-2.73307	0.0104652	0.0799033	-2.66992	Down-regulated	RS_AH_vs_RS_PH	Gene
ENSCPOG00000004905	CD68	-1.33881	4.13898	-3.07767	0.00445745	0.0528651	-2.52011	Down-regulated	RS_AH_vs_RS_PH	Gene
ENSCPOG00000033346	ENSCPOG00000033346	-1.33889	-0.259231	-3.70197	0.000869549	0.0235409	-0.594025	Down-regulated	RS_AH_vs_RS_PH	Gene
ENSCPOG00000034301	YIPF7	-1.34633	-1.93468	-2.77719	0.00940388	0.0759195	-2.98496	Down-regulated	RS_AH_vs_RS_PH	Gene
ENSCPOG00000037807	ENSCPOG00000037807	-1.34782	-0.765888	-4.06564	0.000323343	0.0142371	0.228842	Down-regulated	RS_AH_vs_RS_PH	Gene
ENSCPOG00000004719	SLC37A2	-1.35049	2.66319	-5.31583	9.83279e-06	0.00200167	3.44294	Down-regulated	RS_AH_vs_RS_PH	Gene
ENSCPOG00000004968	KLHL41	-1.35097	2.68661	-2.71785	0.0108564	0.0819033	-3.48623	Down-regulated	RS_AH_vs_RS_PH	Gene
ENSCPOG00000020940	CNP	-1.35139	6.16751	-5.07746	1.92158e-05	0.00264461	2.56619	Down-regulated	RS_AH_vs_RS_PH	Gene
ENSCPOG00000010696	UCP2	-1.35461	5.66875	-6.02342	1.35893e-06	0.000560557	5.17377	Down-regulated	RS_AH_vs_RS_PH	Gene
ENSCPOG00000019466	PKHD1L1	-1.35608	-1.8515	-2.32855	0.0268833	0.13126	-3.51097	Down-regulated	RS_AH_vs_RS_PH	Gene
ENSCPOG00000011180	MYBPC1	-1.35792	2.7777	-2.14308	0.0404223	0.1628	-4.63847	Down-regulated	RS_AH_vs_RS_PH	Gene
ENSCPOG00000015669	RYR1	-1.35899	5.21359	-3.11867	0.00401654	0.0502053	-2.59444	Down-regulated	RS_AH_vs_RS_PH	Gene
ENSCPOG00000008264	ASB18	-1.35914	-2.48423	-2.60213	0.01431	0.0958175	-2.99928	Down-regulated	RS_AH_vs_RS_PH	Gene
ENSCPOG00000013296	ABCC3	-1.35935	1.30314	-3.67562	0.000933349	0.0243619	-0.776307	Down-regulated	RS_AH_vs_RS_PH	Gene
ENSCPOG00000004025	ASB11	-1.35968	1.28666	-2.82578	0.00835228	0.0713083	-2.62958	Down-regulated	RS_AH_vs_RS_PH	Gene
ENSCPOG00000000022	OMG	-1.35996	1.78556	-2.20979	0.0349737	0.150649	-3.84899	Down-regulated	RS_AH_vs_RS_PH	Gene
ENSCPOG00000026114	ASPG	-1.36182	5.44166	-3.47701	0.00158415	0.0320942	-1.68395	Down-regulated	RS_AH_vs_RS_PH	Gene
ENSCPOG00000012909	SCML4	-1.36321	-0.541082	-2.94987	0.00614623	0.060917	-2.24217	Down-regulated	RS_AH_vs_RS_PH	Gene
ENSCPOG00000004761	TLR8	-1.3671	-2.04998	-2.0847	0.0457969	0.174038	-3.86853	Down-regulated	RS_AH_vs_RS_PH	Gene
ENSCPOG00000007128	LAPTM5	-1.36768	4.89177	-4.77916	4.44189e-05	0.00446324	1.75535	Down-regulated	RS_AH_vs_RS_PH	Gene
ENSCPOG00000040378	ENSCPOG00000040378	-1.36793	0.846184	-2.81477	0.00858044	0.0722333	-2.82291	Down-regulated	RS_AH_vs_RS_PH	Gene
ENSCPOG00000031748	PTAFR	-1.37471	1.84889	-3.24842	0.0028792	0.0434036	-1.84255	Down-regulated	RS_AH_vs_RS_PH	Gene
ENSCPOG00000000783	DNASE2	-1.37701	4.43736	-4.9671	2.6204e-05	0.0032599	2.31677	Down-regulated	RS_AH_vs_RS_PH	Gene
ENSCPOG00000003918	ADAMTS8	-1.37742	0.698011	-2.68045	0.011877	0.0861573	-3.00756	Down-regulated	RS_AH_vs_RS_PH	Gene
ENSCPOG00000034947	ATF3	-1.3821	1.89363	-3.33115	0.00232293	0.0385279	-1.68553	Down-regulated	RS_AH_vs_RS_PH	Gene
ENSCPOG00000014138	COX7A1	-1.38564	3.17792	-4.90883	3.08651e-05	0.00359715	2.31909	Down-regulated	RS_AH_vs_RS_PH	Gene
ENSCPOG00000035288	ENSCPOG00000035288	-1.38653	-0.542934	-2.21171	0.0348279	0.15031	-3.72068	Down-regulated	RS_AH_vs_RS_PH	Gene
ENSCPOG00000035683	ENSCPOG00000035683	-1.38686	4.6515	-4.07571	0.000314518	0.0140458	-0.126824	Down-regulated	RS_AH_vs_RS_PH	Gene
ENSCPOG00000039133	ENSCPOG00000039133	-1.3877	-1.28839	-2.16249	0.0387637	0.158956	-3.93974	Down-regulated	RS_AH_vs_RS_PH	Gene
ENSCPOG00000034650	LMOD2	-1.38871	-0.556284	-2.73612	0.0103884	0.0796476	-3.39573	Down-regulated	RS_AH_vs_RS_PH	Gene
ENSCPOG00000035611	MT3	-1.39228	3.63517	-2.83019	0.00826247	0.0708657	-2.94301	Down-regulated	RS_AH_vs_RS_PH	Gene
ENSCPOG00000035167	C4orf19	-1.39363	0.103763	-2.32352	0.0271886	0.13219	-3.48463	Down-regulated	RS_AH_vs_RS_PH	Gene
ENSCPOG00000036038	CMYA5	-1.39427	3.97284	-3.37096	0.00209356	0.0369492	-1.9632	Down-regulated	RS_AH_vs_RS_PH	Gene
ENSCPOG00000000036	CHRNA1	-1.39443	1.36314	-2.54575	0.0163387	0.10205	-3.67692	Down-regulated	RS_AH_vs_RS_PH	Gene
ENSCPOG00000006477	IL31RA	-1.39524	1.13133	-4.42315	0.000120207	0.00798408	1.17392	Down-regulated	RS_AH_vs_RS_PH	Gene
ENSCPOG00000013075	MUSK	-1.39673	-1.16949	-2.52553	0.0171289	0.103867	-3.37624	Down-regulated	RS_AH_vs_RS_PH	Gene
ENSCPOG00000014410	LTB4R	-1.40311	-0.725872	-3.44237	0.00173569	0.033416	-1.1879	Down-regulated	RS_AH_vs_RS_PH	Gene
ENSCPOG00000038725	CD300LB	-1.40349	-0.219114	-6.32017	5.97758e-07	0.000334638	6.09301	Down-regulated	RS_AH_vs_RS_PH	Gene
ENSCPOG00000002180	ASB2	-1.40473	2.81919	-4.16075	0.00024884	0.0121893	0.293986	Down-regulated	RS_AH_vs_RS_PH	Gene
ENSCPOG00000002729	FSD2	-1.40588	-2.45203	-2.696	0.0114424	0.0844045	-2.76236	Down-regulated	RS_AH_vs_RS_PH	Gene
ENSCPOG00000036497	ENSCPOG00000036497	-1.41208	0.762764	-3.7588	0.000746089	0.0214193	-0.593072	Down-regulated	RS_AH_vs_RS_PH	Gene
ENSCPOG00000023459	MYOG	-1.41415	-1.8989	-3.08068	0.00442355	0.0526893	-2.22839	Down-regulated	RS_AH_vs_RS_PH	Gene
ENSCPOG00000025627	ERFE	-1.4164	-0.370253	-3.05343	0.0047394	0.0545077	-2.14164	Down-regulated	RS_AH_vs_RS_PH	Gene
ENSCPOG00000007933	AOC1	-1.41645	0.690207	-2.91244	0.00674571	0.0640455	-2.82523	Down-regulated	RS_AH_vs_RS_PH	Gene
ENSCPOG00000032162	PROKR2	-1.41705	-0.631939	-2.15493	0.0394022	0.160515	-3.7403	Down-regulated	RS_AH_vs_RS_PH	Gene
ENSCPOG00000015303	ENSCPOG00000015303	-1.42882	-0.94681	-3.21838	0.00311122	0.0451977	-1.72318	Down-regulated	RS_AH_vs_RS_PH	Gene
ENSCPOG00000033372	MYO18B	-1.42975	1.67077	-3.05422	0.00472994	0.054476	-2.59503	Down-regulated	RS_AH_vs_RS_PH	Gene
ENSCPOG00000006560	DUSP13	-1.43308	-0.425997	-3.26219	0.00277849	0.042657	-2.06299	Down-regulated	RS_AH_vs_RS_PH	Gene
ENSCPOG00000039733	ENSCPOG00000039733	-1.4437	0.725751	-2.79787	0.00894193	0.0738876	-2.63604	Down-regulated	RS_AH_vs_RS_PH	Gene
ENSCPOG00000033763	GPR68	-1.44837	-0.0801972	-2.47148	0.0194172	0.110759	-3.35571	Down-regulated	RS_AH_vs_RS_PH	Gene
ENSCPOG00000014872	ABHD12B	-1.4493	-1.43592	-2.44459	0.0206574	0.113855	-3.18895	Down-regulated	RS_AH_vs_RS_PH	Gene
ENSCPOG00000030875	ENSCPOG00000030875	-1.45283	-2.86808	-2.71703	0.0108781	0.0819781	-2.99211	Down-regulated	RS_AH_vs_RS_PH	Gene
ENSCPOG00000002322	DUSP27	-1.45406	-2.10451	-2.85279	0.0078165	0.0691052	-2.76426	Down-regulated	RS_AH_vs_RS_PH	Gene
ENSCPOG00000022980	DUPD1	-1.45571	-2.28668	-3.34856	0.00221977	0.0375754	-1.58547	Down-regulated	RS_AH_vs_RS_PH	Gene
ENSCPOG00000031556	UNC93A	-1.45756	0.140661	-3.32187	0.00237974	0.0390909	-1.46744	Down-regulated	RS_AH_vs_RS_PH	Gene
ENSCPOG00000006973	TXLNB	-1.45778	1.3206	-4.61857	6.96588e-05	0.00577726	1.62474	Down-regulated	RS_AH_vs_RS_PH	Gene
ENSCPOG00000006805	NKAIN2	-1.46085	1.24183	-3.83598	0.000605422	0.01898	-0.329987	Down-regulated	RS_AH_vs_RS_PH	Gene
ENSCPOG00000015231	KLHL40	-1.46214	-1.24595	-3.01763	0.00518705	0.0566205	-2.38514	Down-regulated	RS_AH_vs_RS_PH	Gene
ENSCPOG00000001930	CYBB	-1.46319	3.07518	-5.75688	2.85601e-06	0.000877804	4.5729	Down-regulated	RS_AH_vs_RS_PH	Gene
ENSCPOG00000033262	GAREM2	-1.46512	1.36145	-2.63771	0.0131523	0.0915058	-3.01236	Down-regulated	RS_AH_vs_RS_PH	Gene
ENSCPOG00000013766	E2F8	-1.46615	-0.959159	-3.7802	0.000704162	0.020597	-0.550535	Down-regulated	RS_AH_vs_RS_PH	Gene
ENSCPOG00000035666	ENSCPOG00000035666	-1.47276	-1.77474	-4.45543	0.000109867	0.00767727	1.25782	Down-regulated	RS_AH_vs_RS_PH	Gene
ENSCPOG00000022360	RHBDL2	-1.47708	-1.0898	-2.75746	0.00986527	0.0778641	-2.62664	Down-regulated	RS_AH_vs_RS_PH	Gene
ENSCPOG00000000489	TMOD1	-1.47772	5.46689	-6.70848	2.06371e-07	0.000179091	7.04156	Down-regulated	RS_AH_vs_RS_PH	Gene
ENSCPOG00000002972	ENSCPOG00000002972	-1.47942	1.24386	-4.17917	0.000236508	0.0118066	0.271892	Down-regulated	RS_AH_vs_RS_PH	Gene
ENSCPOG00000024142	ENSCPOG00000024142	-1.48021	3.19392	-3.52119	0.00140932	0.0305547	-1.39195	Down-regulated	RS_AH_vs_RS_PH	Gene
ENSCPOG00000012998	ENSCPOG00000012998	-1.48057	-3.30507	-2.5468	0.0162987	0.101948	-3.07515	Down-regulated	RS_AH_vs_RS_PH	Gene
ENSCPOG00000008358	SPATC1L	-1.48177	-1.17784	-2.06427	0.0478227	0.178227	-3.85255	Down-regulated	RS_AH_vs_RS_PH	Gene
ENSCPOG00000032940	ENSCPOG00000032940	-1.48596	3.17377	-3.85764	0.000570846	0.018431	-0.417745	Down-regulated	RS_AH_vs_RS_PH	Gene
ENSCPOG00000038030	ENSCPOG00000038030	-1.48639	1.7167	-3.12216	0.003981	0.0501737	-2.32424	Down-regulated	RS_AH_vs_RS_PH	Gene
ENSCPOG00000002121	PSMB9	-1.4866	2.89945	-3.77708	0.000710135	0.0206519	-0.78329	Down-regulated	RS_AH_vs_RS_PH	Gene
ENSCPOG00000010535	MYLK2	-1.48896	1.12372	-5.47665	6.26011e-06	0.00148678	3.83619	Down-regulated	RS_AH_vs_RS_PH	Gene
ENSCPOG00000013146	ENSCPOG00000013146	-1.49048	3.23552	-7.18997	5.63587e-08	6.91735e-05	8.38494	Down-regulated	RS_AH_vs_RS_PH	Gene
ENSCPOG00000011631	RPL3L	-1.49605	1.80512	-4.2872	0.000175394	0.00981837	0.665941	Down-regulated	RS_AH_vs_RS_PH	Gene
ENSCPOG00000017252	RNase_MRP	-1.49684	1.57093	-2.04768	0.0495245	0.181578	-4.1169	Down-regulated	RS_AH_vs_RS_PH	Gene
ENSCPOG00000002458	DES	-1.49722	4.48458	-4.52894	8.94941e-05	0.00655523	1.10927	Down-regulated	RS_AH_vs_RS_PH	Gene
ENSCPOG00000014616	DERL3	-1.4977	1.04451	-4.01697	0.000369544	0.0152357	0.162466	Down-regulated	RS_AH_vs_RS_PH	Gene
ENSCPOG00000039416	PTPRZ1	-1.49773	5.16299	-2.39212	0.0232884	0.121278	-4.13784	Down-regulated	RS_AH_vs_RS_PH	Gene
ENSCPOG00000033531	ENSCPOG00000033531	-1.5018	-0.387088	-2.85315	0.00780963	0.0690835	-2.44204	Down-regulated	RS_AH_vs_RS_PH	Gene
ENSCPOG00000033048	CAV3	-1.5087	-2.41255	-3.70681	0.000858307	0.0233576	-0.739681	Down-regulated	RS_AH_vs_RS_PH	Gene
ENSCPOG00000007881	MYPN	-1.50877	1.8574	-4.128	0.000272361	0.0130416	0.117793	Down-regulated	RS_AH_vs_RS_PH	Gene
ENSCPOG00000000980	MAOB	-1.50991	3.13066	-7.77907	1.19339e-08	2.28117e-05	9.88545	Down-regulated	RS_AH_vs_RS_PH	Gene
ENSCPOG00000038459	RBM24	-1.5132	1.74334	-3.47271	0.00160221	0.0321646	-1.3286	Down-regulated	RS_AH_vs_RS_PH	Gene
ENSCPOG00000007943	GPR65	-1.51357	-2.50894	-2.58304	0.0149692	0.0979714	-2.95748	Down-regulated	RS_AH_vs_RS_PH	Gene
ENSCPOG00000001102	KLK8	-1.51536	-1.3586	-3.70782	0.000855982	0.0233348	-0.680446	Down-regulated	RS_AH_vs_RS_PH	Gene
ENSCPOG00000008306	SLC36A2	-1.52198	-0.750983	-5.70823	3.27206e-06	0.000967727	4.50654	Down-regulated	RS_AH_vs_RS_PH	Gene
ENSCPOG00000038638	FCER1G	-1.52583	4.43167	-5.28862	1.0614e-05	0.00201584	3.20833	Down-regulated	RS_AH_vs_RS_PH	Gene
ENSCPOG00000000495	KRT25	-1.52613	-2.41535	-3.16292	0.00358738	0.0478586	-1.8021	Down-regulated	RS_AH_vs_RS_PH	Gene
ENSCPOG00000000341	MYLK4	-1.52835	0.296341	-3.47629	0.00158714	0.0320942	-1.52794	Down-regulated	RS_AH_vs_RS_PH	Gene
ENSCPOG00000038729	ENSCPOG00000038729	-1.5297	-4.62148	-2.3791	0.0239868	0.122997	-3.30741	Down-regulated	RS_AH_vs_RS_PH	Gene
ENSCPOG00000020877	TST	-1.53088	2.9157	-5.08481	1.88232e-05	0.00264461	2.79891	Down-regulated	RS_AH_vs_RS_PH	Gene
ENSCPOG00000000795	CD300LF	-1.53103	-1.82447	-3.06579	0.00459357	0.0534553	-2.02178	Down-regulated	RS_AH_vs_RS_PH	Gene
ENSCPOG00000004120	ARHGAP36	-1.53111	-2.89502	-3.04019	0.00490043	0.0555567	-2.0649	Down-regulated	RS_AH_vs_RS_PH	Gene
ENSCPOG00000038473	S100A3	-1.53177	-2.10952	-4.35501	0.000145298	0.008725	0.995009	Down-regulated	RS_AH_vs_RS_PH	Gene
ENSCPOG00000038598	ENSCPOG00000038598	-1.53272	-1.19746	-3.73148	0.000803138	0.0224807	-0.544811	Down-regulated	RS_AH_vs_RS_PH	Gene
ENSCPOG00000034342	ENSCPOG00000034342	-1.53472	2.91497	-4.36764	0.000140286	0.00868144	0.911939	Down-regulated	RS_AH_vs_RS_PH	Gene
ENSCPOG00000005674	CAVIN4	-1.54211	0.927095	-4.57427	7.88462e-05	0.00607141	1.51823	Down-regulated	RS_AH_vs_RS_PH	Gene
ENSCPOG00000032449	PLLP	-1.54267	3.31576	-4.90751	3.09803e-05	0.00359715	2.18146	Down-regulated	RS_AH_vs_RS_PH	Gene
ENSCPOG00000036103	APOBEC2	-1.54794	1.0853	-3.52122	0.00140919	0.0305547	-1.44499	Down-regulated	RS_AH_vs_RS_PH	Gene
ENSCPOG00000002068	AIF1	-1.55136	3.27413	-5.80684	2.48408e-06	0.000828467	4.69014	Down-regulated	RS_AH_vs_RS_PH	Gene
ENSCPOG00000040666	U1	-1.55674	-1.29799	-2.08596	0.045675	0.173892	-3.8112	Down-regulated	RS_AH_vs_RS_PH	Gene
ENSCPOG00000012927	MYO1A	-1.56368	-0.535812	-2.25114	0.0319374	0.143374	-3.61619	Down-regulated	RS_AH_vs_RS_PH	Gene
ENSCPOG00000012154	CD22	-1.56372	-2.33198	-2.37256	0.0243449	0.124213	-3.31506	Down-regulated	RS_AH_vs_RS_PH	Gene
ENSCPOG00000037750	ENSCPOG00000037750	-1.56401	3.45898	-4.37661	0.000136829	0.00868144	0.705764	Down-regulated	RS_AH_vs_RS_PH	Gene
ENSCPOG00000003816	ENSCPOG00000003816	-1.5682	4.65359	-4.43584	0.000116032	0.00784832	0.933541	Down-regulated	RS_AH_vs_RS_PH	Gene
ENSCPOG00000012274	ENSCPOG00000012274	-1.57272	-3.17226	-2.75318	0.00996829	0.0780874	-2.6359	Down-regulated	RS_AH_vs_RS_PH	Gene
ENSCPOG00000033029	TRDN	-1.57656	0.580445	-3.63016	0.00105426	0.0258597	-1.24135	Down-regulated	RS_AH_vs_RS_PH	Gene
ENSCPOG00000001635	TRIM55	-1.57857	0.231361	-3.9709	0.000419223	0.0160264	-0.192341	Down-regulated	RS_AH_vs_RS_PH	Gene
ENSCPOG00000040175	POPDC3	-1.58386	0.183533	-3.93856	0.00045795	0.0164192	-0.0768627	Down-regulated	RS_AH_vs_RS_PH	Gene
ENSCPOG00000024696	ENSCPOG00000024696	-1.58441	-0.909206	-3.03992	0.00490382	0.0555567	-2.06403	Down-regulated	RS_AH_vs_RS_PH	Gene
ENSCPOG00000003476	GALNT15	-1.58457	2.36573	-2.48862	0.0186629	0.109053	-3.76488	Down-regulated	RS_AH_vs_RS_PH	Gene
ENSCPOG00000040259	ENSCPOG00000040259	-1.5853	2.934	-4.34035	0.000151337	0.00895173	0.617824	Down-regulated	RS_AH_vs_RS_PH	Gene
ENSCPOG00000039882	ACTC1	-1.58659	4.51721	-2.17263	0.037922	0.157173	-4.56354	Down-regulated	RS_AH_vs_RS_PH	Gene
ENSCPOG00000007027	CMTM5	-1.59133	1.97816	-5.42264	7.28457e-06	0.00157622	3.71692	Down-regulated	RS_AH_vs_RS_PH	Gene
ENSCPOG00000010335	TMEM132B	-1.59221	1.76627	-3.03425	0.00497443	0.0556638	-2.19204	Down-regulated	RS_AH_vs_RS_PH	Gene
ENSCPOG00000013883	HACD4	-1.59414	2.4121	-4.6429	6.50735e-05	0.00554363	1.65825	Down-regulated	RS_AH_vs_RS_PH	Gene
ENSCPOG00000008606	GPR183	-1.59415	-0.879905	-3.28613	0.00261138	0.0413886	-1.53654	Down-regulated	RS_AH_vs_RS_PH	Gene
ENSCPOG00000038096	SCIMP	-1.59875	-0.368576	-4.92666	2.93572e-05	0.0035166	2.4663	Down-regulated	RS_AH_vs_RS_PH	Gene
ENSCPOG00000010507	ITIH2	-1.59905	-1.33283	-2.55546	0.0159714	0.100919	-3.08502	Down-regulated	RS_AH_vs_RS_PH	Gene
ENSCPOG00000002273	JPH1	-1.60251	1.29091	-5.29371	1.04633e-05	0.00201584	3.43001	Down-regulated	RS_AH_vs_RS_PH	Gene
ENSCPOG00000040588	CLEC4E	-1.6036	-1.30611	-3.07592	0.00447728	0.0529554	-1.99929	Down-regulated	RS_AH_vs_RS_PH	Gene
ENSCPOG00000036736	SLAMF7	-1.61314	2.16984	-4.3997	0.000128315	0.00838655	1.00329	Down-regulated	RS_AH_vs_RS_PH	Gene
ENSCPOG00000007614	CPT1B	-1.61322	2.10764	-3.9499	0.000443979	0.0163088	-0.222971	Down-regulated	RS_AH_vs_RS_PH	Gene
ENSCPOG00000025115	LDB3	-1.62776	2.7109	-3.17621	0.00346731	0.0474259	-2.40882	Down-regulated	RS_AH_vs_RS_PH	Gene
ENSCPOG00000001651	MYOT	-1.63495	0.195211	-2.98672	0.00560546	0.058483	-2.83212	Down-regulated	RS_AH_vs_RS_PH	Gene
ENSCPOG00000011751	CNTN2	-1.63933	2.34707	-2.17926	0.03738	0.155999	-4.19157	Down-regulated	RS_AH_vs_RS_PH	Gene
ENSCPOG00000031830	SLC2A4	-1.63953	2.16601	-4.66513	6.11462e-05	0.00536954	1.57995	Down-regulated	RS_AH_vs_RS_PH	Gene
ENSCPOG00000033005	ENSCPOG00000033005	-1.64053	-1.58927	-4.55129	8.40775e-05	0.00636674	1.49756	Down-regulated	RS_AH_vs_RS_PH	Gene
ENSCPOG00000002358	ENSCPOG00000002358	-1.64108	-1.60044	-3.18039	0.00343033	0.0472349	-1.76408	Down-regulated	RS_AH_vs_RS_PH	Gene
ENSCPOG00000034132	ENSCPOG00000034132	-1.64243	-1.42343	-2.79008	0.00911334	0.0747914	-2.55965	Down-regulated	RS_AH_vs_RS_PH	Gene
ENSCPOG00000033180	STX11	-1.64281	-0.727278	-3.37031	0.00209713	0.0369492	-1.36478	Down-regulated	RS_AH_vs_RS_PH	Gene
ENSCPOG00000007861	HCK	-1.6476	0.672927	-5.94519	1.6892e-06	0.000661956	5.10493	Down-regulated	RS_AH_vs_RS_PH	Gene
ENSCPOG00000038693	TNFSF14	-1.64958	-2.42808	-2.50488	0.0179722	0.106589	-3.08813	Down-regulated	RS_AH_vs_RS_PH	Gene
ENSCPOG00000003051	ENSCPOG00000003051	-1.65413	-1.76562	-3.169	0.00353202	0.0476397	-1.78876	Down-regulated	RS_AH_vs_RS_PH	Gene
ENSCPOG00000031429	APLN	-1.6576	2.98609	-2.99233	0.00552725	0.0581876	-2.56481	Down-regulated	RS_AH_vs_RS_PH	Gene
ENSCPOG00000039653	NT5C1A	-1.6585	1.25566	-3.51777	0.00142214	0.0306292	-1.18814	Down-regulated	RS_AH_vs_RS_PH	Gene
ENSCPOG00000030553	PKIB	-1.6597	1.92386	-4.59362	7.46947e-05	0.00589369	1.6081	Down-regulated	RS_AH_vs_RS_PH	Gene
ENSCPOG00000013314	LMOD3	-1.66157	-1.29359	-3.74687	0.000770489	0.0218004	-0.77782	Down-regulated	RS_AH_vs_RS_PH	Gene
ENSCPOG00000001646	ENSCPOG00000001646	-1.66234	1.62698	-2.9594	0.00600174	0.0603847	-2.67269	Down-regulated	RS_AH_vs_RS_PH	Gene
ENSCPOG00000039033	TNMD	-1.66348	0.774691	-4.49919	9.72438e-05	0.00692862	1.02196	Down-regulated	RS_AH_vs_RS_PH	Gene
ENSCPOG00000019664	NFAM1	-1.66351	-0.0772425	-3.60093	0.00113989	0.0269093	-0.82381	Down-regulated	RS_AH_vs_RS_PH	Gene
ENSCPOG00000001821	JSRP1	-1.66883	-0.381779	-4.62732	6.79743e-05	0.00569785	1.66477	Down-regulated	RS_AH_vs_RS_PH	Gene
ENSCPOG00000011220	KYNU	-1.67407	-1.68536	-2.94694	0.00619131	0.0610369	-2.24744	Down-regulated	RS_AH_vs_RS_PH	Gene
ENSCPOG00000024567	C10orf71	-1.67506	-2.18529	-3.47589	0.00158884	0.0320942	-1.3957	Down-regulated	RS_AH_vs_RS_PH	Gene
ENSCPOG00000012786	PLA2G7	-1.68044	3.39228	-9.14883	3.82412e-10	1.49858e-06	13.2399	Down-regulated	RS_AH_vs_RS_PH	Gene
ENSCPOG00000031738	ENSCPOG00000031738	-1.68124	-0.783632	-5.11289	1.73939e-05	0.0025162	2.90024	Down-regulated	RS_AH_vs_RS_PH	Gene
ENSCPOG00000003007	MACC1	-1.68244	-2.01633	-3.33734	0.00228571	0.0381425	-1.50509	Down-regulated	RS_AH_vs_RS_PH	Gene
ENSCPOG00000040713	GRAP2	-1.68334	1.30282	-4.70854	5.41458e-05	0.00501486	1.90382	Down-regulated	RS_AH_vs_RS_PH	Gene
ENSCPOG00000032562	LMO3	-1.68994	1.45949	-3.04594	0.00482985	0.0550442	-2.20513	Down-regulated	RS_AH_vs_RS_PH	Gene
ENSCPOG00000007626	TMEM182	-1.69037	-0.530365	-3.94711	0.000447387	0.0163088	-0.0742418	Down-regulated	RS_AH_vs_RS_PH	Gene
ENSCPOG00000002591	AMPD1	-1.69932	1.26877	-5.54729	5.13504e-06	0.00136427	4.07994	Down-regulated	RS_AH_vs_RS_PH	Gene
ENSCPOG00000036639	5_8S_rRNA	-1.70059	-1.14412	-2.13488	0.0411417	0.164305	-3.73886	Down-regulated	RS_AH_vs_RS_PH	Gene
ENSCPOG00000038797	SHISA3	-1.70061	-0.328128	-2.89346	0.00707036	0.0656906	-2.41953	Down-regulated	RS_AH_vs_RS_PH	Gene
ENSCPOG00000000401	TPM2	-1.70465	6.514	-5.89593	1.93756e-06	0.000706308	4.90694	Down-regulated	RS_AH_vs_RS_PH	Gene
ENSCPOG00000008603	GPR18	-1.70575	-2.53841	-2.43369	0.0211804	0.115039	-3.24153	Down-regulated	RS_AH_vs_RS_PH	Gene
ENSCPOG00000023956	GSTK1	-1.7061	4.40391	-5.45023	6.74177e-06	0.00155408	3.70986	Down-regulated	RS_AH_vs_RS_PH	Gene
ENSCPOG00000005826	S100A1	-1.70743	1.53508	-4.8876	3.27616e-05	0.00372129	2.14544	Down-regulated	RS_AH_vs_RS_PH	Gene
ENSCPOG00000032151	ADORA3	-1.71068	-0.151811	-3.75739	0.000748928	0.0214615	-0.489187	Down-regulated	RS_AH_vs_RS_PH	Gene
ENSCPOG00000022181	ENSCPOG00000022181	-1.71479	-3.34447	-3.9812	0.000407576	0.015853	0.0795485	Down-regulated	RS_AH_vs_RS_PH	Gene
ENSCPOG00000027395	ENSCPOG00000027395	-1.71508	0.461362	-4.01626	0.000370269	0.0152357	0.158567	Down-regulated	RS_AH_vs_RS_PH	Gene
ENSCPOG00000011030	KRT23	-1.72106	0.200595	-4.37214	0.000138542	0.00868144	1.02352	Down-regulated	RS_AH_vs_RS_PH	Gene
ENSCPOG00000026955	ENSCPOG00000026955	-1.7217	-0.13965	-4.07885	0.000311812	0.014021	0.304993	Down-regulated	RS_AH_vs_RS_PH	Gene
ENSCPOG00000020175	TYROBP	-1.72364	3.98863	-6.10996	1.06879e-06	0.000470487	5.4717	Down-regulated	RS_AH_vs_RS_PH	Gene
ENSCPOG00000014372	ADAMTS4	-1.72655	1.97431	-3.45284	0.00168847	0.0330835	-1.40044	Down-regulated	RS_AH_vs_RS_PH	Gene
ENSCPOG00000026994	ABRA	-1.72689	-3.00603	-3.67443	0.000936323	0.0243619	-0.663023	Down-regulated	RS_AH_vs_RS_PH	Gene
ENSCPOG00000034731	ENSCPOG00000034731	-1.72831	2.13925	-5.2795	1.08897e-05	0.00201584	3.39273	Down-regulated	RS_AH_vs_RS_PH	Gene
ENSCPOG00000038623	ATP1B4	-1.73246	-3.99432	-3.92156	0.000479692	0.016897	-0.0748104	Down-regulated	RS_AH_vs_RS_PH	Gene
ENSCPOG00000040336	GPIHBP1	-1.73285	-0.956068	-3.27807	0.00266652	0.0417978	-1.58319	Down-regulated	RS_AH_vs_RS_PH	Gene
ENSCPOG00000021351	MYOD1	-1.73839	-3.56832	-3.15145	0.00369424	0.0487595	-1.84477	Down-regulated	RS_AH_vs_RS_PH	Gene
ENSCPOG00000002048	MYADML2	-1.73856	-1.20217	-3.53375	0.0013631	0.0299606	-0.989318	Down-regulated	RS_AH_vs_RS_PH	Gene
ENSCPOG00000015077	ATP10B	-1.73925	-1.17942	-2.76443	0.00969992	0.07722	-2.65782	Down-regulated	RS_AH_vs_RS_PH	Gene
ENSCPOG00000013220	HMCN2	-1.74198	3.65226	-2.33057	0.0267617	0.130978	-4.28163	Down-regulated	RS_AH_vs_RS_PH	Gene
ENSCPOG00000013117	UNC45B	-1.74803	-1.66284	-3.44153	0.00173955	0.033416	-1.50108	Down-regulated	RS_AH_vs_RS_PH	Gene
ENSCPOG00000008701	CD84	-1.75025	2.58182	-6.76432	1.77312e-07	0.000163492	7.28384	Down-regulated	RS_AH_vs_RS_PH	Gene
ENSCPOG00000032867	ENSCPOG00000032867	-1.75469	-2.56715	-2.7178	0.0108577	0.0819033	-2.69743	Down-regulated	RS_AH_vs_RS_PH	Gene
ENSCPOG00000038068	SMTNL1	-1.76937	1.18322	-4.78999	4.30898e-05	0.00440381	1.99063	Down-regulated	RS_AH_vs_RS_PH	Gene
ENSCPOG00000005586	NKAIN4	-1.76943	-1.51625	-3.1958	0.00329728	0.0463732	-1.733	Down-regulated	RS_AH_vs_RS_PH	Gene
ENSCPOG00000036606	FAM167A	-1.77066	1.453	-3.03355	0.00498314	0.0556638	-2.25479	Down-regulated	RS_AH_vs_RS_PH	Gene
ENSCPOG00000025270	ANKRD23	-1.77421	0.907722	-4.84335	3.70966e-05	0.00400559	2.02648	Down-regulated	RS_AH_vs_RS_PH	Gene
ENSCPOG00000034455	ENSCPOG00000034455	-1.7854	0.347763	-3.26549	0.00275488	0.0423448	-1.58081	Down-regulated	RS_AH_vs_RS_PH	Gene
ENSCPOG00000030784	ENSCPOG00000030784	-1.78557	-2.99843	-3.18442	0.00339507	0.0470954	-1.81747	Down-regulated	RS_AH_vs_RS_PH	Gene
ENSCPOG00000034192	GJB2	-1.78728	1.32581	-3.14991	0.00370883	0.0488127	-2.19661	Down-regulated	RS_AH_vs_RS_PH	Gene
ENSCPOG00000008154	ENSCPOG00000008154	-1.79104	-2.01109	-3.36551	0.00212365	0.0371106	-1.37328	Down-regulated	RS_AH_vs_RS_PH	Gene
ENSCPOG00000006665	PGAM2	-1.79394	2.48813	-3.93788	0.000458796	0.0164192	-0.474112	Down-regulated	RS_AH_vs_RS_PH	Gene
ENSCPOG00000039251	PITX1	-1.79466	-0.99488	-4.36278	0.00014219	0.00868144	0.938285	Down-regulated	RS_AH_vs_RS_PH	Gene
ENSCPOG00000000192	ART5	-1.80519	-0.996733	-4.45879	0.000108841	0.00767727	1.25201	Down-regulated	RS_AH_vs_RS_PH	Gene
ENSCPOG00000022786	CD247	-1.80816	0.629357	-5.82301	2.37447e-06	0.000819035	4.69354	Down-regulated	RS_AH_vs_RS_PH	Gene
ENSCPOG00000002261	CLTCL1	-1.80981	2.163	-6.10601	1.08054e-06	0.000470487	5.56041	Down-regulated	RS_AH_vs_RS_PH	Gene
ENSCPOG00000036646	ENSCPOG00000036646	-1.81281	-2.53139	-3.16688	0.00355121	0.0477037	-1.79096	Down-regulated	RS_AH_vs_RS_PH	Gene
ENSCPOG00000031570	SEC14L4	-1.81613	-1.28676	-3.44491	0.00172414	0.0333524	-1.20447	Down-regulated	RS_AH_vs_RS_PH	Gene
ENSCPOG00000033956	IKZF3	-1.81691	-2.46887	-2.45505	0.0201666	0.112656	-3.17082	Down-regulated	RS_AH_vs_RS_PH	Gene
ENSCPOG00000022868	JPH2	-1.81776	-0.278848	-3.77944	0.000705621	0.020597	-0.497894	Down-regulated	RS_AH_vs_RS_PH	Gene
ENSCPOG00000038474	ENSCPOG00000038474	-1.81902	-1.27614	-3.23532	0.00297831	0.0443006	-1.64333	Down-regulated	RS_AH_vs_RS_PH	Gene
ENSCPOG00000023677	HHATL	-1.83175	1.97711	-4.6074	7.18703e-05	0.00582088	1.47519	Down-regulated	RS_AH_vs_RS_PH	Gene
ENSCPOG00000034738	ENSCPOG00000034738	-1.83664	2.04952	-3.03807	0.00492679	0.0555993	-2.33014	Down-regulated	RS_AH_vs_RS_PH	Gene
ENSCPOG00000012005	TESC	-1.83739	2.54618	-4.02391	0.000362585	0.0151118	0.0445356	Down-regulated	RS_AH_vs_RS_PH	Gene
ENSCPOG00000034427	DHRS7C	-1.83876	0.173791	-5.13362	1.64097e-05	0.00246942	3.00464	Down-regulated	RS_AH_vs_RS_PH	Gene
ENSCPOG00000003564	HRC	-1.8396	3.33985	-6.66741	2.30786e-07	0.000180879	6.97159	Down-regulated	RS_AH_vs_RS_PH	Gene
ENSCPOG00000040024	ENSCPOG00000040024	-1.84239	1.82831	-5.16974	1.4825e-05	0.00237274	2.94229	Down-regulated	RS_AH_vs_RS_PH	Gene
ENSCPOG00000030987	SMYD1	-1.84543	-0.201726	-4.03013	0.000356448	0.0149394	-0.0671934	Down-regulated	RS_AH_vs_RS_PH	Gene
ENSCPOG00000031024	CCR7	-1.85812	-2.69933	-2.48787	0.0186956	0.109137	-3.11538	Down-regulated	RS_AH_vs_RS_PH	Gene
ENSCPOG00000033895	HLA-DOB	-1.87493	-1.57498	-2.697	0.011415	0.084286	-2.79003	Down-regulated	RS_AH_vs_RS_PH	Gene
ENSCPOG00000014587	SPP1	-1.87902	5.22963	-4.25886	0.000189724	0.0103069	0.435503	Down-regulated	RS_AH_vs_RS_PH	Gene
ENSCPOG00000032421	ENSCPOG00000032421	-1.88876	0.62375	-2.66769	0.0122451	0.0876956	-2.93561	Down-regulated	RS_AH_vs_RS_PH	Gene
ENSCPOG00000008577	ALPK3	-1.89143	0.399279	-4.36613	0.000140876	0.00868144	0.814224	Down-regulated	RS_AH_vs_RS_PH	Gene
ENSCPOG00000014463	ENSCPOG00000014463	-1.89165	4.05948	-4.21345	0.000215132	0.0111662	0.230635	Down-regulated	RS_AH_vs_RS_PH	Gene
ENSCPOG00000035450	ENSCPOG00000035450	-1.90064	-1.72685	-3.8613	0.000565207	0.0183809	-0.217219	Down-regulated	RS_AH_vs_RS_PH	Gene
ENSCPOG00000000375	C1orf116	-1.90263	-1.10368	-2.62828	0.0134504	0.0924463	-2.86141	Down-regulated	RS_AH_vs_RS_PH	Gene
ENSCPOG00000001850	ZMYND15	-1.9115	-1.40662	-4.36088	0.000142945	0.00868144	0.901379	Down-regulated	RS_AH_vs_RS_PH	Gene
ENSCPOG00000040779	ENSCPOG00000040779	-1.91598	-0.910108	-5.20807	1.33107e-05	0.00231827	3.09845	Down-regulated	RS_AH_vs_RS_PH	Gene
ENSCPOG00000015518	ENSCPOG00000015518	-1.91598	0.660782	-6.42855	4.4363e-07	0.000267458	6.29899	Down-regulated	RS_AH_vs_RS_PH	Gene
ENSCPOG00000033631	PRF1	-1.92271	-2.70211	-2.40168	0.0227871	0.120023	-3.25987	Down-regulated	RS_AH_vs_RS_PH	Gene
ENSCPOG00000001566	ACSBG1	-1.92507	-1.10555	-2.58732	0.0148192	0.0976726	-3.21249	Down-regulated	RS_AH_vs_RS_PH	Gene
ENSCPOG00000003839	TRIM54	-1.92718	-0.0113964	-4.80942	4.08029e-05	0.00429252	2.11031	Down-regulated	RS_AH_vs_RS_PH	Gene
ENSCPOG00000000503	CD36	-1.9288	2.2488	-4.10748	0.000288198	0.013326	0.18533	Down-regulated	RS_AH_vs_RS_PH	Gene
ENSCPOG00000001738	SCRG1	-1.9343	2.0531	-3.45337	0.00168613	0.033079	-1.2621	Down-regulated	RS_AH_vs_RS_PH	Gene
ENSCPOG00000034538	ENSCPOG00000034538	-1.93599	-1.78853	-3.09818	0.00423138	0.051536	-1.93558	Down-regulated	RS_AH_vs_RS_PH	Gene
ENSCPOG00000038553	ENSCPOG00000038553	-1.93745	1.86608	-5.68795	3.46303e-06	0.00100524	4.46137	Down-regulated	RS_AH_vs_RS_PH	Gene
ENSCPOG00000034932	HOXD3	-1.94094	-3.35348	-3.16871	0.00353461	0.0476397	-1.79122	Down-regulated	RS_AH_vs_RS_PH	Gene
ENSCPOG00000038324	IL1RN	-1.94409	-1.0741	-2.71797	0.0108535	0.0819033	-2.73159	Down-regulated	RS_AH_vs_RS_PH	Gene
ENSCPOG00000031569	ENSCPOG00000031569	-1.95708	0.0949392	-3.25338	0.00284256	0.0432593	-1.60611	Down-regulated	RS_AH_vs_RS_PH	Gene
ENSCPOG00000013139	ENO3	-1.96299	4.42795	-7.77277	1.21309e-08	2.28117e-05	9.84649	Down-regulated	RS_AH_vs_RS_PH	Gene
ENSCPOG00000038910	PAQR7	-1.96483	6.96596	-3.29805	0.00253183	0.0406623	-2.15265	Down-regulated	RS_AH_vs_RS_PH	Gene
ENSCPOG00000009141	FCMR	-1.96626	-0.681144	-2.88179	0.00727726	0.0668381	-2.37928	Down-regulated	RS_AH_vs_RS_PH	Gene
ENSCPOG00000031335	GPR37L1	-1.96681	4.20451	-3.90068	0.000507777	0.0173401	-0.568955	Down-regulated	RS_AH_vs_RS_PH	Gene
ENSCPOG00000038695	ENSCPOG00000038695	-1.97062	-1.76401	-3.67094	0.000945143	0.0244618	-0.661296	Down-regulated	RS_AH_vs_RS_PH	Gene
ENSCPOG00000008250	FCRLA	-1.97272	-2.3396	-2.86849	0.00752001	0.0679168	-2.40747	Down-regulated	RS_AH_vs_RS_PH	Gene
ENSCPOG00000010115	ENSCPOG00000010115	-1.98047	-0.99675	-2.68666	0.0117016	0.0853855	-2.84519	Down-regulated	RS_AH_vs_RS_PH	Gene
ENSCPOG00000014429	IGSF6	-1.98387	-1.31344	-3.85953	0.000567934	0.0183988	-0.278466	Down-regulated	RS_AH_vs_RS_PH	Gene
ENSCPOG00000021764	ENSCPOG00000021764	-1.98986	-2.09398	-3.33971	0.00227164	0.0380834	-1.4177	Down-regulated	RS_AH_vs_RS_PH	Gene
ENSCPOG00000000785	FITM1	-1.99572	1.59531	-6.19517	8.4414e-07	0.000410909	5.7825	Down-regulated	RS_AH_vs_RS_PH	Gene
ENSCPOG00000038156	ITGB1BP2	-1.99583	-0.88506	-5.16171	1.51635e-05	0.00240088	3.06095	Down-regulated	RS_AH_vs_RS_PH	Gene
ENSCPOG00000032187	ACTA1	-2.00295	3.72706	-2.14129	0.0405779	0.163309	-4.53721	Down-regulated	RS_AH_vs_RS_PH	Gene
ENSCPOG00000034673	ENSCPOG00000034673	-2.00451	-4.62968	-3.29869	0.00252762	0.0406364	-1.52745	Down-regulated	RS_AH_vs_RS_PH	Gene
ENSCPOG00000037634	ENSCPOG00000037634	-2.00599	-0.908551	-3.2163	0.00312797	0.045357	-1.70939	Down-regulated	RS_AH_vs_RS_PH	Gene
ENSCPOG00000036479	ENSCPOG00000036479	-2.01384	-0.0474231	-4.03117	0.000355429	0.0149394	-0.1971	Down-regulated	RS_AH_vs_RS_PH	Gene
ENSCPOG00000015239	PPP1R27	-2.01953	-0.599787	-4.61436	7.04852e-05	0.00578368	1.65527	Down-regulated	RS_AH_vs_RS_PH	Gene
ENSCPOG00000012124	PPP1R3A	-2.02338	-2.87644	-4.25828	0.000190029	0.0103069	0.741394	Down-regulated	RS_AH_vs_RS_PH	Gene
ENSCPOG00000038217	KCNA7	-2.02471	0.292064	-6.18632	8.65071e-07	0.000410909	5.76478	Down-regulated	RS_AH_vs_RS_PH	Gene
ENSCPOG00000040000	DLX2	-2.02926	-3.29197	-2.49801	0.0182612	0.107813	-3.09326	Down-regulated	RS_AH_vs_RS_PH	Gene
ENSCPOG00000038297	ENSCPOG00000038297	-2.03101	-1.79353	-2.77704	0.00940732	0.0759195	-2.66537	Down-regulated	RS_AH_vs_RS_PH	Gene
ENSCPOG00000036126	ART1	-2.03825	-2.84373	-3.37676	0.00206201	0.0366048	-1.39889	Down-regulated	RS_AH_vs_RS_PH	Gene
ENSCPOG00000032223	SYPL2	-2.04307	1.7964	-5.61151	4.28927e-06	0.00115921	4.10321	Down-regulated	RS_AH_vs_RS_PH	Gene
ENSCPOG00000004863	KBTBD12	-2.04529	-0.585918	-5.18643	1.41456e-05	0.00237274	3.14218	Down-regulated	RS_AH_vs_RS_PH	Gene
ENSCPOG00000032370	ENSCPOG00000032370	-2.05242	-0.659232	-4.99197	2.44355e-05	0.00317358	2.44928	Down-regulated	RS_AH_vs_RS_PH	Gene
ENSCPOG00000035011	PMP2	-2.0572	1.99357	-3.80741	0.000654191	0.0198158	-0.661596	Down-regulated	RS_AH_vs_RS_PH	Gene
ENSCPOG00000026188	BTC	-2.06951	-1.96434	-3.43176	0.00178486	0.0338303	-1.21367	Down-regulated	RS_AH_vs_RS_PH	Gene
ENSCPOG00000039417	ENSCPOG00000039417	-2.07535	0.669369	-2.79035	0.0091075	0.0747827	-2.964	Down-regulated	RS_AH_vs_RS_PH	Gene
ENSCPOG00000036801	GPR20	-2.08527	-1.98171	-2.68356	0.0117889	0.0858133	-2.7732	Down-regulated	RS_AH_vs_RS_PH	Gene
ENSCPOG00000008452	DMRT2	-2.09219	-3.44932	-3.09572	0.00425788	0.0516973	-1.94079	Down-regulated	RS_AH_vs_RS_PH	Gene
ENSCPOG00000033924	C15orf48	-2.09682	1.05354	-6.53092	3.35046e-07	0.000228341	6.65751	Down-regulated	RS_AH_vs_RS_PH	Gene
ENSCPOG00000006132	LRRC14B	-2.10469	-2.52809	-4.36819	0.000140069	0.00868144	0.974906	Down-regulated	RS_AH_vs_RS_PH	Gene
ENSCPOG00000006937	ENSCPOG00000006937	-2.10585	-4.73731	-3.75398	0.000755861	0.0215344	-0.583685	Down-regulated	RS_AH_vs_RS_PH	Gene
ENSCPOG00000024686	CACNA1S	-2.10747	0.963401	-4.93131	2.89768e-05	0.0035166	2.2922	Down-regulated	RS_AH_vs_RS_PH	Gene
ENSCPOG00000011434	MTTP	-2.12121	-1.38159	-2.91905	0.00663594	0.0635033	-2.33713	Down-regulated	RS_AH_vs_RS_PH	Gene
ENSCPOG00000008870	PLA2G2D	-2.12657	-2.32175	-2.49424	0.0184215	0.108345	-3.10232	Down-regulated	RS_AH_vs_RS_PH	Gene
ENSCPOG00000003248	ENSCPOG00000003248	-2.13394	-1.15643	-2.71466	0.0109403	0.082138	-2.74144	Down-regulated	RS_AH_vs_RS_PH	Gene
ENSCPOG00000034319	KY	-2.13709	2.0356	-5.41507	7.44115e-06	0.00157622	3.72592	Down-regulated	RS_AH_vs_RS_PH	Gene
ENSCPOG00000004927	COX6A2	-2.1393	-0.910309	-4.59478	7.44535e-05	0.00589369	1.40578	Down-regulated	RS_AH_vs_RS_PH	Gene
ENSCPOG00000014001	KMO	-2.14666	-2.15836	-4.31862	0.000160749	0.00921178	0.596067	Down-regulated	RS_AH_vs_RS_PH	Gene
ENSCPOG00000008117	ENSCPOG00000008117	-2.16023	-0.701067	-3.13244	0.00387799	0.0496225	-1.88791	Down-regulated	RS_AH_vs_RS_PH	Gene
ENSCPOG00000024759	CACNG6	-2.16555	-0.929689	-4.64796	6.41588e-05	0.00549557	1.72471	Down-regulated	RS_AH_vs_RS_PH	Gene
ENSCPOG00000040050	PLEKHS1	-2.18792	-1.78586	-2.21371	0.0346751	0.149981	-3.73774	Down-regulated	RS_AH_vs_RS_PH	Gene
ENSCPOG00000032224	ENSCPOG00000032224	-2.18943	-0.0338887	-4.63075	6.73257e-05	0.00567382	1.70248	Down-regulated	RS_AH_vs_RS_PH	Gene
ENSCPOG00000034833	ENSCPOG00000034833	-2.20538	-0.524298	-2.28382	0.0297071	0.138166	-3.56072	Down-regulated	RS_AH_vs_RS_PH	Gene
ENSCPOG00000036147	ENSCPOG00000036147	-2.20594	-2.31999	-3.78508	0.000694936	0.0205919	-0.531707	Down-regulated	RS_AH_vs_RS_PH	Gene
ENSCPOG00000032347	ENSCPOG00000032347	-2.20636	-2.34623	-3.7197	0.000829026	0.0228594	-0.702114	Down-regulated	RS_AH_vs_RS_PH	Gene
ENSCPOG00000002402	MYOM2	-2.21001	0.654637	-6.45451	4.13106e-07	0.000267458	6.48754	Down-regulated	RS_AH_vs_RS_PH	Gene
ENSCPOG00000037321	GIMAP4	-2.22162	0.0719245	-6.60326	2.74921e-07	0.000205209	6.58329	Down-regulated	RS_AH_vs_RS_PH	Gene
ENSCPOG00000015674	PLP1	-2.22602	8.08531	-4.92628	2.93892e-05	0.0035166	2.2136	Down-regulated	RS_AH_vs_RS_PH	Gene
ENSCPOG00000033474	HSD17B2	-2.2265	0.423177	-2.37533	0.0241927	0.12375	-3.37859	Down-regulated	RS_AH_vs_RS_PH	Gene
ENSCPOG00000035962	ENSCPOG00000035962	-2.23857	0.877846	-5.62933	4.08054e-06	0.00114219	4.30329	Down-regulated	RS_AH_vs_RS_PH	Gene
ENSCPOG00000015264	FA2H	-2.24412	0.823669	-4.60145	7.30758e-05	0.00587417	1.54541	Down-regulated	RS_AH_vs_RS_PH	Gene
ENSCPOG00000009446	MYL1	-2.24654	2.97795	-2.88132	0.00728572	0.0668381	-3.00932	Down-regulated	RS_AH_vs_RS_PH	Gene
ENSCPOG00000039592	ENSCPOG00000039592	-2.25705	-3.33259	-2.61953	0.0137325	0.0935952	-2.88765	Down-regulated	RS_AH_vs_RS_PH	Gene
ENSCPOG00000010745	HJV	-2.25766	-2.35534	-4.68266	5.82164e-05	0.0051849	1.83509	Down-regulated	RS_AH_vs_RS_PH	Gene
ENSCPOG00000020010	ENSCPOG00000020010	-2.25946	-2.68587	-3.28459	0.00262187	0.0414536	-1.57194	Down-regulated	RS_AH_vs_RS_PH	Gene
ENSCPOG00000008852	CCL5	-2.26138	-1.59579	-3.0398	0.00490529	0.0555567	-2.05864	Down-regulated	RS_AH_vs_RS_PH	Gene
ENSCPOG00000012643	SRL	-2.27028	1.19574	-5.08488	1.88193e-05	0.00264461	2.71225	Down-regulated	RS_AH_vs_RS_PH	Gene
ENSCPOG00000000426	MLF1	-2.27255	1.37846	-4.39905	0.000128549	0.00838655	1.11193	Down-regulated	RS_AH_vs_RS_PH	Gene
ENSCPOG00000003941	CKMT2	-2.2929	0.240688	-5.08164	1.89912e-05	0.00264461	2.7554	Down-regulated	RS_AH_vs_RS_PH	Gene
ENSCPOG00000002374	ZIC3	-2.29304	-3.28011	-2.13408	0.0412117	0.164543	-3.70084	Down-regulated	RS_AH_vs_RS_PH	Gene
ENSCPOG00000001430	CD3E	-2.303	-2.15573	-3.1779	0.00345234	0.0473933	-1.82253	Down-regulated	RS_AH_vs_RS_PH	Gene
ENSCPOG00000035412	ENSCPOG00000035412	-2.31318	1.50127	-4.93417	2.87444e-05	0.0035166	2.48301	Down-regulated	RS_AH_vs_RS_PH	Gene
ENSCPOG00000025472	MLC1	-2.31411	2.96256	-2.41839	0.0219352	0.11723	-3.80356	Down-regulated	RS_AH_vs_RS_PH	Gene
ENSCPOG00000000267	GLNC1	-2.32403	6.71173	-2.54559	0.0163449	0.10205	-3.78957	Down-regulated	RS_AH_vs_RS_PH	Gene
ENSCPOG00000008604	PYGM	-2.34572	2.24256	-6.26412	6.97696e-07	0.000352786	5.87527	Down-regulated	RS_AH_vs_RS_PH	Gene
ENSCPOG00000010981	ZIC4	-2.35164	-1.36624	-2.83587	0.00814817	0.0705226	-2.48324	Down-regulated	RS_AH_vs_RS_PH	Gene
ENSCPOG00000012039	UGT8	-2.36082	1.78173	-4.98817	2.46979e-05	0.00317358	2.49624	Down-regulated	RS_AH_vs_RS_PH	Gene
ENSCPOG00000024198	PVALB	-2.3645	3.04379	-4.14992	0.000256387	0.0124423	0.302607	Down-regulated	RS_AH_vs_RS_PH	Gene
ENSCPOG00000014914	CASQ1	-2.37915	2.93621	-6.43535	4.35428e-07	0.000267458	6.33465	Down-regulated	RS_AH_vs_RS_PH	Gene
ENSCPOG00000031308	U4	-2.38321	0.72528	-3.11333	0.00407146	0.0504272	-1.92161	Down-regulated	RS_AH_vs_RS_PH	Gene
ENSCPOG00000039186	MYH8	-2.3889	-2.36082	-4.20108	0.000222613	0.0112927	0.609799	Down-regulated	RS_AH_vs_RS_PH	Gene
ENSCPOG00000005201	TSPAN1	-2.42223	0.0822182	-3.21798	0.00311447	0.0452031	-1.73888	Down-regulated	RS_AH_vs_RS_PH	Gene
ENSCPOG00000005900	ENSCPOG00000005900	-2.42808	0.0875203	-4.98884	2.46514e-05	0.00317358	2.59182	Down-regulated	RS_AH_vs_RS_PH	Gene
ENSCPOG00000033950	ENSCPOG00000033950	-2.43619	-0.474163	-4.42745	0.000118776	0.00792262	1.18101	Down-regulated	RS_AH_vs_RS_PH	Gene
ENSCPOG00000039825	ENSCPOG00000039825	-2.43828	2.35748	-4.51258	9.3676e-05	0.00674629	1.32027	Down-regulated	RS_AH_vs_RS_PH	Gene
ENSCPOG00000033808	ENSCPOG00000033808	-2.46368	-2.47839	-5.85978	2.143e-06	0.000763444	4.78837	Down-regulated	RS_AH_vs_RS_PH	Gene
ENSCPOG00000037382	ENSCPOG00000037382	-2.47278	-1.21606	-3.03306	0.00498932	0.0556638	-2.07312	Down-regulated	RS_AH_vs_RS_PH	Gene
ENSCPOG00000021466	ENSCPOG00000021466	-2.48246	3.65811	-5.29096	1.05447e-05	0.00201584	3.35041	Down-regulated	RS_AH_vs_RS_PH	Gene
ENSCPOG00000020962	MYBPC2	-2.48844	1.02196	-5.71459	3.21442e-06	0.000967727	4.52888	Down-regulated	RS_AH_vs_RS_PH	Gene
ENSCPOG00000026835	BPIFB6	-2.48885	-2.88215	-3.99069	0.000397123	0.0157992	0.102012	Down-regulated	RS_AH_vs_RS_PH	Gene
ENSCPOG00000004446	AQP4	-2.51189	5.05284	-3.11306	0.00407428	0.0504272	-2.56147	Down-regulated	RS_AH_vs_RS_PH	Gene
ENSCPOG00000032472	SOX3	-2.52055	-1.8497	-3.23863	0.00295296	0.0440415	-1.68084	Down-regulated	RS_AH_vs_RS_PH	Gene
ENSCPOG00000009640	ATP6V0D2	-2.53664	-0.779375	-3.8404	0.000598214	0.0188293	-0.260176	Down-regulated	RS_AH_vs_RS_PH	Gene
ENSCPOG00000040535	NDP	-2.55684	2.02077	-4.80237	4.16187e-05	0.00434915	2.12756	Down-regulated	RS_AH_vs_RS_PH	Gene
ENSCPOG00000001523	ENSCPOG00000001523	-2.56395	6.83155	-2.44554	0.0206123	0.113725	-3.98184	Down-regulated	RS_AH_vs_RS_PH	Gene
ENSCPOG00000014656	RGS1	-2.56989	-2.19465	-5.29047	1.05591e-05	0.00201584	3.22121	Down-regulated	RS_AH_vs_RS_PH	Gene
ENSCPOG00000022807	ELF3	-2.57081	-2.75697	-2.31154	0.0279272	0.133789	-3.46274	Down-regulated	RS_AH_vs_RS_PH	Gene
ENSCPOG00000005131	LRRC15	-2.57466	-2.43681	-4.12648	0.000273505	0.0130416	0.397344	Down-regulated	RS_AH_vs_RS_PH	Gene
ENSCPOG00000033458	CD8A	-2.57591	-1.80811	-3.44063	0.00174368	0.0334398	-1.24179	Down-regulated	RS_AH_vs_RS_PH	Gene
ENSCPOG00000033984	ENSCPOG00000033984	-2.5869	-2.60008	-5.0715	1.95406e-05	0.00266346	2.48813	Down-regulated	RS_AH_vs_RS_PH	Gene
ENSCPOG00000007514	COL6A5	-2.58837	1.41381	-4.02724	0.000359285	0.0150181	-0.102186	Down-regulated	RS_AH_vs_RS_PH	Gene
ENSCPOG00000008430	ENSCPOG00000008430	-2.60944	6.74835	-3.8553	0.000574487	0.018453	-0.639174	Down-regulated	RS_AH_vs_RS_PH	Gene
ENSCPOG00000039818	ENSCPOG00000039818	-2.62803	-2.37247	-2.93149	0.00643394	0.0622928	-2.32247	Down-regulated	RS_AH_vs_RS_PH	Gene
ENSCPOG00000014771	IDO1	-2.6285	-0.198276	-3.37822	0.00205417	0.0365484	-1.38915	Down-regulated	RS_AH_vs_RS_PH	Gene
ENSCPOG00000006564	SALL1	-2.64519	0.228719	-2.57526	0.0152459	0.098802	-3.19273	Down-regulated	RS_AH_vs_RS_PH	Gene
ENSCPOG00000039666	ENSCPOG00000039666	-2.71394	-2.02974	-3.61315	0.00110331	0.0264441	-0.874854	Down-regulated	RS_AH_vs_RS_PH	Gene
ENSCPOG00000003032	ACTN3	-2.71514	2.25242	-6.90904	1.19827e-07	0.00012522	7.6633	Down-regulated	RS_AH_vs_RS_PH	Gene
ENSCPOG00000001750	RFX4	-2.72299	-1.56211	-2.53555	0.016733	0.103049	-3.04231	Down-regulated	RS_AH_vs_RS_PH	Gene
ENSCPOG00000004797	LSMEM1	-2.78005	-2.32271	-5.27814	1.09312e-05	0.00201584	3.24253	Down-regulated	RS_AH_vs_RS_PH	Gene
ENSCPOG00000005431	CCL21	-2.80408	-1.38821	-3.69684	0.00088163	0.023621	-0.606946	Down-regulated	RS_AH_vs_RS_PH	Gene
ENSCPOG00000027144	CAPN3	-2.80928	0.575033	-7.18331	5.73688e-08	6.91735e-05	8.31511	Down-regulated	RS_AH_vs_RS_PH	Gene
ENSCPOG00000036217	MYH6	-2.81002	0.267579	-3.88978	0.000523075	0.017592	-0.525053	Down-regulated	RS_AH_vs_RS_PH	Gene
ENSCPOG00000034672	GLYATL3	-2.81438	-2.15009	-2.06882	0.0473647	0.177363	-3.83809	Down-regulated	RS_AH_vs_RS_PH	Gene
ENSCPOG00000038446	ENSCPOG00000038446	-2.83058	1.42901	-3.2849	0.00261976	0.0414536	-1.70316	Down-regulated	RS_AH_vs_RS_PH	Gene
ENSCPOG00000026817	WNT7B	-2.8412	-2.01095	-2.97682	0.00574616	0.0589084	-2.20095	Down-regulated	RS_AH_vs_RS_PH	Gene
ENSCPOG00000014700	CLCN1	-2.85313	-1.48377	-5.76854	2.76454e-06	0.000877804	4.32383	Down-regulated	RS_AH_vs_RS_PH	Gene
ENSCPOG00000031798	ENSCPOG00000031798	-2.85725	-2.99757	-2.48575	0.0187872	0.109191	-3.11544	Down-regulated	RS_AH_vs_RS_PH	Gene
ENSCPOG00000009194	BCAS1	-2.86198	1.79033	-4.88841	3.26877e-05	0.00372129	2.13634	Down-regulated	RS_AH_vs_RS_PH	Gene
ENSCPOG00000013108	ENSCPOG00000013108	-2.90089	-3.7198	-2.35647	0.0252467	0.12684	-3.32999	Down-regulated	RS_AH_vs_RS_PH	Gene
ENSCPOG00000000939	PAX2	-2.94099	-1.97163	-2.26735	0.030813	0.140314	-3.60555	Down-regulated	RS_AH_vs_RS_PH	Gene
ENSCPOG00000031973	SIT1	-2.98018	-1.67499	-6.68989	2.1708e-07	0.000179091	5.69322	Down-regulated	RS_AH_vs_RS_PH	Gene
ENSCPOG00000030085	CACNG1	-2.99145	-1.63295	-7.49669	2.49862e-08	3.91658e-05	8.25222	Down-regulated	RS_AH_vs_RS_PH	Gene
ENSCPOG00000007268	ALAS2	-2.99345	0.26264	-3.26962	0.00272559	0.0423206	-1.7156	Down-regulated	RS_AH_vs_RS_PH	Gene
ENSCPOG00000030928	ENSCPOG00000030928	-3.00522	-3.92675	-3.8505	0.000582028	0.0185433	-0.441473	Down-regulated	RS_AH_vs_RS_PH	Gene
ENSCPOG00000003392	MYOZ1	-3.00976	1.1421	-7.36441	3.5438e-08	5.04991e-05	8.84114	Down-regulated	RS_AH_vs_RS_PH	Gene
ENSCPOG00000021800	CHIT1	-3.01115	1.08248	-4.69672	5.59693e-05	0.00504206	1.82619	Down-regulated	RS_AH_vs_RS_PH	Gene
ENSCPOG00000023212	AGT	-3.06843	1.84391	-3.67676	0.000930492	0.0243497	-1.00871	Down-regulated	RS_AH_vs_RS_PH	Gene
ENSCPOG00000039580	TMEM125	-3.09999	-2.41382	-2.99026	0.00555594	0.0582746	-2.16076	Down-regulated	RS_AH_vs_RS_PH	Gene
ENSCPOG00000009987	PAX5	-3.10408	-2.93689	-3.27199	0.00270888	0.0422085	-1.65377	Down-regulated	RS_AH_vs_RS_PH	Gene
ENSCPOG00000035505	ENSCPOG00000035505	-3.10974	1.36168	-3.87178	0.000549323	0.0180139	-0.190723	Down-regulated	RS_AH_vs_RS_PH	Gene
ENSCPOG00000031706	ENSCPOG00000031706	-3.14504	-3.79116	-2.33764	0.0263405	0.129757	-3.37313	Down-regulated	RS_AH_vs_RS_PH	Gene
ENSCPOG00000004115	TREM2	-3.17675	1.89963	-7.76864	1.22619e-08	2.28117e-05	9.81822	Down-regulated	RS_AH_vs_RS_PH	Gene
ENSCPOG00000007330	NEU4	-3.19778	-1.29051	-2.28854	0.029397	0.13739	-3.47677	Down-regulated	RS_AH_vs_RS_PH	Gene
ENSCPOG00000011035	KRT7	-3.23649	1.46554	-3.40802	0.00189977	0.0350339	-1.587	Down-regulated	RS_AH_vs_RS_PH	Gene
ENSCPOG00000008540	SCN4A	-3.25778	-2.14619	-6.00921	1.41366e-06	0.000568184	5.01947	Down-regulated	RS_AH_vs_RS_PH	Gene
ENSCPOG00000019609	CKM	-3.26801	3.90799	-6.539	3.27722e-07	0.000228341	6.61561	Down-regulated	RS_AH_vs_RS_PH	Gene
ENSCPOG00000008658	TNNI2	-3.27671	4.04201	-9.97743	5.37524e-11	8.4257e-07	15.1624	Down-regulated	RS_AH_vs_RS_PH	Gene
ENSCPOG00000012151	MAG	-3.27923	1.20249	-5.30336	1.01836e-05	0.00201584	3.3552	Down-regulated	RS_AH_vs_RS_PH	Gene
ENSCPOG00000040796	GJB6	-3.28061	-0.423707	-3.10571	0.00415116	0.0509948	-2.09338	Down-regulated	RS_AH_vs_RS_PH	Gene
ENSCPOG00000004111	TREML1	-3.37051	-2.60699	-6.16868	9.08333e-07	0.000418768	4.67548	Down-regulated	RS_AH_vs_RS_PH	Gene
ENSCPOG00000001991	ATP2A1	-3.37233	3.10009	-5.92001	1.81186e-06	0.000683854	4.93995	Down-regulated	RS_AH_vs_RS_PH	Gene
ENSCPOG00000024872	MOG	-3.43835	1.36149	-2.57653	0.0152005	0.0986615	-3.2708	Down-regulated	RS_AH_vs_RS_PH	Gene
ENSCPOG00000012633	HAPLN2	-3.45134	-1.57365	-3.9751	0.000414435	0.0159222	0.0607052	Down-regulated	RS_AH_vs_RS_PH	Gene
ENSCPOG00000005908	DPEP3	-3.49314	-1.27354	-6.26576	6.94546e-07	0.000352786	5.52522	Down-regulated	RS_AH_vs_RS_PH	Gene
ENSCPOG00000040431	GPR17	-3.54174	-2.94361	-4.63147	6.71899e-05	0.00567382	1.57174	Down-regulated	RS_AH_vs_RS_PH	Gene
ENSCPOG00000000542	VAX1	-3.56982	-4.406	-2.95243	0.00610701	0.060917	-2.31584	Down-regulated	RS_AH_vs_RS_PH	Gene
ENSCPOG00000022935	DCSTAMP	-3.58213	-2.60075	-5.61565	4.23986e-06	0.00115921	3.66757	Down-regulated	RS_AH_vs_RS_PH	Gene
ENSCPOG00000008947	HPX	-3.62461	0.0421838	-4.06209	0.000326508	0.0142961	0.251437	Down-regulated	RS_AH_vs_RS_PH	Gene
ENSCPOG00000004226	ENSCPOG00000004226	-3.79455	1.76008	-5.52023	5.5398e-06	0.00142058	3.86046	Down-regulated	RS_AH_vs_RS_PH	Gene
ENSCPOG00000003087	MYLPF	-3.84174	2.45328	-7.74331	1.30976e-08	2.28117e-05	9.79747	Down-regulated	RS_AH_vs_RS_PH	Gene
ENSCPOG00000040235	MYH1	-3.84954	-0.468771	-6.84146	1.4385e-07	0.000140928	7.48515	Down-regulated	RS_AH_vs_RS_PH	Gene
ENSCPOG00000026055	TNNC2	-3.88164	1.76472	-9.44807	1.86334e-10	9.73597e-07	13.9233	Down-regulated	RS_AH_vs_RS_PH	Gene
ENSCPOG00000031182	5S_rRNA	-4.00955	-3.68678	-3.11812	0.00402215	0.0502053	-1.96763	Down-regulated	RS_AH_vs_RS_PH	Gene
ENSCPOG00000011024	ENSCPOG00000011024	-4.05447	-4.17308	-2.36638	0.0246877	0.125224	-3.316	Down-regulated	RS_AH_vs_RS_PH	Gene
ENSCPOG00000014279	MIOX	-4.08884	-1.321	-3.79878	0.00066965	0.0201861	-0.515156	Down-regulated	RS_AH_vs_RS_PH	Gene
ENSCPOG00000020442	NKX6-2	-4.09487	-2.24104	-3.14052	0.00379885	0.0493756	-1.89402	Down-regulated	RS_AH_vs_RS_PH	Gene
ENSCPOG00000005480	TNNT3	-4.1166	1.32691	-7.00763	9.18674e-08	0.000102859	7.88966	Down-regulated	RS_AH_vs_RS_PH	Gene
ENSCPOG00000009935	MGAM2	-4.28109	-3.6057	-2.5907	0.0147013	0.0972099	-2.98323	Down-regulated	RS_AH_vs_RS_PH	Gene
ENSCPOG00000021902	ENSCPOG00000021902	-4.34754	0.400949	-2.89294	0.00707951	0.0656906	-2.67299	Down-regulated	RS_AH_vs_RS_PH	Gene
ENSCPOG00000030615	ENSCPOG00000030615	-4.45087	-3.71288	-5.43004	7.13483e-06	0.00157622	2.70067	Down-regulated	RS_AH_vs_RS_PH	Gene
ENSCPOG00000039003	WNT7A	-4.53454	-4.83901	-3.07594	0.004477	0.0529554	-2.16811	Down-regulated	RS_AH_vs_RS_PH	Gene
ENSCPOG00000007345	LIPK	-4.54329	-5.04507	-3.77394	0.000716184	0.0207892	-1.02883	Down-regulated	RS_AH_vs_RS_PH	Gene
ENSCPOG00000040233	KLK4	-4.57936	-1.1187	-7.89139	8.91904e-09	2.28117e-05	8.7603	Down-regulated	RS_AH_vs_RS_PH	Gene
ENSCPOG00000011590	OLIG2	-4.59103	-3.79404	-3.28381	0.00262713	0.0414536	-1.62703	Down-regulated	RS_AH_vs_RS_PH	Gene
ENSCPOG00000000408	NKX2-2	-4.60671	-5.03503	-4.24071	0.000199503	0.0105649	0.0594607	Down-regulated	RS_AH_vs_RS_PH	Gene
ENSCPOG00000020899	GFAP	-4.6087	1.59577	-2.46594	0.0196672	0.111443	-3.7098	Down-regulated	RS_AH_vs_RS_PH	Gene
ENSCPOG00000036913	MMP12	-4.7145	-4.39061	-6.26899	6.88388e-07	0.000352786	4.09634	Down-regulated	RS_AH_vs_RS_PH	Gene
ENSCPOG00000014056	FABP7	-4.72515	0.0675995	-4.96875	2.60835e-05	0.0032599	2.48998	Down-regulated	RS_AH_vs_RS_PH	Gene
ENSCPOG00000036992	MYH13	-4.87901	-1.28786	-3.68311	0.000914756	0.0241801	-0.658605	Down-regulated	RS_AH_vs_RS_PH	Gene
ENSCPOG00000024165	SLC34A2	-5.02792	-2.47014	-3.35138	0.00220347	0.0375121	-1.49645	Down-regulated	RS_AH_vs_RS_PH	Gene
ENSCPOG00000030289	OLIG1	-5.17803	-2.507	-3.29138	0.00257604	0.0409961	-1.53553	Down-regulated	RS_AH_vs_RS_PH	Gene
ENSCPOG00000038675	ENSCPOG00000038675	-5.32765	-4.61613	-4.43365	0.00011674	0.00785362	0.149635	Down-regulated	RS_AH_vs_RS_PH	Gene
ENSCPOG00000034213	ENSCPOG00000034213	-6.2566	-4.69599	-3.0711	0.00453218	0.0531206	-2.08966	Down-regulated	RS_AH_vs_RS_PH	Gene
ENSCPOG00000040362	ENSCPOG00000040362	-6.36291	-3.03734	-3.26872	0.00273191	0.0423349	-1.59135	Down-regulated	RS_AH_vs_RS_PH	Gene
ENSCPOG00000031719	ENSCPOG00000031719	-6.82607	-0.660816	-5.77297	2.73047e-06	0.000877804	4.64552	Down-regulated	RS_AH_vs_RS_PH	Gene
ENSCPOG00000015596	CYP1A1	-7.41425	-3.76969	-3.94714	0.000447346	0.0163088	-0.559359	Down-regulated	RS_AH_vs_RS_PH	Gene

## Sheet: Table 1-4 Retina_proteins
Supplementary Table S1. Significant genes and proteins identified by volcano plot analysis in AH versus PH across retina, choroid, and sclera.
name	ID	p.val	p.adj	significant	ratio	AH_centered	PH_centered	Expression	Comparison	Type
DM480_00475	A0A345WKI7	1.96296e-06	2.89e-06	TRUE	2.66	1.06	-1.6	Up-regulated	RR_AH_vs_RR_PH	Protein
FSCN2	H0V934	5.62315e-12	4.34e-13	TRUE	-1.21	-0.333	0.874	Down-regulated	RR_AH_vs_RR_PH	Protein
GSTK1	H0WCS9	2.42104e-05	0.000932	TRUE	-1.4	-0.405	0.994	Down-regulated	RR_AH_vs_RR_PH	Protein
H0VZ17	H0VZ17	8.16526e-07	1.82e-07	TRUE	1.4	0.646	-0.75	Up-regulated	RR_AH_vs_RR_PH	Protein
PMEL	H0VFQ9	5.00106e-05	0.00337	TRUE	1.2	0.332	-0.866	Up-regulated	RR_AH_vs_RR_PH	Protein
SAT2	A0A286X9C1	1.25089e-12	4.34e-13	TRUE	-2.03	-0.612	1.42	Down-regulated	RR_AH_vs_RR_PH	Protein
DDX10	H0UUX0	0.00306238	0.259	FALSE	-2.12	-1.35	0.764	Down-regulated	RR_AH_vs_RR_PH	Protein
KIF26B	H0UVB9	0.0326868	0.779	FALSE	1.49	0.828	-0.664	Up-regulated	RR_AH_vs_RR_PH	Protein

## Sheet: Table 1-5 Choroid_proteins
Supplementary Table S1. Significant genes and proteins identified by volcano plot analysis in AH versus PH across retina, choroid, and sclera.
name	ID	p.val	p.adj	significant	ratio	AH_centered	PH_centered	Expression	Comparison	Type
Serf2	A0A286XMI4	2.76274e-11	1	FALSE	1.68	0.466	-1.21	Up-regulated	RC_AH_vs_RC_PH	Protein
A0A286XN49	A0A286XN49	3.61459e-09	1	FALSE	1.64	0.466	-1.17	Up-regulated	RC_AH_vs_RC_PH	Protein
A0A286XJK6	A0A286XJK6	1.30127e-05	1	FALSE	1.29	0.864	-0.429	Up-regulated	RC_AH_vs_RC_PH	Protein
ZNF316	H0VD38	1.13549e-08	1	FALSE	1.22	0.462	-0.755	Up-regulated	RC_AH_vs_RC_PH	Protein
H0VK10	H0VK10	1.29019e-05	1	FALSE	1.21	0.576	-0.635	Up-regulated	RC_AH_vs_RC_PH	Protein
SLC6A11	H0VAX6	0.000239991	1	FALSE	-1.2	-0.45	0.747	Down-regulated	RC_AH_vs_RC_PH	Protein
APOA2	H0VT38	7.45553e-06	1	FALSE	-1.23	-0.443	0.786	Down-regulated	RC_AH_vs_RC_PH	Protein
SLC6A1	H0W2A0	0.0272617	1	FALSE	-1.27	-0.448	0.818	Down-regulated	RC_AH_vs_RC_PH	Protein
Ehmt1	A0A286XW35	0.00181711	1	FALSE	-1.28	-0.425	0.852	Down-regulated	RC_AH_vs_RC_PH	Protein
GNB3	H0W2W3	0.000928218	1	FALSE	-1.28	-0.429	0.849	Down-regulated	RC_AH_vs_RC_PH	Protein
NEFL	H0W9M5	0.0362887	1	FALSE	-1.37	-0.636	0.73	Down-regulated	RC_AH_vs_RC_PH	Protein
TYR	H0VH99	1.25635e-11	1	FALSE	-1.51	-0.557	0.952	Down-regulated	RC_AH_vs_RC_PH	Protein
SWS1	Q698K7	0.000225994	1	FALSE	-1.57	-0.472	1.1	Down-regulated	RC_AH_vs_RC_PH	Protein
SAT2	A0A286X9C1	2.61541e-11	1	FALSE	-1.6	-0.548	1.06	Down-regulated	RC_AH_vs_RC_PH	Protein
PCP4	A0A286XUW8	0.0126789	1	FALSE	-1.65	-0.814	0.84	Down-regulated	RC_AH_vs_RC_PH	Protein
GNGT2	A0A286Y1C6	0.0026403	1	FALSE	-1.87	-0.576	1.29	Down-regulated	RC_AH_vs_RC_PH	Protein
A0A286XWR7	A0A286XWR7	7.26855e-06	1	FALSE	-1.91	-1.28	0.634	Down-regulated	RC_AH_vs_RC_PH	Protein
GSTK1	H0WCS9	2.61547e-06	1	FALSE	-2	-0.81	1.19	Down-regulated	RC_AH_vs_RC_PH	Protein
Opn1mw	A0A2C9F1E8	5.22904e-05	1	FALSE	-2.02	-0.71	1.31	Down-regulated	RC_AH_vs_RC_PH	Protein

## Sheet: Table 1-6 Sclera_proteins
Supplementary Table S1. Significant genes and proteins identified by volcano plot analysis in AH versus PH across retina, choroid, and sclera.
name	ID	p.val	p.adj	significant	ratio	AH_centered	PH_centered	Expression	Comparison	Type
TNNT3	A0A286XE56	0.00193702	0.283	FALSE	-1.21	-0.195	1.02	Down-regulated	RS_AH_vs_RS_PH	Protein
ACOT4	A0A286XV77	5.25339e-07	1.21e-07	TRUE	-1.25	-0.434	0.82	Down-regulated	RS_AH_vs_RS_PH	Protein
TNFAIP8L3	A0A286XFV2	0.000266664	0.0474	TRUE	-1.25	-0.538	0.713	Down-regulated	RS_AH_vs_RS_PH	Protein
GNGT2	A0A286Y1C6	0.000339869	0.0633	FALSE	-1.41	-0.447	0.958	Down-regulated	RS_AH_vs_RS_PH	Protein
Opn1mw	A0A2C9F1E8	9.72293e-05	0.0113	TRUE	-1.6	-0.416	1.18	Down-regulated	RS_AH_vs_RS_PH	Protein
MYH1	A0A286XGL0	5.08e-05	0.00447	TRUE	-1.68	-0.443	1.23	Down-regulated	RS_AH_vs_RS_PH	Protein
SAT2	A0A286X9C1	3.99442e-12	1.67e-12	TRUE	-1.94	-0.665	1.28	Down-regulated	RS_AH_vs_RS_PH	Protein
hslU CHR62_06145	A0A423S5N6	1.39666e-06	1.67e-06	TRUE	-3.16	-1.57	1.59	Down-regulated	RS_AH_vs_RS_PH	Protein
GSTK1	H0WCS9	1.11468e-05	0.000275	TRUE	-4.31	-2.18	2.12	Down-regulated	RS_AH_vs_RS_PH	Protein
