# Supplementary material for: Cross-tissue dual-omics analysis reveals molecular programs linked to myopia susceptibility and progression
Source: Life Sci Alliance. 2026 Jun 29;9(9):e202503595. doi: 10.26508/lsa.202503595 (PMC13315480; doi:10.26508/lsa.202503595)
Supplement: Supplementary file 2 [file LSA-2025-03595_TableS2.xlsx]

## Sheet: CvsR_DEGup
Supplementary Table S2. Venn analysis of tissue-specific and shared dysregulated genes and proteins in AH versus PH
Genes	status
ENSCPOG00000032759	common_RC_AH_vs_PH_and_RR_AH_vs_PH
UBIAD1	common_RC_AH_vs_PH_and_RR_AH_vs_PH
ENSCPOG00000037137	common_RC_AH_vs_PH_and_RR_AH_vs_PH
ENSCPOG00000037170	common_RC_AH_vs_PH_and_RR_AH_vs_PH
ZNF667	common_RC_AH_vs_PH_and_RR_AH_vs_PH
ENSCPOG00000036581	common_RC_AH_vs_PH_and_RR_AH_vs_PH
ENSCPOG00000037429	common_RC_AH_vs_PH_and_RR_AH_vs_PH
ENSCPOG00000014157	common_RC_AH_vs_PH_and_RR_AH_vs_PH
ENSCPOG00000038898	common_RC_AH_vs_PH_and_RR_AH_vs_PH
AURKC	common_RC_AH_vs_PH_and_RR_AH_vs_PH
ENSCPOG00000007398	common_RC_AH_vs_PH_and_RR_AH_vs_PH
ENSCPOG00000030003	common_RC_AH_vs_PH_and_RR_AH_vs_PH
ENSCPOG00000033410	common_RC_AH_vs_PH_and_RR_AH_vs_PH
ENSCPOG00000039622	common_RC_AH_vs_PH_and_RR_AH_vs_PH
ENSCPOG00000017434	common_RC_AH_vs_PH_and_RR_AH_vs_PH
CLDN2	common_RC_AH_vs_PH_and_RR_AH_vs_PH
ENSCPOG00000040637	common_RC_AH_vs_PH_and_RR_AH_vs_PH
ATP2C2	common_RC_AH_vs_PH_and_RR_AH_vs_PH
TXNDC11	common_RC_AH_vs_PH_and_RR_AH_vs_PH
ENSCPOG00000032256	common_RC_AH_vs_PH_and_RR_AH_vs_PH
OR51E2	common_RC_AH_vs_PH_and_RR_AH_vs_PH
ENSCPOG00000039840	common_RC_AH_vs_PH_and_RR_AH_vs_PH
ENSCPOG00000030083	common_RC_AH_vs_PH_and_RR_AH_vs_PH
LENG1	common_RC_AH_vs_PH_and_RR_AH_vs_PH
BCAN	unique_RC_AH_vs_PH
DSP	unique_RC_AH_vs_PH
MALRD1	unique_RC_AH_vs_PH
MIP	unique_RC_AH_vs_PH
ENSCPOG00000036268	unique_RC_AH_vs_PH
ENSCPOG00000030600	unique_RC_AH_vs_PH
UPK3B	unique_RC_AH_vs_PH
SLC38A8	unique_RC_AH_vs_PH
TM4SF4	unique_RC_AH_vs_PH
ST6GALNAC1	unique_RC_AH_vs_PH
ENSCPOG00000006054	unique_RC_AH_vs_PH
ENSCPOG00000037178	unique_RC_AH_vs_PH
ELOVL7	unique_RC_AH_vs_PH
ENSCPOG00000003428	unique_RC_AH_vs_PH
ENSCPOG00000039039	unique_RC_AH_vs_PH
LEPR	unique_RC_AH_vs_PH
DAO	unique_RC_AH_vs_PH
NOTUM	unique_RC_AH_vs_PH
ENSCPOG00000035328	unique_RC_AH_vs_PH
ENSCPOG00000031549	unique_RC_AH_vs_PH
ENSCPOG00000031354	unique_RC_AH_vs_PH
CCBE1	unique_RC_AH_vs_PH
HPDL	unique_RC_AH_vs_PH
TMEM269	unique_RC_AH_vs_PH
TRPM1	unique_RC_AH_vs_PH
ENSCPOG00000019005	unique_RC_AH_vs_PH
PVRIG	unique_RC_AH_vs_PH
ENSCPOG00000031492	unique_RC_AH_vs_PH
SLC5A5	unique_RC_AH_vs_PH
ENSCPOG00000031500	unique_RC_AH_vs_PH
ENSCPOG00000031710	unique_RC_AH_vs_PH
ENSCPOG00000038859	unique_RC_AH_vs_PH
ENSCPOG00000008028	unique_RC_AH_vs_PH
DEPDC1	unique_RC_AH_vs_PH
ENSCPOG00000038024	unique_RC_AH_vs_PH
SLCO1C1	unique_RC_AH_vs_PH
ANKS1B	unique_RC_AH_vs_PH
MS4A15	unique_RC_AH_vs_PH
DDC	unique_RC_AH_vs_PH
PSAT1	unique_RC_AH_vs_PH
IL12RB1	unique_RC_AH_vs_PH
C1orf158	unique_RC_AH_vs_PH
SFRP5	unique_RC_AH_vs_PH
NOG	unique_RC_AH_vs_PH
ENSCPOG00000032456	unique_RC_AH_vs_PH
ENSCPOG00000035903	unique_RC_AH_vs_PH
SRC	unique_RC_AH_vs_PH
RETN	unique_RC_AH_vs_PH
NES	unique_RC_AH_vs_PH
Trpm8	unique_RC_AH_vs_PH
GSX2	unique_RC_AH_vs_PH
ENSCPOG00000001071	unique_RC_AH_vs_PH
SGCA	unique_RC_AH_vs_PH
Dcxr	unique_RC_AH_vs_PH
GCH1	unique_RC_AH_vs_PH
PIK3AP1	unique_RC_AH_vs_PH
SLC47A1	unique_RC_AH_vs_PH
P2RX2	unique_RC_AH_vs_PH
Gja1	unique_RC_AH_vs_PH
DYRK3	unique_RC_AH_vs_PH
SYN2	unique_RC_AH_vs_PH
SLC22A4	unique_RC_AH_vs_PH
ENSCPOG00000002618	unique_RC_AH_vs_PH
TMCC3	unique_RC_AH_vs_PH
CMTM8	unique_RC_AH_vs_PH
SHOX2	unique_RC_AH_vs_PH
CST6	unique_RC_AH_vs_PH
P2RY2	unique_RC_AH_vs_PH
HTR2A	unique_RC_AH_vs_PH
ENSCPOG00000001318	unique_RC_AH_vs_PH
ABCC6	unique_RC_AH_vs_PH
ENSCPOG00000031765	unique_RC_AH_vs_PH
STMND1	unique_RC_AH_vs_PH
HS6ST2	unique_RC_AH_vs_PH
GPR143	unique_RC_AH_vs_PH
SPTBN2	unique_RC_AH_vs_PH
ENSCPOG00000036267	unique_RC_AH_vs_PH
GLRX5	unique_RC_AH_vs_PH
PIP4P2	unique_RC_AH_vs_PH
U6	unique_RC_AH_vs_PH
OSR2	unique_RC_AH_vs_PH
BMP7	unique_RC_AH_vs_PH
LMO1	unique_RC_AH_vs_PH
VEPH1	unique_RC_AH_vs_PH
BCL2L12	unique_RC_AH_vs_PH
PAPLN	unique_RC_AH_vs_PH
ARHGEF5	unique_RC_AH_vs_PH
ATP2B2	unique_RC_AH_vs_PH
KSR1	unique_RC_AH_vs_PH
LIPC	unique_RC_AH_vs_PH
ENSCPOG00000031499	unique_RC_AH_vs_PH
FBXO16	unique_RC_AH_vs_PH
DRC1	unique_RC_AH_vs_PH
EVA1A	unique_RC_AH_vs_PH
GPAM	unique_RC_AH_vs_PH
COL4A4	unique_RC_AH_vs_PH
ENSCPOG00000034536	unique_RC_AH_vs_PH
ANOS1	unique_RC_AH_vs_PH
ENTPD8	unique_RC_AH_vs_PH
CNTF	unique_RC_AH_vs_PH
SLC25A15	unique_RC_AH_vs_PH
TMC3	unique_RC_AH_vs_PH
ENSCPOG00000002615	unique_RC_AH_vs_PH
VEGFD	unique_RC_AH_vs_PH
GSC2	unique_RC_AH_vs_PH
DNAH11	unique_RC_AH_vs_PH
DNAI2	unique_RC_AH_vs_PH
ENSCPOG00000025306	unique_RC_AH_vs_PH
HDDC3	unique_RC_AH_vs_PH
BAIAP2L2	unique_RC_AH_vs_PH
ENSCPOG00000035521	unique_RC_AH_vs_PH
ENSCPOG00000032808	unique_RC_AH_vs_PH
ENSCPOG00000010309	unique_RC_AH_vs_PH
FAM189A2	unique_RC_AH_vs_PH
TNFRSF21	unique_RC_AH_vs_PH
BCAR1	unique_RC_AH_vs_PH
ENSCPOG00000039289	unique_RC_AH_vs_PH
KIAA1549L	unique_RC_AH_vs_PH
PLA2G12B	unique_RC_AH_vs_PH
ENSCPOG00000021024	unique_RC_AH_vs_PH
RBP2	unique_RC_AH_vs_PH
ATP6V1B1	unique_RC_AH_vs_PH
WWC1	unique_RC_AH_vs_PH
ENSCPOG00000009115	unique_RC_AH_vs_PH
ENSCPOG00000040333	unique_RC_AH_vs_PH
PGBD5	unique_RC_AH_vs_PH
ASB13	unique_RC_AH_vs_PH
LVRN	unique_RC_AH_vs_PH
TMEM132C	unique_RC_AH_vs_PH
CYSTM1	unique_RC_AH_vs_PH
CAMSAP3	unique_RC_AH_vs_PH
CRB3	unique_RC_AH_vs_PH
NSUN7	unique_RC_AH_vs_PH
ENSCPOG00000034629	unique_RR_AH_vs_PH
EDARADD	unique_RR_AH_vs_PH
SCMH1	unique_RR_AH_vs_PH
ENSCPOG00000002427	unique_RR_AH_vs_PH
LRRC32	unique_RR_AH_vs_PH
ENSCPOG00000038647	unique_RR_AH_vs_PH
ENSCPOG00000035174	unique_RR_AH_vs_PH
ENSCPOG00000037314	unique_RR_AH_vs_PH
ENSCPOG00000035953	unique_RR_AH_vs_PH
ENSCPOG00000035493	unique_RR_AH_vs_PH
ENSCPOG00000033080	unique_RR_AH_vs_PH
ENSCPOG00000030397	unique_RR_AH_vs_PH
ENSCPOG00000021943	unique_RR_AH_vs_PH
ENSCPOG00000033406	unique_RR_AH_vs_PH
CDH19	unique_RR_AH_vs_PH
NAV3	unique_RR_AH_vs_PH
CCNDBP1	unique_RR_AH_vs_PH
ENSCPOG00000032859	unique_RR_AH_vs_PH
ENSCPOG00000026323	unique_RR_AH_vs_PH
PRSS16	unique_RR_AH_vs_PH
ENSCPOG00000040568	unique_RR_AH_vs_PH
LRRC27	unique_RR_AH_vs_PH
COX1	unique_RR_AH_vs_PH
TERB2	unique_RR_AH_vs_PH
CLEC4E	unique_RR_AH_vs_PH
STAB2	unique_RR_AH_vs_PH
ENSCPOG00000033502	unique_RR_AH_vs_PH
ENSCPOG00000036951	unique_RR_AH_vs_PH
ENSCPOG00000040083	unique_RR_AH_vs_PH
ENSCPOG00000040166	unique_RR_AH_vs_PH
TRAK2	unique_RR_AH_vs_PH
ENSCPOG00000002224	unique_RR_AH_vs_PH
ADGRD1	unique_RR_AH_vs_PH
ENSCPOG00000012887	unique_RR_AH_vs_PH
CFTR	unique_RR_AH_vs_PH
PLK4	unique_RR_AH_vs_PH
PADI6	unique_RR_AH_vs_PH
ALPK1	unique_RR_AH_vs_PH
ARL6IP1	unique_RR_AH_vs_PH
ENSCPOG00000006492	unique_RR_AH_vs_PH
CBFA2T3	unique_RR_AH_vs_PH
C4orf19	unique_RR_AH_vs_PH
OTOG	unique_RR_AH_vs_PH
ENSCPOG00000038395	unique_RR_AH_vs_PH
GPC6	unique_RR_AH_vs_PH
ENSCPOG00000031648	unique_RR_AH_vs_PH
TBXAS1	unique_RR_AH_vs_PH
TTPA	unique_RR_AH_vs_PH
ENSCPOG00000005922	unique_RR_AH_vs_PH
SCNN1A	unique_RR_AH_vs_PH
ENSCPOG00000030932	unique_RR_AH_vs_PH
ENSCPOG00000037740	unique_RR_AH_vs_PH
ENSCPOG00000008967	unique_RR_AH_vs_PH
KRT25	unique_RR_AH_vs_PH
ASPDH	unique_RR_AH_vs_PH
OPN4	unique_RR_AH_vs_PH
ZSWIM1	unique_RR_AH_vs_PH
ENSCPOG00000000660	unique_RR_AH_vs_PH
LIPK	unique_RR_AH_vs_PH
ENSCPOG00000024355	unique_RR_AH_vs_PH
UPF3A	unique_RR_AH_vs_PH
CORIN	unique_RR_AH_vs_PH
SLC22A6	unique_RR_AH_vs_PH
ENSCPOG00000040746	unique_RR_AH_vs_PH
CDKN2B	unique_RR_AH_vs_PH
CAPN9	unique_RR_AH_vs_PH
COTL1	unique_RR_AH_vs_PH
ENSCPOG00000035637	unique_RR_AH_vs_PH
ENSCPOG00000031813	unique_RR_AH_vs_PH
PWWP3B	unique_RR_AH_vs_PH
ENSCPOG00000011825	unique_RR_AH_vs_PH
ZNF335	unique_RR_AH_vs_PH
ENSCPOG00000014475	unique_RR_AH_vs_PH
ENSCPOG00000039125	unique_RR_AH_vs_PH
ENSCPOG00000040476	unique_RR_AH_vs_PH
GRIA1	unique_RR_AH_vs_PH
ENSCPOG00000030451	unique_RR_AH_vs_PH
BEST3	unique_RR_AH_vs_PH
SFR1	unique_RR_AH_vs_PH
ENSCPOG00000036285	unique_RR_AH_vs_PH
INSC	unique_RR_AH_vs_PH
CYB561D1	unique_RR_AH_vs_PH
ENSCPOG00000033055	unique_RR_AH_vs_PH
ENSCPOG00000040378	unique_RR_AH_vs_PH
ENSCPOG00000034609	unique_RR_AH_vs_PH
ENSCPOG00000035641	unique_RR_AH_vs_PH
ENSCPOG00000023631	unique_RR_AH_vs_PH
STPG1	unique_RR_AH_vs_PH
ZSWIM3	unique_RR_AH_vs_PH
ENSCPOG00000035911	unique_RR_AH_vs_PH
ENSCPOG00000038706	unique_RR_AH_vs_PH
ENSCPOG00000037533	unique_RR_AH_vs_PH
ENAM	unique_RR_AH_vs_PH
GZMA	unique_RR_AH_vs_PH
CTSE	unique_RR_AH_vs_PH
ENSCPOG00000025091	unique_RR_AH_vs_PH
CBX2	unique_RR_AH_vs_PH
ENSCPOG00000030429	unique_RR_AH_vs_PH
HELB	unique_RR_AH_vs_PH
ENSCPOG00000037237	unique_RR_AH_vs_PH
STAT4	unique_RR_AH_vs_PH
ENSCPOG00000023728	unique_RR_AH_vs_PH
KRTDAP	unique_RR_AH_vs_PH
TRUB2	unique_RR_AH_vs_PH
DNAH6	unique_RR_AH_vs_PH
KCNT2	unique_RR_AH_vs_PH
ENSCPOG00000029212	unique_RR_AH_vs_PH
AKR1E2	unique_RR_AH_vs_PH
ENSCPOG00000027300	unique_RR_AH_vs_PH
ENSCPOG00000017433	unique_RR_AH_vs_PH
DRD5	unique_RR_AH_vs_PH
ENSCPOG00000036703	unique_RR_AH_vs_PH
PODXL2	unique_RR_AH_vs_PH
ENSCPOG00000039435	unique_RR_AH_vs_PH
TLR6	unique_RR_AH_vs_PH
MYBL1	unique_RR_AH_vs_PH
ENSCPOG00000013155	unique_RR_AH_vs_PH
ENSCPOG00000030326	unique_RR_AH_vs_PH
KLB	unique_RR_AH_vs_PH
OTOGL	unique_RR_AH_vs_PH
SKAP1	unique_RR_AH_vs_PH
ENSCPOG00000031514	unique_RR_AH_vs_PH
HMMR	unique_RR_AH_vs_PH
OPRM1	unique_RR_AH_vs_PH
DFFA	unique_RR_AH_vs_PH
ASF1B	unique_RR_AH_vs_PH
SMC2	unique_RR_AH_vs_PH
TGFA	unique_RR_AH_vs_PH
ENSCPOG00000022519	unique_RR_AH_vs_PH
NQO2	unique_RR_AH_vs_PH
MAMDC2	unique_RR_AH_vs_PH
KIF27	unique_RR_AH_vs_PH
MRPS21	unique_RR_AH_vs_PH

## Sheet: CvsR_DEGdown
Genes	status
CYP1A1	common_RC_AH_vs_PH_and_RR_AH_vs_PH
ENSCPOG00000035505	common_RC_AH_vs_PH_and_RR_AH_vs_PH
ENSCPOG00000030615	common_RC_AH_vs_PH_and_RR_AH_vs_PH
ATP6V0D2	common_RC_AH_vs_PH_and_RR_AH_vs_PH
KLK4	common_RC_AH_vs_PH_and_RR_AH_vs_PH
DPEP3	common_RC_AH_vs_PH_and_RR_AH_vs_PH
HMCN2	common_RC_AH_vs_PH_and_RR_AH_vs_PH
ENSCPOG00000004456	common_RC_AH_vs_PH_and_RR_AH_vs_PH
KMO	common_RC_AH_vs_PH_and_RR_AH_vs_PH
ENSCPOG00000034738	common_RC_AH_vs_PH_and_RR_AH_vs_PH
DCSTAMP	unique_RC_AH_vs_PH
MMP12	unique_RC_AH_vs_PH
TREM2	unique_RC_AH_vs_PH
CAPN3	unique_RC_AH_vs_PH
ENSCPOG00000033984	unique_RC_AH_vs_PH
SHISA3	unique_RC_AH_vs_PH
ENSCPOG00000039818	unique_RC_AH_vs_PH
ENSCPOG00000015518	unique_RC_AH_vs_PH
ATP1B4	unique_RC_AH_vs_PH
LIPG	unique_RC_AH_vs_PH
MYADML2	unique_RC_AH_vs_PH
PLA2G7	unique_RC_AH_vs_PH
KCNF1	unique_RC_AH_vs_PH
GIMAP4	unique_RC_AH_vs_PH
ENSCPOG00000009093	unique_RC_AH_vs_PH
PCSK1	unique_RC_AH_vs_PH
PPP1R3A	unique_RC_AH_vs_PH
ENSCPOG00000035412	unique_RC_AH_vs_PH
KLHL1	unique_RC_AH_vs_PH
LGR5	unique_RC_AH_vs_PH
CYBB	unique_RC_AH_vs_PH
CBLN2	unique_RC_AH_vs_PH
ENSCPOG00000003816	unique_RC_AH_vs_PH
ENSCPOG00000036646	unique_RC_AH_vs_PH
PKIB	unique_RC_AH_vs_PH
CFD	unique_RC_AH_vs_PH
ENSCPOG00000002044	unique_RC_AH_vs_PH
MPEG1	unique_RC_AH_vs_PH
CHIT1	unique_RC_AH_vs_PH
BMP5	unique_RC_AH_vs_PH
ENSCPOG00000020724	unique_RC_AH_vs_PH
GPR26	unique_RC_AH_vs_PH
ENSCPOG00000022002	unique_RC_AH_vs_PH
SLC17A6	unique_RC_AH_vs_PH
SCIMP	unique_RC_AH_vs_PH
ASB18	unique_RC_AH_vs_PH
ENSCPOG00000020156	unique_RC_AH_vs_PH
SLC7A4	unique_RC_AH_vs_PH
RASGRF1	unique_RC_AH_vs_PH
SPP1	unique_RC_AH_vs_PH
CYP7A1	unique_RC_AH_vs_PH
CD84	unique_RC_AH_vs_PH
ENSCPOG00000037009	unique_RC_AH_vs_PH
ENSCPOG00000032101	unique_RC_AH_vs_PH
PPP1R17	unique_RC_AH_vs_PH
IL31RA	unique_RC_AH_vs_PH
ENSCPOG00000033808	unique_RC_AH_vs_PH
OLFM3	unique_RC_AH_vs_PH
ENSCPOG00000033005	unique_RC_AH_vs_PH
ENSCPOG00000033346	unique_RC_AH_vs_PH
ENSCPOG00000030055	unique_RC_AH_vs_PH
ENSCPOG00000032867	unique_RC_AH_vs_PH
ENSCPOG00000033008	unique_RC_AH_vs_PH
UNC45B	unique_RC_AH_vs_PH
CACNG4	unique_RC_AH_vs_PH
ENSCPOG00000013721	unique_RC_AH_vs_PH
P2RX6	unique_RC_AH_vs_PH
CARTPT	unique_RC_AH_vs_PH
MYOG	unique_RC_AH_vs_PH
P2RY13	unique_RC_AH_vs_PH
POU4F2	unique_RC_AH_vs_PH
BARHL2	unique_RC_AH_vs_PH
DDN	unique_RC_AH_vs_PH
SCG2	unique_RC_AH_vs_PH
SYT4	unique_RC_AH_vs_PH
CHI3L1	unique_RC_AH_vs_PH
IGSF6	unique_RC_AH_vs_PH
CNGA2	unique_RC_AH_vs_PH
ENSCPOG00000032370	unique_RC_AH_vs_PH
ENSCPOG00000014840	unique_RC_AH_vs_PH
AMER3	unique_RC_AH_vs_PH
GABRR1	unique_RC_AH_vs_PH
NRAP	unique_RC_AH_vs_PH
ENSCPOG00000034731	unique_RC_AH_vs_PH
LMOD3	unique_RC_AH_vs_PH
SMYD1	unique_RC_AH_vs_PH
ENSCPOG00000039497	unique_RC_AH_vs_PH
TRIM55	unique_RC_AH_vs_PH
ENSCPOG00000034129	unique_RC_AH_vs_PH
ENSCPOG00000035209	unique_RC_AH_vs_PH
ENSCPOG00000000481	unique_RC_AH_vs_PH
RGS1	unique_RC_AH_vs_PH
ENSCPOG00000026955	unique_RC_AH_vs_PH
PHACTR3	unique_RC_AH_vs_PH
HCK	unique_RC_AH_vs_PH
PPP1R3C	unique_RC_AH_vs_PH
SSTR3	unique_RC_AH_vs_PH
LDB3	unique_RC_AH_vs_PH
ENSCPOG00000039807	unique_RC_AH_vs_PH
CRH	unique_RC_AH_vs_PH
LTF	unique_RC_AH_vs_PH
CALB1	unique_RC_AH_vs_PH
ENSCPOG00000040155	unique_RC_AH_vs_PH
MYT1L	unique_RC_AH_vs_PH
ENSCPOG00000038675	unique_RC_AH_vs_PH
ENSCPOG00000022924	unique_RC_AH_vs_PH
LHX1	unique_RC_AH_vs_PH
PARP3	unique_RC_AH_vs_PH
NSG2	unique_RC_AH_vs_PH
ENSCPOG00000030875	unique_RC_AH_vs_PH
COL22A1	unique_RC_AH_vs_PH
NPTX1	unique_RC_AH_vs_PH
ACTN2	unique_RC_AH_vs_PH
NRIP3	unique_RC_AH_vs_PH
CLSTN3	unique_RC_AH_vs_PH
ENSCPOG00000013146	unique_RC_AH_vs_PH
ACTC1	unique_RC_AH_vs_PH
ENSCPOG00000020386	unique_RC_AH_vs_PH
SCRT1	unique_RC_AH_vs_PH
TRPC7	unique_RC_AH_vs_PH
NYAP2	unique_RC_AH_vs_PH
DUSP13	unique_RC_AH_vs_PH
ENSCPOG00000010060	unique_RC_AH_vs_PH
ACHE	unique_RC_AH_vs_PH
NEB	unique_RC_AH_vs_PH
CHRND	unique_RC_AH_vs_PH
PTPN5	unique_RC_AH_vs_PH
GABRA2	unique_RC_AH_vs_PH
SMIM17	unique_RC_AH_vs_PH
MYB	unique_RC_AH_vs_PH
NFAM1	unique_RC_AH_vs_PH
PCSK2	unique_RC_AH_vs_PH
ENSCPOG00000001577	unique_RC_AH_vs_PH
SLC32A1	unique_RC_AH_vs_PH
SCN3A	unique_RC_AH_vs_PH
STX11	unique_RC_AH_vs_PH
TH	unique_RC_AH_vs_PH
TMEM215	unique_RC_AH_vs_PH
FAM163B	unique_RC_AH_vs_PH
NT5C1A	unique_RC_AH_vs_PH
C10orf71	unique_RC_AH_vs_PH
SLC6A1	unique_RC_AH_vs_PH
MGAT4C	unique_RC_AH_vs_PH
CHGB	unique_RC_AH_vs_PH
FCRLA	unique_RC_AH_vs_PH
HHATL	unique_RC_AH_vs_PH
PDYN	unique_RC_AH_vs_PH
LPCAT2	unique_RC_AH_vs_PH
NT5E	unique_RC_AH_vs_PH
SLC15A2	unique_RC_AH_vs_PH
ENSCPOG00000014368	unique_RC_AH_vs_PH
DNM1	unique_RC_AH_vs_PH
LHX9	unique_RC_AH_vs_PH
ENSCPOG00000035935	unique_RC_AH_vs_PH
CASQ1	unique_RC_AH_vs_PH
SLC45A1	unique_RC_AH_vs_PH
CA10	unique_RC_AH_vs_PH
ENSCPOG00000033306	unique_RR_AH_vs_PH
ENSCPOG00000036731	unique_RR_AH_vs_PH
ENSCPOG00000026684	unique_RR_AH_vs_PH
ENSCPOG00000000191	unique_RR_AH_vs_PH
IRF4	unique_RR_AH_vs_PH
ENSCPOG00000009191	unique_RR_AH_vs_PH
CLDN14	unique_RR_AH_vs_PH
ENSCPOG00000021466	unique_RR_AH_vs_PH
5S_rRNA	unique_RR_AH_vs_PH
ENSCPOG00000039733	unique_RR_AH_vs_PH
ITIH2	unique_RR_AH_vs_PH
ENSCPOG00000039150	unique_RR_AH_vs_PH
U6	unique_RR_AH_vs_PH
PFN3	unique_RR_AH_vs_PH
PAQR7	unique_RR_AH_vs_PH
ENSCPOG00000033531	unique_RR_AH_vs_PH
CYTB	unique_RR_AH_vs_PH
PMS1	unique_RR_AH_vs_PH
BATF	unique_RR_AH_vs_PH
ENSCPOG00000034251	unique_RR_AH_vs_PH
ND2	unique_RR_AH_vs_PH
WNT4	unique_RR_AH_vs_PH
ENSCPOG00000034975	unique_RR_AH_vs_PH
KCTD9	unique_RR_AH_vs_PH
CREM	unique_RR_AH_vs_PH
ENSCPOG00000032892	unique_RR_AH_vs_PH
WNT6	unique_RR_AH_vs_PH
SPATC1L	unique_RR_AH_vs_PH
GADD45A	unique_RR_AH_vs_PH
ENSCPOG00000039825	unique_RR_AH_vs_PH
ENSCPOG00000039714	unique_RR_AH_vs_PH
ENSCPOG00000039476	unique_RR_AH_vs_PH
ENSCPOG00000030975	unique_RR_AH_vs_PH
GSTK1	unique_RR_AH_vs_PH
SH2D4A	unique_RR_AH_vs_PH
RNaseP_nuc	unique_RR_AH_vs_PH
CA4	unique_RR_AH_vs_PH
ENSCPOG00000014463	unique_RR_AH_vs_PH
ENSCPOG00000031947	unique_RR_AH_vs_PH
ENSCPOG00000002330	unique_RR_AH_vs_PH
CCL5	unique_RR_AH_vs_PH
PLA2G5	unique_RR_AH_vs_PH
ENSCPOG00000035114	unique_RR_AH_vs_PH
ND4	unique_RR_AH_vs_PH
CD5L	unique_RR_AH_vs_PH
FOSB	unique_RR_AH_vs_PH
ENSCPOG00000032940	unique_RR_AH_vs_PH
ENSCPOG00000035772	unique_RR_AH_vs_PH
KLHL4	unique_RR_AH_vs_PH
EGFL8	unique_RR_AH_vs_PH
5_8S_rRNA	unique_RR_AH_vs_PH
TRIB3	unique_RR_AH_vs_PH
ENSCPOG00000009682	unique_RR_AH_vs_PH
ENSCPOG00000031844	unique_RR_AH_vs_PH
ENSCPOG00000007762	unique_RR_AH_vs_PH
CD40	unique_RR_AH_vs_PH
IFIT3	unique_RR_AH_vs_PH
MROH6	unique_RR_AH_vs_PH
ROR1	unique_RR_AH_vs_PH
SCARNA2	unique_RR_AH_vs_PH
ZNF45	unique_RR_AH_vs_PH
TMEM95	unique_RR_AH_vs_PH
MZB1	unique_RR_AH_vs_PH
EIF4E1B	unique_RR_AH_vs_PH
TMEM190	unique_RR_AH_vs_PH
ENSCPOG00000036181	unique_RR_AH_vs_PH
MS4A15	unique_RR_AH_vs_PH
CAPN11	unique_RR_AH_vs_PH
ENSCPOG00000039872	unique_RR_AH_vs_PH
DISC1	unique_RR_AH_vs_PH
NANOS3	unique_RR_AH_vs_PH
IL13RA2	unique_RR_AH_vs_PH
ENSCPOG00000006369	unique_RR_AH_vs_PH
SREBF1	unique_RR_AH_vs_PH
CCDC194	unique_RR_AH_vs_PH
C16orf74	unique_RR_AH_vs_PH
SLC50A1	unique_RR_AH_vs_PH
ZNF235	unique_RR_AH_vs_PH
LIF	unique_RR_AH_vs_PH
ENSCPOG00000022451	unique_RR_AH_vs_PH
ATP6	unique_RR_AH_vs_PH
IGFBP5	unique_RR_AH_vs_PH
ENSCPOG00000039513	unique_RR_AH_vs_PH
SNORD88A	unique_RR_AH_vs_PH
ENSCPOG00000040623	unique_RR_AH_vs_PH
ND1	unique_RR_AH_vs_PH
TMEM82	unique_RR_AH_vs_PH
CFAP45	unique_RR_AH_vs_PH
ENSCPOG00000031940	unique_RR_AH_vs_PH
TLR8	unique_RR_AH_vs_PH
NEK2	unique_RR_AH_vs_PH
ENSCPOG00000034455	unique_RR_AH_vs_PH
ZFP3	unique_RR_AH_vs_PH
ISG20	unique_RR_AH_vs_PH
ENSCPOG00000036464	unique_RR_AH_vs_PH
RASGRP4	unique_RR_AH_vs_PH
COL6A2	unique_RR_AH_vs_PH
ENSCPOG00000011510	unique_RR_AH_vs_PH
HES7	unique_RR_AH_vs_PH
U1	unique_RR_AH_vs_PH
ENSCPOG00000038544	unique_RR_AH_vs_PH
ENSCPOG00000003051	unique_RR_AH_vs_PH
CD300LB	unique_RR_AH_vs_PH
ENSCPOG00000037130	unique_RR_AH_vs_PH
SEMA7A	unique_RR_AH_vs_PH
ST6GALNAC2	unique_RR_AH_vs_PH
LDHC	unique_RR_AH_vs_PH
RUNX3	unique_RR_AH_vs_PH
LPP	unique_RR_AH_vs_PH
TMEM154	unique_RR_AH_vs_PH
ENSCPOG00000037311	unique_RR_AH_vs_PH
SERPINE1	unique_RR_AH_vs_PH
MYMK	unique_RR_AH_vs_PH
DLK1	unique_RR_AH_vs_PH
ZYG11A	unique_RR_AH_vs_PH
MIRLET7D	unique_RR_AH_vs_PH
ENSCPOG00000007548	unique_RR_AH_vs_PH
CDCA2	unique_RR_AH_vs_PH
ENSCPOG00000031519	unique_RR_AH_vs_PH
ENSCPOG00000027015	unique_RR_AH_vs_PH
ENSCPOG00000034895	unique_RR_AH_vs_PH
PTGER2	unique_RR_AH_vs_PH
MYBL2	unique_RR_AH_vs_PH
TUBB1	unique_RR_AH_vs_PH
SIPA1	unique_RR_AH_vs_PH
MALL	unique_RR_AH_vs_PH
IBSP	unique_RR_AH_vs_PH
LAMB1	unique_RR_AH_vs_PH
ENSCPOG00000022248	unique_RR_AH_vs_PH
ENSCPOG00000005467	unique_RR_AH_vs_PH
ENSCPOG00000001300	unique_RR_AH_vs_PH
ENSCPOG00000032246	unique_RR_AH_vs_PH
FAM83F	unique_RR_AH_vs_PH
DAPP1	unique_RR_AH_vs_PH
PTPN7	unique_RR_AH_vs_PH
MMP9	unique_RR_AH_vs_PH
SLC2A5	unique_RR_AH_vs_PH
ENSCPOG00000002143	unique_RR_AH_vs_PH
IL11	unique_RR_AH_vs_PH
ENSCPOG00000032110	unique_RR_AH_vs_PH
PTGR1	unique_RR_AH_vs_PH
NR4A3	unique_RR_AH_vs_PH
SH2D3A	unique_RR_AH_vs_PH
TSPAN11	unique_RR_AH_vs_PH
ENSCPOG00000030348	unique_RR_AH_vs_PH
B3GNT5	unique_RR_AH_vs_PH
ENSCPOG00000004214	unique_RR_AH_vs_PH

## Sheet: CvsS_DEGup
Genes	status
ENSCPOG00000032759	common_RC_AH_vs_PH_and_RS_AH_vs_PH
UBIAD1	common_RC_AH_vs_PH_and_RS_AH_vs_PH
ENSCPOG00000037137	common_RC_AH_vs_PH_and_RS_AH_vs_PH
ENSCPOG00000037170	common_RC_AH_vs_PH_and_RS_AH_vs_PH
ZNF667	common_RC_AH_vs_PH_and_RS_AH_vs_PH
DSP	common_RC_AH_vs_PH_and_RS_AH_vs_PH
ENSCPOG00000036581	common_RC_AH_vs_PH_and_RS_AH_vs_PH
ENSCPOG00000014157	common_RC_AH_vs_PH_and_RS_AH_vs_PH
ENSCPOG00000036268	common_RC_AH_vs_PH_and_RS_AH_vs_PH
SLC38A8	common_RC_AH_vs_PH_and_RS_AH_vs_PH
TM4SF4	common_RC_AH_vs_PH_and_RS_AH_vs_PH
ST6GALNAC1	common_RC_AH_vs_PH_and_RS_AH_vs_PH
ENSCPOG00000006054	common_RC_AH_vs_PH_and_RS_AH_vs_PH
ENSCPOG00000038898	common_RC_AH_vs_PH_and_RS_AH_vs_PH
ENSCPOG00000003428	common_RC_AH_vs_PH_and_RS_AH_vs_PH
LEPR	common_RC_AH_vs_PH_and_RS_AH_vs_PH
AURKC	common_RC_AH_vs_PH_and_RS_AH_vs_PH
ENSCPOG00000031354	common_RC_AH_vs_PH_and_RS_AH_vs_PH
ENSCPOG00000007398	common_RC_AH_vs_PH_and_RS_AH_vs_PH
MS4A15	common_RC_AH_vs_PH_and_RS_AH_vs_PH
TXNDC11	common_RC_AH_vs_PH_and_RS_AH_vs_PH
SLC22A4	common_RC_AH_vs_PH_and_RS_AH_vs_PH
ENSCPOG00000032256	common_RC_AH_vs_PH_and_RS_AH_vs_PH
HS6ST2	common_RC_AH_vs_PH_and_RS_AH_vs_PH
SPTBN2	common_RC_AH_vs_PH_and_RS_AH_vs_PH
U6	common_RC_AH_vs_PH_and_RS_AH_vs_PH
COL4A4	common_RC_AH_vs_PH_and_RS_AH_vs_PH
TMC3	common_RC_AH_vs_PH_and_RS_AH_vs_PH
ENSCPOG00000032808	common_RC_AH_vs_PH_and_RS_AH_vs_PH
TMEM132C	common_RC_AH_vs_PH_and_RS_AH_vs_PH
BCAN	unique_RC_AH_vs_PH
MALRD1	unique_RC_AH_vs_PH
ENSCPOG00000037429	unique_RC_AH_vs_PH
MIP	unique_RC_AH_vs_PH
ENSCPOG00000030600	unique_RC_AH_vs_PH
UPK3B	unique_RC_AH_vs_PH
ENSCPOG00000037178	unique_RC_AH_vs_PH
ELOVL7	unique_RC_AH_vs_PH
ENSCPOG00000039039	unique_RC_AH_vs_PH
DAO	unique_RC_AH_vs_PH
NOTUM	unique_RC_AH_vs_PH
ENSCPOG00000035328	unique_RC_AH_vs_PH
ENSCPOG00000031549	unique_RC_AH_vs_PH
CCBE1	unique_RC_AH_vs_PH
HPDL	unique_RC_AH_vs_PH
TMEM269	unique_RC_AH_vs_PH
TRPM1	unique_RC_AH_vs_PH
ENSCPOG00000019005	unique_RC_AH_vs_PH
PVRIG	unique_RC_AH_vs_PH
ENSCPOG00000030003	unique_RC_AH_vs_PH
ENSCPOG00000033410	unique_RC_AH_vs_PH
ENSCPOG00000031492	unique_RC_AH_vs_PH
SLC5A5	unique_RC_AH_vs_PH
ENSCPOG00000031500	unique_RC_AH_vs_PH
ENSCPOG00000031710	unique_RC_AH_vs_PH
ENSCPOG00000038859	unique_RC_AH_vs_PH
ENSCPOG00000008028	unique_RC_AH_vs_PH
DEPDC1	unique_RC_AH_vs_PH
ENSCPOG00000038024	unique_RC_AH_vs_PH
SLCO1C1	unique_RC_AH_vs_PH
ANKS1B	unique_RC_AH_vs_PH
DDC	unique_RC_AH_vs_PH
ENSCPOG00000039622	unique_RC_AH_vs_PH
PSAT1	unique_RC_AH_vs_PH
IL12RB1	unique_RC_AH_vs_PH
C1orf158	unique_RC_AH_vs_PH
SFRP5	unique_RC_AH_vs_PH
NOG	unique_RC_AH_vs_PH
ENSCPOG00000032456	unique_RC_AH_vs_PH
ENSCPOG00000035903	unique_RC_AH_vs_PH
SRC	unique_RC_AH_vs_PH
RETN	unique_RC_AH_vs_PH
NES	unique_RC_AH_vs_PH
Trpm8	unique_RC_AH_vs_PH
GSX2	unique_RC_AH_vs_PH
ENSCPOG00000001071	unique_RC_AH_vs_PH
SGCA	unique_RC_AH_vs_PH
ENSCPOG00000017434	unique_RC_AH_vs_PH
Dcxr	unique_RC_AH_vs_PH
GCH1	unique_RC_AH_vs_PH
PIK3AP1	unique_RC_AH_vs_PH
CLDN2	unique_RC_AH_vs_PH
ENSCPOG00000040637	unique_RC_AH_vs_PH
SLC47A1	unique_RC_AH_vs_PH
P2RX2	unique_RC_AH_vs_PH
ATP2C2	unique_RC_AH_vs_PH
Gja1	unique_RC_AH_vs_PH
DYRK3	unique_RC_AH_vs_PH
SYN2	unique_RC_AH_vs_PH
ENSCPOG00000002618	unique_RC_AH_vs_PH
TMCC3	unique_RC_AH_vs_PH
CMTM8	unique_RC_AH_vs_PH
SHOX2	unique_RC_AH_vs_PH
CST6	unique_RC_AH_vs_PH
P2RY2	unique_RC_AH_vs_PH
HTR2A	unique_RC_AH_vs_PH
ENSCPOG00000001318	unique_RC_AH_vs_PH
ABCC6	unique_RC_AH_vs_PH
ENSCPOG00000031765	unique_RC_AH_vs_PH
STMND1	unique_RC_AH_vs_PH
OR51E2	unique_RC_AH_vs_PH
ENSCPOG00000039840	unique_RC_AH_vs_PH
GPR143	unique_RC_AH_vs_PH
ENSCPOG00000036267	unique_RC_AH_vs_PH
GLRX5	unique_RC_AH_vs_PH
PIP4P2	unique_RC_AH_vs_PH
ENSCPOG00000030083	unique_RC_AH_vs_PH
OSR2	unique_RC_AH_vs_PH
BMP7	unique_RC_AH_vs_PH
LMO1	unique_RC_AH_vs_PH
VEPH1	unique_RC_AH_vs_PH
BCL2L12	unique_RC_AH_vs_PH
PAPLN	unique_RC_AH_vs_PH
ARHGEF5	unique_RC_AH_vs_PH
ATP2B2	unique_RC_AH_vs_PH
KSR1	unique_RC_AH_vs_PH
LIPC	unique_RC_AH_vs_PH
ENSCPOG00000031499	unique_RC_AH_vs_PH
FBXO16	unique_RC_AH_vs_PH
DRC1	unique_RC_AH_vs_PH
EVA1A	unique_RC_AH_vs_PH
GPAM	unique_RC_AH_vs_PH
ENSCPOG00000034536	unique_RC_AH_vs_PH
ANOS1	unique_RC_AH_vs_PH
ENTPD8	unique_RC_AH_vs_PH
CNTF	unique_RC_AH_vs_PH
SLC25A15	unique_RC_AH_vs_PH
ENSCPOG00000002615	unique_RC_AH_vs_PH
VEGFD	unique_RC_AH_vs_PH
GSC2	unique_RC_AH_vs_PH
DNAH11	unique_RC_AH_vs_PH
DNAI2	unique_RC_AH_vs_PH
LENG1	unique_RC_AH_vs_PH
ENSCPOG00000025306	unique_RC_AH_vs_PH
HDDC3	unique_RC_AH_vs_PH
BAIAP2L2	unique_RC_AH_vs_PH
ENSCPOG00000035521	unique_RC_AH_vs_PH
ENSCPOG00000010309	unique_RC_AH_vs_PH
FAM189A2	unique_RC_AH_vs_PH
TNFRSF21	unique_RC_AH_vs_PH
BCAR1	unique_RC_AH_vs_PH
ENSCPOG00000039289	unique_RC_AH_vs_PH
KIAA1549L	unique_RC_AH_vs_PH
PLA2G12B	unique_RC_AH_vs_PH
ENSCPOG00000021024	unique_RC_AH_vs_PH
RBP2	unique_RC_AH_vs_PH
ATP6V1B1	unique_RC_AH_vs_PH
WWC1	unique_RC_AH_vs_PH
ENSCPOG00000009115	unique_RC_AH_vs_PH
ENSCPOG00000040333	unique_RC_AH_vs_PH
PGBD5	unique_RC_AH_vs_PH
ASB13	unique_RC_AH_vs_PH
LVRN	unique_RC_AH_vs_PH
CYSTM1	unique_RC_AH_vs_PH
CAMSAP3	unique_RC_AH_vs_PH
CRB3	unique_RC_AH_vs_PH
NSUN7	unique_RC_AH_vs_PH
NPY2R	unique_RS_AH_vs_PH
GLRA3	unique_RS_AH_vs_PH
PROK2	unique_RS_AH_vs_PH
DRD5	unique_RS_AH_vs_PH
ENSCPOG00000025476	unique_RS_AH_vs_PH
ENSCPOG00000040746	unique_RS_AH_vs_PH
ENSCPOG00000038545	unique_RS_AH_vs_PH
AMER3	unique_RS_AH_vs_PH
ENSCPOG00000032599	unique_RS_AH_vs_PH
MYRFL	unique_RS_AH_vs_PH
CHGB	unique_RS_AH_vs_PH
HTR2C	unique_RS_AH_vs_PH
GABRA4	unique_RS_AH_vs_PH
TBX20	unique_RS_AH_vs_PH
ENSCPOG00000035017	unique_RS_AH_vs_PH
GRM1	unique_RS_AH_vs_PH
GPR158	unique_RS_AH_vs_PH
ROBO2	unique_RS_AH_vs_PH
ENSCPOG00000002044	unique_RS_AH_vs_PH
HCN4	unique_RS_AH_vs_PH
ECEL1	unique_RS_AH_vs_PH
ENSCPOG00000009604	unique_RS_AH_vs_PH
CHAT	unique_RS_AH_vs_PH
DIRAS2	unique_RS_AH_vs_PH
ENAM	unique_RS_AH_vs_PH
ENSCPOG00000040514	unique_RS_AH_vs_PH
ENSCPOG00000036366	unique_RS_AH_vs_PH
NECTIN1	unique_RS_AH_vs_PH
PAK3	unique_RS_AH_vs_PH
NECAB1	unique_RS_AH_vs_PH
KCNH5	unique_RS_AH_vs_PH
IHH	unique_RS_AH_vs_PH
ENSCPOG00000035901	unique_RS_AH_vs_PH
MAPK4	unique_RS_AH_vs_PH
THRSP	unique_RS_AH_vs_PH
LYPD6	unique_RS_AH_vs_PH
ENSCPOG00000033059	unique_RS_AH_vs_PH
HAPLN4	unique_RS_AH_vs_PH
TMEM130	unique_RS_AH_vs_PH
ANKRD34B	unique_RS_AH_vs_PH
TRHDE	unique_RS_AH_vs_PH
SLC17A6	unique_RS_AH_vs_PH
ENSCPOG00000029212	unique_RS_AH_vs_PH
SMIM17	unique_RS_AH_vs_PH
ENSCPOG00000013155	unique_RS_AH_vs_PH
ENSCPOG00000036603	unique_RS_AH_vs_PH
WNT16	unique_RS_AH_vs_PH
ENSCPOG00000009931	unique_RS_AH_vs_PH
GLRA1	unique_RS_AH_vs_PH
KCNA4	unique_RS_AH_vs_PH
ZNF804A	unique_RS_AH_vs_PH
AFF2	unique_RS_AH_vs_PH
ENSCPOG00000038748	unique_RS_AH_vs_PH
ENSCPOG00000021943	unique_RS_AH_vs_PH
XKR7	unique_RS_AH_vs_PH
DLGAP3	unique_RS_AH_vs_PH
GPRIN3	unique_RS_AH_vs_PH
ADD2	unique_RS_AH_vs_PH
BEND4	unique_RS_AH_vs_PH
TFAP2B	unique_RS_AH_vs_PH
PLA2G3	unique_RS_AH_vs_PH
SSTR1	unique_RS_AH_vs_PH
NEFL	unique_RS_AH_vs_PH
SYN1	unique_RS_AH_vs_PH
CHRNB3	unique_RS_AH_vs_PH
CELF4	unique_RS_AH_vs_PH
KCNC2	unique_RS_AH_vs_PH
ENSCPOG00000022924	unique_RS_AH_vs_PH
HS3ST2	unique_RS_AH_vs_PH
SIM1	unique_RS_AH_vs_PH
SEZ6L2	unique_RS_AH_vs_PH
SNTG1	unique_RS_AH_vs_PH
POU4F2	unique_RS_AH_vs_PH
BSN	unique_RS_AH_vs_PH
RYR2	unique_RS_AH_vs_PH
ENSCPOG00000020392	unique_RS_AH_vs_PH
TACR3	unique_RS_AH_vs_PH
ENSCPOG00000004008	unique_RS_AH_vs_PH
ENSCPOG00000037698	unique_RS_AH_vs_PH
ENSCPOG00000036321	unique_RS_AH_vs_PH
SLC35G1	unique_RS_AH_vs_PH
KCNH7	unique_RS_AH_vs_PH
RIMS4	unique_RS_AH_vs_PH
CPLX1	unique_RS_AH_vs_PH
ZC2HC1C	unique_RS_AH_vs_PH
PACSIN1	unique_RS_AH_vs_PH
GALNT14	unique_RS_AH_vs_PH
ELAVL2	unique_RS_AH_vs_PH
ISL1	unique_RS_AH_vs_PH
ENSCPOG00000035266	unique_RS_AH_vs_PH
SCN3B	unique_RS_AH_vs_PH
ENSCPOG00000035493	unique_RS_AH_vs_PH
THBS1	unique_RS_AH_vs_PH
ENSCPOG00000040672	unique_RS_AH_vs_PH
HPCAL4	unique_RS_AH_vs_PH
SLC7A14	unique_RS_AH_vs_PH
SLC5A7	unique_RS_AH_vs_PH
SHANK2	unique_RS_AH_vs_PH
ENSCPOG00000035132	unique_RS_AH_vs_PH
ENSCPOG00000015027	unique_RS_AH_vs_PH
SYT10	unique_RS_AH_vs_PH
ENSCPOG00000040367	unique_RS_AH_vs_PH
PCDHGA1	unique_RS_AH_vs_PH
MINAR1	unique_RS_AH_vs_PH
CBLN2	unique_RS_AH_vs_PH
ENSCPOG00000020156	unique_RS_AH_vs_PH
UNC5A	unique_RS_AH_vs_PH
HECW1	unique_RS_AH_vs_PH
RAB3C	unique_RS_AH_vs_PH
SLC38A1	unique_RS_AH_vs_PH
MYT1L	unique_RS_AH_vs_PH
SYT1	unique_RS_AH_vs_PH
ALPL	unique_RS_AH_vs_PH
ENSCPOG00000020386	unique_RS_AH_vs_PH
KCNG4	unique_RS_AH_vs_PH
CPNE4	unique_RS_AH_vs_PH
FSTL4	unique_RS_AH_vs_PH
FRRS1L	unique_RS_AH_vs_PH
DCT	unique_RS_AH_vs_PH
SCRT1	unique_RS_AH_vs_PH
NR1H4	unique_RS_AH_vs_PH
BDNF	unique_RS_AH_vs_PH
ST6GALNAC5	unique_RS_AH_vs_PH
ENSCPOG00000036410	unique_RS_AH_vs_PH
PCDH19	unique_RS_AH_vs_PH
HCN1	unique_RS_AH_vs_PH
ENSCPOG00000035082	unique_RS_AH_vs_PH

## Sheet: CvsS_DEGdown
Genes	status
DCSTAMP	common_RC_AH_vs_PH_and_RS_AH_vs_PH
MMP12	common_RC_AH_vs_PH_and_RS_AH_vs_PH
CYP1A1	common_RC_AH_vs_PH_and_RS_AH_vs_PH
TREM2	common_RC_AH_vs_PH_and_RS_AH_vs_PH
CAPN3	common_RC_AH_vs_PH_and_RS_AH_vs_PH
ENSCPOG00000033984	common_RC_AH_vs_PH_and_RS_AH_vs_PH
ENSCPOG00000035505	common_RC_AH_vs_PH_and_RS_AH_vs_PH
ENSCPOG00000030615	common_RC_AH_vs_PH_and_RS_AH_vs_PH
ATP6V0D2	common_RC_AH_vs_PH_and_RS_AH_vs_PH
ENSCPOG00000015518	common_RC_AH_vs_PH_and_RS_AH_vs_PH
PLA2G7	common_RC_AH_vs_PH_and_RS_AH_vs_PH
GIMAP4	common_RC_AH_vs_PH_and_RS_AH_vs_PH
KLK4	common_RC_AH_vs_PH_and_RS_AH_vs_PH
PPP1R3A	common_RC_AH_vs_PH_and_RS_AH_vs_PH
ENSCPOG00000035412	common_RC_AH_vs_PH_and_RS_AH_vs_PH
CYBB	common_RC_AH_vs_PH_and_RS_AH_vs_PH
DPEP3	common_RC_AH_vs_PH_and_RS_AH_vs_PH
CHIT1	common_RC_AH_vs_PH_and_RS_AH_vs_PH
SCIMP	common_RC_AH_vs_PH_and_RS_AH_vs_PH
SPP1	common_RC_AH_vs_PH_and_RS_AH_vs_PH
CD84	common_RC_AH_vs_PH_and_RS_AH_vs_PH
ENSCPOG00000033808	common_RC_AH_vs_PH_and_RS_AH_vs_PH
ENSCPOG00000032370	common_RC_AH_vs_PH_and_RS_AH_vs_PH
ENSCPOG00000034731	common_RC_AH_vs_PH_and_RS_AH_vs_PH
RGS1	common_RC_AH_vs_PH_and_RS_AH_vs_PH
HCK	common_RC_AH_vs_PH_and_RS_AH_vs_PH
ENSCPOG00000038675	common_RC_AH_vs_PH_and_RS_AH_vs_PH
ENSCPOG00000013146	common_RC_AH_vs_PH_and_RS_AH_vs_PH
KMO	common_RC_AH_vs_PH_and_RS_AH_vs_PH
HHATL	common_RC_AH_vs_PH_and_RS_AH_vs_PH
CASQ1	common_RC_AH_vs_PH_and_RS_AH_vs_PH
SHISA3	unique_RC_AH_vs_PH
ENSCPOG00000039818	unique_RC_AH_vs_PH
ATP1B4	unique_RC_AH_vs_PH
LIPG	unique_RC_AH_vs_PH
MYADML2	unique_RC_AH_vs_PH
KCNF1	unique_RC_AH_vs_PH
ENSCPOG00000009093	unique_RC_AH_vs_PH
PCSK1	unique_RC_AH_vs_PH
KLHL1	unique_RC_AH_vs_PH
LGR5	unique_RC_AH_vs_PH
CBLN2	unique_RC_AH_vs_PH
ENSCPOG00000003816	unique_RC_AH_vs_PH
ENSCPOG00000036646	unique_RC_AH_vs_PH
PKIB	unique_RC_AH_vs_PH
CFD	unique_RC_AH_vs_PH
ENSCPOG00000002044	unique_RC_AH_vs_PH
MPEG1	unique_RC_AH_vs_PH
HMCN2	unique_RC_AH_vs_PH
BMP5	unique_RC_AH_vs_PH
ENSCPOG00000020724	unique_RC_AH_vs_PH
GPR26	unique_RC_AH_vs_PH
ENSCPOG00000022002	unique_RC_AH_vs_PH
SLC17A6	unique_RC_AH_vs_PH
ASB18	unique_RC_AH_vs_PH
ENSCPOG00000020156	unique_RC_AH_vs_PH
SLC7A4	unique_RC_AH_vs_PH
RASGRF1	unique_RC_AH_vs_PH
CYP7A1	unique_RC_AH_vs_PH
ENSCPOG00000037009	unique_RC_AH_vs_PH
ENSCPOG00000032101	unique_RC_AH_vs_PH
PPP1R17	unique_RC_AH_vs_PH
IL31RA	unique_RC_AH_vs_PH
OLFM3	unique_RC_AH_vs_PH
ENSCPOG00000033005	unique_RC_AH_vs_PH
ENSCPOG00000033346	unique_RC_AH_vs_PH
ENSCPOG00000004456	unique_RC_AH_vs_PH
ENSCPOG00000030055	unique_RC_AH_vs_PH
ENSCPOG00000032867	unique_RC_AH_vs_PH
ENSCPOG00000033008	unique_RC_AH_vs_PH
UNC45B	unique_RC_AH_vs_PH
CACNG4	unique_RC_AH_vs_PH
ENSCPOG00000013721	unique_RC_AH_vs_PH
P2RX6	unique_RC_AH_vs_PH
CARTPT	unique_RC_AH_vs_PH
MYOG	unique_RC_AH_vs_PH
P2RY13	unique_RC_AH_vs_PH
POU4F2	unique_RC_AH_vs_PH
BARHL2	unique_RC_AH_vs_PH
DDN	unique_RC_AH_vs_PH
SCG2	unique_RC_AH_vs_PH
SYT4	unique_RC_AH_vs_PH
CHI3L1	unique_RC_AH_vs_PH
IGSF6	unique_RC_AH_vs_PH
CNGA2	unique_RC_AH_vs_PH
ENSCPOG00000014840	unique_RC_AH_vs_PH
AMER3	unique_RC_AH_vs_PH
GABRR1	unique_RC_AH_vs_PH
NRAP	unique_RC_AH_vs_PH
LMOD3	unique_RC_AH_vs_PH
SMYD1	unique_RC_AH_vs_PH
ENSCPOG00000039497	unique_RC_AH_vs_PH
TRIM55	unique_RC_AH_vs_PH
ENSCPOG00000034129	unique_RC_AH_vs_PH
ENSCPOG00000035209	unique_RC_AH_vs_PH
ENSCPOG00000000481	unique_RC_AH_vs_PH
ENSCPOG00000026955	unique_RC_AH_vs_PH
PHACTR3	unique_RC_AH_vs_PH
PPP1R3C	unique_RC_AH_vs_PH
SSTR3	unique_RC_AH_vs_PH
LDB3	unique_RC_AH_vs_PH
ENSCPOG00000039807	unique_RC_AH_vs_PH
CRH	unique_RC_AH_vs_PH
LTF	unique_RC_AH_vs_PH
CALB1	unique_RC_AH_vs_PH
ENSCPOG00000040155	unique_RC_AH_vs_PH
MYT1L	unique_RC_AH_vs_PH
ENSCPOG00000022924	unique_RC_AH_vs_PH
LHX1	unique_RC_AH_vs_PH
PARP3	unique_RC_AH_vs_PH
NSG2	unique_RC_AH_vs_PH
ENSCPOG00000030875	unique_RC_AH_vs_PH
COL22A1	unique_RC_AH_vs_PH
NPTX1	unique_RC_AH_vs_PH
ACTN2	unique_RC_AH_vs_PH
NRIP3	unique_RC_AH_vs_PH
CLSTN3	unique_RC_AH_vs_PH
ACTC1	unique_RC_AH_vs_PH
ENSCPOG00000020386	unique_RC_AH_vs_PH
SCRT1	unique_RC_AH_vs_PH
TRPC7	unique_RC_AH_vs_PH
NYAP2	unique_RC_AH_vs_PH
DUSP13	unique_RC_AH_vs_PH
ENSCPOG00000010060	unique_RC_AH_vs_PH
ACHE	unique_RC_AH_vs_PH
NEB	unique_RC_AH_vs_PH
CHRND	unique_RC_AH_vs_PH
PTPN5	unique_RC_AH_vs_PH
GABRA2	unique_RC_AH_vs_PH
SMIM17	unique_RC_AH_vs_PH
MYB	unique_RC_AH_vs_PH
NFAM1	unique_RC_AH_vs_PH
PCSK2	unique_RC_AH_vs_PH
ENSCPOG00000001577	unique_RC_AH_vs_PH
SLC32A1	unique_RC_AH_vs_PH
SCN3A	unique_RC_AH_vs_PH
STX11	unique_RC_AH_vs_PH
TH	unique_RC_AH_vs_PH
TMEM215	unique_RC_AH_vs_PH
FAM163B	unique_RC_AH_vs_PH
NT5C1A	unique_RC_AH_vs_PH
C10orf71	unique_RC_AH_vs_PH
SLC6A1	unique_RC_AH_vs_PH
MGAT4C	unique_RC_AH_vs_PH
CHGB	unique_RC_AH_vs_PH
FCRLA	unique_RC_AH_vs_PH
PDYN	unique_RC_AH_vs_PH
LPCAT2	unique_RC_AH_vs_PH
NT5E	unique_RC_AH_vs_PH
SLC15A2	unique_RC_AH_vs_PH
ENSCPOG00000014368	unique_RC_AH_vs_PH
ENSCPOG00000034738	unique_RC_AH_vs_PH
DNM1	unique_RC_AH_vs_PH
LHX9	unique_RC_AH_vs_PH
ENSCPOG00000035935	unique_RC_AH_vs_PH
SLC45A1	unique_RC_AH_vs_PH
CA10	unique_RC_AH_vs_PH
ENSCPOG00000031719	unique_RS_AH_vs_PH
TNNC2	unique_RS_AH_vs_PH
TNNI2	unique_RS_AH_vs_PH
MYLPF	unique_RS_AH_vs_PH
TNNT3	unique_RS_AH_vs_PH
MYH1	unique_RS_AH_vs_PH
CACNG1	unique_RS_AH_vs_PH
MYOZ1	unique_RS_AH_vs_PH
FABP7	unique_RS_AH_vs_PH
CKM	unique_RS_AH_vs_PH
TREML1	unique_RS_AH_vs_PH
ENSCPOG00000004226	unique_RS_AH_vs_PH
SIT1	unique_RS_AH_vs_PH
ATP2A1	unique_RS_AH_vs_PH
SCN4A	unique_RS_AH_vs_PH
ACTN3	unique_RS_AH_vs_PH
NKX2-2	unique_RS_AH_vs_PH
MAG	unique_RS_AH_vs_PH
ENSCPOG00000040362	unique_RS_AH_vs_PH
CLCN1	unique_RS_AH_vs_PH
ENO3	unique_RS_AH_vs_PH
MYH13	unique_RS_AH_vs_PH
GPR17	unique_RS_AH_vs_PH
ENSCPOG00000034213	unique_RS_AH_vs_PH
PYGM	unique_RS_AH_vs_PH
LIPK	unique_RS_AH_vs_PH
MYOM2	unique_RS_AH_vs_PH
LSMEM1	unique_RS_AH_vs_PH
MYBPC2	unique_RS_AH_vs_PH
C15orf48	unique_RS_AH_vs_PH
OLIG1	unique_RS_AH_vs_PH
SLC34A2	unique_RS_AH_vs_PH
MIOX	unique_RS_AH_vs_PH
BCAS1	unique_RS_AH_vs_PH
HPX	unique_RS_AH_vs_PH
ENSCPOG00000021466	unique_RS_AH_vs_PH
KCNA7	unique_RS_AH_vs_PH
HRC	unique_RS_AH_vs_PH
FITM1	unique_RS_AH_vs_PH
ENSCPOG00000035962	unique_RS_AH_vs_PH
MAOB	unique_RS_AH_vs_PH
OLIG2	unique_RS_AH_vs_PH
HAPLN2	unique_RS_AH_vs_PH
NDP	unique_RS_AH_vs_PH
ENSCPOG00000005900	unique_RS_AH_vs_PH
SYPL2	unique_RS_AH_vs_PH
KY	unique_RS_AH_vs_PH
UGT8	unique_RS_AH_vs_PH
CKMT2	unique_RS_AH_vs_PH
CLTCL1	unique_RS_AH_vs_PH
SRL	unique_RS_AH_vs_PH
WNT7A	unique_RS_AH_vs_PH
ENSCPOG00000038553	unique_RS_AH_vs_PH
TYROBP	unique_RS_AH_vs_PH
CD247	unique_RS_AH_vs_PH
PLP1	unique_RS_AH_vs_PH
KBTBD12	unique_RS_AH_vs_PH
NKX6-2	unique_RS_AH_vs_PH
TMOD1	unique_RS_AH_vs_PH
ENSCPOG00000039825	unique_RS_AH_vs_PH
TPM2	unique_RS_AH_vs_PH
ENSCPOG00000030928	unique_RS_AH_vs_PH
ITGB1BP2	unique_RS_AH_vs_PH
5S_rRNA	unique_RS_AH_vs_PH
CACNA1S	unique_RS_AH_vs_PH
ENSCPOG00000033950	unique_RS_AH_vs_PH
HJV	unique_RS_AH_vs_PH
ENSCPOG00000021902	unique_RS_AH_vs_PH
ENSCPOG00000040779	unique_RS_AH_vs_PH
AGT	unique_RS_AH_vs_PH
FA2H	unique_RS_AH_vs_PH
MYH6	unique_RS_AH_vs_PH
LRRC15	unique_RS_AH_vs_PH
ENSCPOG00000032224	unique_RS_AH_vs_PH
CACNG6	unique_RS_AH_vs_PH
AMPD1	unique_RS_AH_vs_PH
COL6A5	unique_RS_AH_vs_PH
ENSCPOG00000040024	unique_RS_AH_vs_PH
MLF1	unique_RS_AH_vs_PH
COX6A2	unique_RS_AH_vs_PH
GSTK1	unique_RS_AH_vs_PH
KRT7	unique_RS_AH_vs_PH
DHRS7C	unique_RS_AH_vs_PH
CD300LB	unique_RS_AH_vs_PH
MYH8	unique_RS_AH_vs_PH
AIF1	unique_RS_AH_vs_PH
CCL21	unique_RS_AH_vs_PH
PVALB	unique_RS_AH_vs_PH
BPIFB6	unique_RS_AH_vs_PH
TRIM54	unique_RS_AH_vs_PH
ENSCPOG00000008430	unique_RS_AH_vs_PH
PPP1R27	unique_RS_AH_vs_PH
SLC36A2	unique_RS_AH_vs_PH
CMTM5	unique_RS_AH_vs_PH
LRRC14B	unique_RS_AH_vs_PH
ENSCPOG00000039666	unique_RS_AH_vs_PH
ENSCPOG00000031738	unique_RS_AH_vs_PH
JPH1	unique_RS_AH_vs_PH
PAX5	unique_RS_AH_vs_PH
UCP2	unique_RS_AH_vs_PH
VAX1	unique_RS_AH_vs_PH
GFAP	unique_RS_AH_vs_PH
ANKRD23	unique_RS_AH_vs_PH
MGAM2	unique_RS_AH_vs_PH
GJB6	unique_RS_AH_vs_PH
MYLK2	unique_RS_AH_vs_PH
SMTNL1	unique_RS_AH_vs_PH
ALAS2	unique_RS_AH_vs_PH
S100A1	unique_RS_AH_vs_PH
ENSCPOG00000031668	unique_RS_AH_vs_PH
FCER1G	unique_RS_AH_vs_PH
ZMYND15	unique_RS_AH_vs_PH
ENSCPOG00000038446	unique_RS_AH_vs_PH
ALPK3	unique_RS_AH_vs_PH
TST	unique_RS_AH_vs_PH
GRAP2	unique_RS_AH_vs_PH
ART5	unique_RS_AH_vs_PH
DOK2	unique_RS_AH_vs_PH
CD8A	unique_RS_AH_vs_PH
IDO1	unique_RS_AH_vs_PH
TMEM125	unique_RS_AH_vs_PH
ENSCPOG00000036147	unique_RS_AH_vs_PH
PLLP	unique_RS_AH_vs_PH
JSRP1	unique_RS_AH_vs_PH
ENSCPOG00000036479	unique_RS_AH_vs_PH
ENSCPOG00000014463	unique_RS_AH_vs_PH

## Sheet: RvsS_DEGup
Genes	status
ENSCPOG00000037137	common_RR_AH_vs_PH_and _RS_AH_vs_PH
ENSCPOG00000037170	common_RR_AH_vs_PH_and _RS_AH_vs_PH
UBIAD1	common_RR_AH_vs_PH_and _RS_AH_vs_PH
ENSCPOG00000032759	common_RR_AH_vs_PH_and _RS_AH_vs_PH
AURKC	common_RR_AH_vs_PH_and _RS_AH_vs_PH
ZNF667	common_RR_AH_vs_PH_and _RS_AH_vs_PH
ENSCPOG00000038898	common_RR_AH_vs_PH_and _RS_AH_vs_PH
ENSCPOG00000007398	common_RR_AH_vs_PH_and _RS_AH_vs_PH
ENSCPOG00000014157	common_RR_AH_vs_PH_and _RS_AH_vs_PH
ENSCPOG00000032256	common_RR_AH_vs_PH_and _RS_AH_vs_PH
ENSCPOG00000035493	common_RR_AH_vs_PH_and _RS_AH_vs_PH
ENSCPOG00000036581	common_RR_AH_vs_PH_and _RS_AH_vs_PH
ENSCPOG00000021943	common_RR_AH_vs_PH_and _RS_AH_vs_PH
TXNDC11	common_RR_AH_vs_PH_and _RS_AH_vs_PH
ENSCPOG00000040746	common_RR_AH_vs_PH_and _RS_AH_vs_PH
ENAM	common_RR_AH_vs_PH_and _RS_AH_vs_PH
ENSCPOG00000029212	common_RR_AH_vs_PH_and _RS_AH_vs_PH
DRD5	common_RR_AH_vs_PH_and _RS_AH_vs_PH
ENSCPOG00000013155	common_RR_AH_vs_PH_and _RS_AH_vs_PH
ENSCPOG00000034629	unique_RR_AH_vs_PH
EDARADD	unique_RR_AH_vs_PH
ENSCPOG00000039622	unique_RR_AH_vs_PH
ENSCPOG00000037429	unique_RR_AH_vs_PH
SCMH1	unique_RR_AH_vs_PH
ENSCPOG00000002427	unique_RR_AH_vs_PH
LRRC32	unique_RR_AH_vs_PH
ENSCPOG00000038647	unique_RR_AH_vs_PH
ENSCPOG00000030083	unique_RR_AH_vs_PH
ENSCPOG00000035174	unique_RR_AH_vs_PH
ENSCPOG00000037314	unique_RR_AH_vs_PH
ENSCPOG00000035953	unique_RR_AH_vs_PH
ENSCPOG00000033080	unique_RR_AH_vs_PH
ENSCPOG00000030003	unique_RR_AH_vs_PH
ENSCPOG00000030397	unique_RR_AH_vs_PH
ENSCPOG00000033406	unique_RR_AH_vs_PH
CDH19	unique_RR_AH_vs_PH
NAV3	unique_RR_AH_vs_PH
CCNDBP1	unique_RR_AH_vs_PH
ENSCPOG00000032859	unique_RR_AH_vs_PH
ENSCPOG00000040637	unique_RR_AH_vs_PH
ENSCPOG00000026323	unique_RR_AH_vs_PH
PRSS16	unique_RR_AH_vs_PH
ATP2C2	unique_RR_AH_vs_PH
ENSCPOG00000040568	unique_RR_AH_vs_PH
LRRC27	unique_RR_AH_vs_PH
COX1	unique_RR_AH_vs_PH
TERB2	unique_RR_AH_vs_PH
CLEC4E	unique_RR_AH_vs_PH
STAB2	unique_RR_AH_vs_PH
ENSCPOG00000033502	unique_RR_AH_vs_PH
LENG1	unique_RR_AH_vs_PH
ENSCPOG00000036951	unique_RR_AH_vs_PH
ENSCPOG00000040083	unique_RR_AH_vs_PH
ENSCPOG00000040166	unique_RR_AH_vs_PH
ENSCPOG00000033410	unique_RR_AH_vs_PH
TRAK2	unique_RR_AH_vs_PH
ENSCPOG00000002224	unique_RR_AH_vs_PH
ADGRD1	unique_RR_AH_vs_PH
ENSCPOG00000012887	unique_RR_AH_vs_PH
CFTR	unique_RR_AH_vs_PH
PLK4	unique_RR_AH_vs_PH
PADI6	unique_RR_AH_vs_PH
ALPK1	unique_RR_AH_vs_PH
ARL6IP1	unique_RR_AH_vs_PH
ENSCPOG00000006492	unique_RR_AH_vs_PH
CBFA2T3	unique_RR_AH_vs_PH
C4orf19	unique_RR_AH_vs_PH
OTOG	unique_RR_AH_vs_PH
ENSCPOG00000038395	unique_RR_AH_vs_PH
GPC6	unique_RR_AH_vs_PH
OR51E2	unique_RR_AH_vs_PH
ENSCPOG00000031648	unique_RR_AH_vs_PH
TBXAS1	unique_RR_AH_vs_PH
TTPA	unique_RR_AH_vs_PH
ENSCPOG00000005922	unique_RR_AH_vs_PH
SCNN1A	unique_RR_AH_vs_PH
CLDN2	unique_RR_AH_vs_PH
ENSCPOG00000030932	unique_RR_AH_vs_PH
ENSCPOG00000037740	unique_RR_AH_vs_PH
ENSCPOG00000008967	unique_RR_AH_vs_PH
KRT25	unique_RR_AH_vs_PH
ASPDH	unique_RR_AH_vs_PH
OPN4	unique_RR_AH_vs_PH
ZSWIM1	unique_RR_AH_vs_PH
ENSCPOG00000000660	unique_RR_AH_vs_PH
LIPK	unique_RR_AH_vs_PH
ENSCPOG00000024355	unique_RR_AH_vs_PH
UPF3A	unique_RR_AH_vs_PH
CORIN	unique_RR_AH_vs_PH
SLC22A6	unique_RR_AH_vs_PH
CDKN2B	unique_RR_AH_vs_PH
CAPN9	unique_RR_AH_vs_PH
COTL1	unique_RR_AH_vs_PH
ENSCPOG00000035637	unique_RR_AH_vs_PH
ENSCPOG00000031813	unique_RR_AH_vs_PH
PWWP3B	unique_RR_AH_vs_PH
ENSCPOG00000011825	unique_RR_AH_vs_PH
ZNF335	unique_RR_AH_vs_PH
ENSCPOG00000014475	unique_RR_AH_vs_PH
ENSCPOG00000039125	unique_RR_AH_vs_PH
ENSCPOG00000040476	unique_RR_AH_vs_PH
GRIA1	unique_RR_AH_vs_PH
ENSCPOG00000030451	unique_RR_AH_vs_PH
BEST3	unique_RR_AH_vs_PH
SFR1	unique_RR_AH_vs_PH
ENSCPOG00000036285	unique_RR_AH_vs_PH
INSC	unique_RR_AH_vs_PH
CYB561D1	unique_RR_AH_vs_PH
ENSCPOG00000033055	unique_RR_AH_vs_PH
ENSCPOG00000040378	unique_RR_AH_vs_PH
ENSCPOG00000034609	unique_RR_AH_vs_PH
ENSCPOG00000035641	unique_RR_AH_vs_PH
ENSCPOG00000023631	unique_RR_AH_vs_PH
STPG1	unique_RR_AH_vs_PH
ZSWIM3	unique_RR_AH_vs_PH
ENSCPOG00000035911	unique_RR_AH_vs_PH
ENSCPOG00000038706	unique_RR_AH_vs_PH
ENSCPOG00000037533	unique_RR_AH_vs_PH
GZMA	unique_RR_AH_vs_PH
CTSE	unique_RR_AH_vs_PH
ENSCPOG00000025091	unique_RR_AH_vs_PH
CBX2	unique_RR_AH_vs_PH
ENSCPOG00000030429	unique_RR_AH_vs_PH
HELB	unique_RR_AH_vs_PH
ENSCPOG00000037237	unique_RR_AH_vs_PH
STAT4	unique_RR_AH_vs_PH
ENSCPOG00000023728	unique_RR_AH_vs_PH
KRTDAP	unique_RR_AH_vs_PH
TRUB2	unique_RR_AH_vs_PH
DNAH6	unique_RR_AH_vs_PH
ENSCPOG00000017434	unique_RR_AH_vs_PH
KCNT2	unique_RR_AH_vs_PH
AKR1E2	unique_RR_AH_vs_PH
ENSCPOG00000027300	unique_RR_AH_vs_PH
ENSCPOG00000017433	unique_RR_AH_vs_PH
ENSCPOG00000036703	unique_RR_AH_vs_PH
PODXL2	unique_RR_AH_vs_PH
ENSCPOG00000039435	unique_RR_AH_vs_PH
TLR6	unique_RR_AH_vs_PH
MYBL1	unique_RR_AH_vs_PH
ENSCPOG00000030326	unique_RR_AH_vs_PH
ENSCPOG00000039840	unique_RR_AH_vs_PH
KLB	unique_RR_AH_vs_PH
OTOGL	unique_RR_AH_vs_PH
SKAP1	unique_RR_AH_vs_PH
ENSCPOG00000031514	unique_RR_AH_vs_PH
HMMR	unique_RR_AH_vs_PH
OPRM1	unique_RR_AH_vs_PH
DFFA	unique_RR_AH_vs_PH
ASF1B	unique_RR_AH_vs_PH
SMC2	unique_RR_AH_vs_PH
TGFA	unique_RR_AH_vs_PH
ENSCPOG00000022519	unique_RR_AH_vs_PH
NQO2	unique_RR_AH_vs_PH
MAMDC2	unique_RR_AH_vs_PH
KIF27	unique_RR_AH_vs_PH
MRPS21	unique_RR_AH_vs_PH
NPY2R	unique_RS_AH_vs_PH
GLRA3	unique_RS_AH_vs_PH
ST6GALNAC1	unique_RS_AH_vs_PH
PROK2	unique_RS_AH_vs_PH
HS6ST2	unique_RS_AH_vs_PH
ENSCPOG00000025476	unique_RS_AH_vs_PH
SLC38A8	unique_RS_AH_vs_PH
ENSCPOG00000038545	unique_RS_AH_vs_PH
AMER3	unique_RS_AH_vs_PH
DSP	unique_RS_AH_vs_PH
ENSCPOG00000032599	unique_RS_AH_vs_PH
ENSCPOG00000031354	unique_RS_AH_vs_PH
MYRFL	unique_RS_AH_vs_PH
CHGB	unique_RS_AH_vs_PH
HTR2C	unique_RS_AH_vs_PH
GABRA4	unique_RS_AH_vs_PH
MS4A15	unique_RS_AH_vs_PH
TBX20	unique_RS_AH_vs_PH
TMEM132C	unique_RS_AH_vs_PH
SLC22A4	unique_RS_AH_vs_PH
ENSCPOG00000035017	unique_RS_AH_vs_PH
GRM1	unique_RS_AH_vs_PH
GPR158	unique_RS_AH_vs_PH
ROBO2	unique_RS_AH_vs_PH
ENSCPOG00000002044	unique_RS_AH_vs_PH
HCN4	unique_RS_AH_vs_PH
ECEL1	unique_RS_AH_vs_PH
ENSCPOG00000009604	unique_RS_AH_vs_PH
CHAT	unique_RS_AH_vs_PH
DIRAS2	unique_RS_AH_vs_PH
ENSCPOG00000040514	unique_RS_AH_vs_PH
ENSCPOG00000036366	unique_RS_AH_vs_PH
ENSCPOG00000006054	unique_RS_AH_vs_PH
NECTIN1	unique_RS_AH_vs_PH
PAK3	unique_RS_AH_vs_PH
U6	unique_RS_AH_vs_PH
NECAB1	unique_RS_AH_vs_PH
KCNH5	unique_RS_AH_vs_PH
IHH	unique_RS_AH_vs_PH
ENSCPOG00000035901	unique_RS_AH_vs_PH
MAPK4	unique_RS_AH_vs_PH
THRSP	unique_RS_AH_vs_PH
LYPD6	unique_RS_AH_vs_PH
ENSCPOG00000033059	unique_RS_AH_vs_PH
HAPLN4	unique_RS_AH_vs_PH
TMEM130	unique_RS_AH_vs_PH
ANKRD34B	unique_RS_AH_vs_PH
TRHDE	unique_RS_AH_vs_PH
SLC17A6	unique_RS_AH_vs_PH
SMIM17	unique_RS_AH_vs_PH
ENSCPOG00000036603	unique_RS_AH_vs_PH
WNT16	unique_RS_AH_vs_PH
ENSCPOG00000009931	unique_RS_AH_vs_PH
GLRA1	unique_RS_AH_vs_PH
KCNA4	unique_RS_AH_vs_PH
ZNF804A	unique_RS_AH_vs_PH
AFF2	unique_RS_AH_vs_PH
ENSCPOG00000038748	unique_RS_AH_vs_PH
TM4SF4	unique_RS_AH_vs_PH
XKR7	unique_RS_AH_vs_PH
DLGAP3	unique_RS_AH_vs_PH
LEPR	unique_RS_AH_vs_PH
GPRIN3	unique_RS_AH_vs_PH
ADD2	unique_RS_AH_vs_PH
BEND4	unique_RS_AH_vs_PH
TFAP2B	unique_RS_AH_vs_PH
PLA2G3	unique_RS_AH_vs_PH
SSTR1	unique_RS_AH_vs_PH
NEFL	unique_RS_AH_vs_PH
SYN1	unique_RS_AH_vs_PH
CHRNB3	unique_RS_AH_vs_PH
ENSCPOG00000032808	unique_RS_AH_vs_PH
ENSCPOG00000003428	unique_RS_AH_vs_PH
CELF4	unique_RS_AH_vs_PH
KCNC2	unique_RS_AH_vs_PH
ENSCPOG00000022924	unique_RS_AH_vs_PH
HS3ST2	unique_RS_AH_vs_PH
TMC3	unique_RS_AH_vs_PH
SIM1	unique_RS_AH_vs_PH
SEZ6L2	unique_RS_AH_vs_PH
SNTG1	unique_RS_AH_vs_PH
POU4F2	unique_RS_AH_vs_PH
BSN	unique_RS_AH_vs_PH
RYR2	unique_RS_AH_vs_PH
ENSCPOG00000020392	unique_RS_AH_vs_PH
TACR3	unique_RS_AH_vs_PH
COL4A4	unique_RS_AH_vs_PH
ENSCPOG00000004008	unique_RS_AH_vs_PH
ENSCPOG00000037698	unique_RS_AH_vs_PH
ENSCPOG00000036321	unique_RS_AH_vs_PH
SLC35G1	unique_RS_AH_vs_PH
KCNH7	unique_RS_AH_vs_PH
RIMS4	unique_RS_AH_vs_PH
CPLX1	unique_RS_AH_vs_PH
ZC2HC1C	unique_RS_AH_vs_PH
PACSIN1	unique_RS_AH_vs_PH
GALNT14	unique_RS_AH_vs_PH
ELAVL2	unique_RS_AH_vs_PH
ISL1	unique_RS_AH_vs_PH
ENSCPOG00000035266	unique_RS_AH_vs_PH
SCN3B	unique_RS_AH_vs_PH
THBS1	unique_RS_AH_vs_PH
ENSCPOG00000040672	unique_RS_AH_vs_PH
HPCAL4	unique_RS_AH_vs_PH
SLC7A14	unique_RS_AH_vs_PH
SLC5A7	unique_RS_AH_vs_PH
SHANK2	unique_RS_AH_vs_PH
ENSCPOG00000035132	unique_RS_AH_vs_PH
ENSCPOG00000015027	unique_RS_AH_vs_PH
SYT10	unique_RS_AH_vs_PH
ENSCPOG00000040367	unique_RS_AH_vs_PH
PCDHGA1	unique_RS_AH_vs_PH
MINAR1	unique_RS_AH_vs_PH
CBLN2	unique_RS_AH_vs_PH
SPTBN2	unique_RS_AH_vs_PH
ENSCPOG00000020156	unique_RS_AH_vs_PH
UNC5A	unique_RS_AH_vs_PH
HECW1	unique_RS_AH_vs_PH
RAB3C	unique_RS_AH_vs_PH
SLC38A1	unique_RS_AH_vs_PH
ENSCPOG00000036268	unique_RS_AH_vs_PH
MYT1L	unique_RS_AH_vs_PH
SYT1	unique_RS_AH_vs_PH
ALPL	unique_RS_AH_vs_PH
ENSCPOG00000020386	unique_RS_AH_vs_PH
KCNG4	unique_RS_AH_vs_PH
CPNE4	unique_RS_AH_vs_PH
FSTL4	unique_RS_AH_vs_PH
FRRS1L	unique_RS_AH_vs_PH
DCT	unique_RS_AH_vs_PH
SCRT1	unique_RS_AH_vs_PH
NR1H4	unique_RS_AH_vs_PH
BDNF	unique_RS_AH_vs_PH
ST6GALNAC5	unique_RS_AH_vs_PH
ENSCPOG00000036410	unique_RS_AH_vs_PH
PCDH19	unique_RS_AH_vs_PH
HCN1	unique_RS_AH_vs_PH
ENSCPOG00000035082	unique_RS_AH_vs_PH

## Sheet: RvsS_DEGdown
Genes	status
KLK4	common_RR_AH_vs_PH_and _RS_AH_vs_PH
CYP1A1	common_RR_AH_vs_PH_and _RS_AH_vs_PH
ATP6V0D2	common_RR_AH_vs_PH_and _RS_AH_vs_PH
ENSCPOG00000035505	common_RR_AH_vs_PH_and _RS_AH_vs_PH
ENSCPOG00000021466	common_RR_AH_vs_PH_and _RS_AH_vs_PH
5S_rRNA	common_RR_AH_vs_PH_and _RS_AH_vs_PH
ENSCPOG00000039825	common_RR_AH_vs_PH_and _RS_AH_vs_PH
GSTK1	common_RR_AH_vs_PH_and _RS_AH_vs_PH
KMO	common_RR_AH_vs_PH_and _RS_AH_vs_PH
ENSCPOG00000014463	common_RR_AH_vs_PH_and _RS_AH_vs_PH
DPEP3	common_RR_AH_vs_PH_and _RS_AH_vs_PH
CD300LB	common_RR_AH_vs_PH_and _RS_AH_vs_PH
ENSCPOG00000030615	common_RR_AH_vs_PH_and _RS_AH_vs_PH
ENSCPOG00000033306	unique_RR_AH_vs_PH
ENSCPOG00000036731	unique_RR_AH_vs_PH
ENSCPOG00000026684	unique_RR_AH_vs_PH
ENSCPOG00000000191	unique_RR_AH_vs_PH
HMCN2	unique_RR_AH_vs_PH
IRF4	unique_RR_AH_vs_PH
ENSCPOG00000009191	unique_RR_AH_vs_PH
CLDN14	unique_RR_AH_vs_PH
ENSCPOG00000039733	unique_RR_AH_vs_PH
ENSCPOG00000034738	unique_RR_AH_vs_PH
ITIH2	unique_RR_AH_vs_PH
ENSCPOG00000039150	unique_RR_AH_vs_PH
U6	unique_RR_AH_vs_PH
PFN3	unique_RR_AH_vs_PH
PAQR7	unique_RR_AH_vs_PH
ENSCPOG00000033531	unique_RR_AH_vs_PH
CYTB	unique_RR_AH_vs_PH
PMS1	unique_RR_AH_vs_PH
BATF	unique_RR_AH_vs_PH
ENSCPOG00000034251	unique_RR_AH_vs_PH
ND2	unique_RR_AH_vs_PH
WNT4	unique_RR_AH_vs_PH
ENSCPOG00000034975	unique_RR_AH_vs_PH
KCTD9	unique_RR_AH_vs_PH
CREM	unique_RR_AH_vs_PH
ENSCPOG00000032892	unique_RR_AH_vs_PH
WNT6	unique_RR_AH_vs_PH
SPATC1L	unique_RR_AH_vs_PH
GADD45A	unique_RR_AH_vs_PH
ENSCPOG00000039714	unique_RR_AH_vs_PH
ENSCPOG00000039476	unique_RR_AH_vs_PH
ENSCPOG00000030975	unique_RR_AH_vs_PH
SH2D4A	unique_RR_AH_vs_PH
RNaseP_nuc	unique_RR_AH_vs_PH
CA4	unique_RR_AH_vs_PH
ENSCPOG00000031947	unique_RR_AH_vs_PH
ENSCPOG00000002330	unique_RR_AH_vs_PH
CCL5	unique_RR_AH_vs_PH
PLA2G5	unique_RR_AH_vs_PH
ENSCPOG00000035114	unique_RR_AH_vs_PH
ND4	unique_RR_AH_vs_PH
CD5L	unique_RR_AH_vs_PH
FOSB	unique_RR_AH_vs_PH
ENSCPOG00000032940	unique_RR_AH_vs_PH
ENSCPOG00000035772	unique_RR_AH_vs_PH
KLHL4	unique_RR_AH_vs_PH
EGFL8	unique_RR_AH_vs_PH
5_8S_rRNA	unique_RR_AH_vs_PH
TRIB3	unique_RR_AH_vs_PH
ENSCPOG00000009682	unique_RR_AH_vs_PH
ENSCPOG00000031844	unique_RR_AH_vs_PH
ENSCPOG00000007762	unique_RR_AH_vs_PH
CD40	unique_RR_AH_vs_PH
IFIT3	unique_RR_AH_vs_PH
MROH6	unique_RR_AH_vs_PH
ROR1	unique_RR_AH_vs_PH
SCARNA2	unique_RR_AH_vs_PH
ZNF45	unique_RR_AH_vs_PH
TMEM95	unique_RR_AH_vs_PH
MZB1	unique_RR_AH_vs_PH
EIF4E1B	unique_RR_AH_vs_PH
TMEM190	unique_RR_AH_vs_PH
ENSCPOG00000036181	unique_RR_AH_vs_PH
MS4A15	unique_RR_AH_vs_PH
CAPN11	unique_RR_AH_vs_PH
ENSCPOG00000039872	unique_RR_AH_vs_PH
DISC1	unique_RR_AH_vs_PH
NANOS3	unique_RR_AH_vs_PH
IL13RA2	unique_RR_AH_vs_PH
ENSCPOG00000006369	unique_RR_AH_vs_PH
SREBF1	unique_RR_AH_vs_PH
CCDC194	unique_RR_AH_vs_PH
C16orf74	unique_RR_AH_vs_PH
SLC50A1	unique_RR_AH_vs_PH
ZNF235	unique_RR_AH_vs_PH
LIF	unique_RR_AH_vs_PH
ENSCPOG00000022451	unique_RR_AH_vs_PH
ATP6	unique_RR_AH_vs_PH
IGFBP5	unique_RR_AH_vs_PH
ENSCPOG00000039513	unique_RR_AH_vs_PH
SNORD88A	unique_RR_AH_vs_PH
ENSCPOG00000040623	unique_RR_AH_vs_PH
ND1	unique_RR_AH_vs_PH
TMEM82	unique_RR_AH_vs_PH
CFAP45	unique_RR_AH_vs_PH
ENSCPOG00000031940	unique_RR_AH_vs_PH
TLR8	unique_RR_AH_vs_PH
NEK2	unique_RR_AH_vs_PH
ENSCPOG00000034455	unique_RR_AH_vs_PH
ZFP3	unique_RR_AH_vs_PH
ISG20	unique_RR_AH_vs_PH
ENSCPOG00000036464	unique_RR_AH_vs_PH
RASGRP4	unique_RR_AH_vs_PH
COL6A2	unique_RR_AH_vs_PH
ENSCPOG00000011510	unique_RR_AH_vs_PH
HES7	unique_RR_AH_vs_PH
U1	unique_RR_AH_vs_PH
ENSCPOG00000038544	unique_RR_AH_vs_PH
ENSCPOG00000003051	unique_RR_AH_vs_PH
ENSCPOG00000037130	unique_RR_AH_vs_PH
SEMA7A	unique_RR_AH_vs_PH
ST6GALNAC2	unique_RR_AH_vs_PH
LDHC	unique_RR_AH_vs_PH
RUNX3	unique_RR_AH_vs_PH
LPP	unique_RR_AH_vs_PH
TMEM154	unique_RR_AH_vs_PH
ENSCPOG00000037311	unique_RR_AH_vs_PH
SERPINE1	unique_RR_AH_vs_PH
MYMK	unique_RR_AH_vs_PH
DLK1	unique_RR_AH_vs_PH
ZYG11A	unique_RR_AH_vs_PH
MIRLET7D	unique_RR_AH_vs_PH
ENSCPOG00000007548	unique_RR_AH_vs_PH
CDCA2	unique_RR_AH_vs_PH
ENSCPOG00000031519	unique_RR_AH_vs_PH
ENSCPOG00000027015	unique_RR_AH_vs_PH
ENSCPOG00000034895	unique_RR_AH_vs_PH
PTGER2	unique_RR_AH_vs_PH
ENSCPOG00000004456	unique_RR_AH_vs_PH
MYBL2	unique_RR_AH_vs_PH
TUBB1	unique_RR_AH_vs_PH
SIPA1	unique_RR_AH_vs_PH
MALL	unique_RR_AH_vs_PH
IBSP	unique_RR_AH_vs_PH
LAMB1	unique_RR_AH_vs_PH
ENSCPOG00000022248	unique_RR_AH_vs_PH
ENSCPOG00000005467	unique_RR_AH_vs_PH
ENSCPOG00000001300	unique_RR_AH_vs_PH
ENSCPOG00000032246	unique_RR_AH_vs_PH
FAM83F	unique_RR_AH_vs_PH
DAPP1	unique_RR_AH_vs_PH
PTPN7	unique_RR_AH_vs_PH
MMP9	unique_RR_AH_vs_PH
SLC2A5	unique_RR_AH_vs_PH
ENSCPOG00000002143	unique_RR_AH_vs_PH
IL11	unique_RR_AH_vs_PH
ENSCPOG00000032110	unique_RR_AH_vs_PH
PTGR1	unique_RR_AH_vs_PH
NR4A3	unique_RR_AH_vs_PH
SH2D3A	unique_RR_AH_vs_PH
TSPAN11	unique_RR_AH_vs_PH
ENSCPOG00000030348	unique_RR_AH_vs_PH
B3GNT5	unique_RR_AH_vs_PH
ENSCPOG00000004214	unique_RR_AH_vs_PH
ENSCPOG00000031719	unique_RS_AH_vs_PH
TNNC2	unique_RS_AH_vs_PH
TNNI2	unique_RS_AH_vs_PH
MYLPF	unique_RS_AH_vs_PH
MMP12	unique_RS_AH_vs_PH
TNNT3	unique_RS_AH_vs_PH
MYH1	unique_RS_AH_vs_PH
TREM2	unique_RS_AH_vs_PH
CACNG1	unique_RS_AH_vs_PH
MYOZ1	unique_RS_AH_vs_PH
FABP7	unique_RS_AH_vs_PH
CKM	unique_RS_AH_vs_PH
ENSCPOG00000038675	unique_RS_AH_vs_PH
TREML1	unique_RS_AH_vs_PH
CAPN3	unique_RS_AH_vs_PH
ENSCPOG00000004226	unique_RS_AH_vs_PH
SIT1	unique_RS_AH_vs_PH
ATP2A1	unique_RS_AH_vs_PH
DCSTAMP	unique_RS_AH_vs_PH
SCN4A	unique_RS_AH_vs_PH
ACTN3	unique_RS_AH_vs_PH
NKX2-2	unique_RS_AH_vs_PH
MAG	unique_RS_AH_vs_PH
ENSCPOG00000040362	unique_RS_AH_vs_PH
CLCN1	unique_RS_AH_vs_PH
PLA2G7	unique_RS_AH_vs_PH
ENO3	unique_RS_AH_vs_PH
CASQ1	unique_RS_AH_vs_PH
MYH13	unique_RS_AH_vs_PH
GPR17	unique_RS_AH_vs_PH
ENSCPOG00000034213	unique_RS_AH_vs_PH
GIMAP4	unique_RS_AH_vs_PH
PYGM	unique_RS_AH_vs_PH
LIPK	unique_RS_AH_vs_PH
MYOM2	unique_RS_AH_vs_PH
ENSCPOG00000033808	unique_RS_AH_vs_PH
LSMEM1	unique_RS_AH_vs_PH
MYBPC2	unique_RS_AH_vs_PH
C15orf48	unique_RS_AH_vs_PH
OLIG1	unique_RS_AH_vs_PH
SLC34A2	unique_RS_AH_vs_PH
MIOX	unique_RS_AH_vs_PH
BCAS1	unique_RS_AH_vs_PH
CHIT1	unique_RS_AH_vs_PH
RGS1	unique_RS_AH_vs_PH
HPX	unique_RS_AH_vs_PH
KCNA7	unique_RS_AH_vs_PH
HRC	unique_RS_AH_vs_PH
ENSCPOG00000033984	unique_RS_AH_vs_PH
ENSCPOG00000015518	unique_RS_AH_vs_PH
FITM1	unique_RS_AH_vs_PH
ENSCPOG00000035962	unique_RS_AH_vs_PH
MAOB	unique_RS_AH_vs_PH
OLIG2	unique_RS_AH_vs_PH
CD84	unique_RS_AH_vs_PH
HAPLN2	unique_RS_AH_vs_PH
NDP	unique_RS_AH_vs_PH
ENSCPOG00000005900	unique_RS_AH_vs_PH
SYPL2	unique_RS_AH_vs_PH
KY	unique_RS_AH_vs_PH
UGT8	unique_RS_AH_vs_PH
CKMT2	unique_RS_AH_vs_PH
ENSCPOG00000013146	unique_RS_AH_vs_PH
CLTCL1	unique_RS_AH_vs_PH
SRL	unique_RS_AH_vs_PH
WNT7A	unique_RS_AH_vs_PH
ENSCPOG00000038553	unique_RS_AH_vs_PH
ENSCPOG00000035412	unique_RS_AH_vs_PH
TYROBP	unique_RS_AH_vs_PH
CD247	unique_RS_AH_vs_PH
PLP1	unique_RS_AH_vs_PH
KBTBD12	unique_RS_AH_vs_PH
NKX6-2	unique_RS_AH_vs_PH
TMOD1	unique_RS_AH_vs_PH
TPM2	unique_RS_AH_vs_PH
ENSCPOG00000030928	unique_RS_AH_vs_PH
ITGB1BP2	unique_RS_AH_vs_PH
CACNA1S	unique_RS_AH_vs_PH
ENSCPOG00000033950	unique_RS_AH_vs_PH
HJV	unique_RS_AH_vs_PH
HCK	unique_RS_AH_vs_PH
ENSCPOG00000032370	unique_RS_AH_vs_PH
ENSCPOG00000021902	unique_RS_AH_vs_PH
ENSCPOG00000040779	unique_RS_AH_vs_PH
AGT	unique_RS_AH_vs_PH
FA2H	unique_RS_AH_vs_PH
MYH6	unique_RS_AH_vs_PH
LRRC15	unique_RS_AH_vs_PH
ENSCPOG00000032224	unique_RS_AH_vs_PH
CACNG6	unique_RS_AH_vs_PH
AMPD1	unique_RS_AH_vs_PH
COL6A5	unique_RS_AH_vs_PH
ENSCPOG00000040024	unique_RS_AH_vs_PH
MLF1	unique_RS_AH_vs_PH
COX6A2	unique_RS_AH_vs_PH
KRT7	unique_RS_AH_vs_PH
DHRS7C	unique_RS_AH_vs_PH
MYH8	unique_RS_AH_vs_PH
AIF1	unique_RS_AH_vs_PH
ENSCPOG00000034731	unique_RS_AH_vs_PH
CCL21	unique_RS_AH_vs_PH
PVALB	unique_RS_AH_vs_PH
BPIFB6	unique_RS_AH_vs_PH
TRIM54	unique_RS_AH_vs_PH
ENSCPOG00000008430	unique_RS_AH_vs_PH
PPP1R27	unique_RS_AH_vs_PH
SLC36A2	unique_RS_AH_vs_PH
CMTM5	unique_RS_AH_vs_PH
CYBB	unique_RS_AH_vs_PH
LRRC14B	unique_RS_AH_vs_PH
ENSCPOG00000039666	unique_RS_AH_vs_PH
ENSCPOG00000031738	unique_RS_AH_vs_PH
JPH1	unique_RS_AH_vs_PH
PAX5	unique_RS_AH_vs_PH
UCP2	unique_RS_AH_vs_PH
VAX1	unique_RS_AH_vs_PH
GFAP	unique_RS_AH_vs_PH
ANKRD23	unique_RS_AH_vs_PH
MGAM2	unique_RS_AH_vs_PH
GJB6	unique_RS_AH_vs_PH
MYLK2	unique_RS_AH_vs_PH
SMTNL1	unique_RS_AH_vs_PH
ALAS2	unique_RS_AH_vs_PH
S100A1	unique_RS_AH_vs_PH
ENSCPOG00000031668	unique_RS_AH_vs_PH
HHATL	unique_RS_AH_vs_PH
FCER1G	unique_RS_AH_vs_PH
PPP1R3A	unique_RS_AH_vs_PH
ZMYND15	unique_RS_AH_vs_PH
ENSCPOG00000038446	unique_RS_AH_vs_PH
ALPK3	unique_RS_AH_vs_PH
SCIMP	unique_RS_AH_vs_PH
TST	unique_RS_AH_vs_PH
GRAP2	unique_RS_AH_vs_PH
ART5	unique_RS_AH_vs_PH
DOK2	unique_RS_AH_vs_PH
CD8A	unique_RS_AH_vs_PH
IDO1	unique_RS_AH_vs_PH
SPP1	unique_RS_AH_vs_PH
TMEM125	unique_RS_AH_vs_PH
ENSCPOG00000036147	unique_RS_AH_vs_PH
PLLP	unique_RS_AH_vs_PH
JSRP1	unique_RS_AH_vs_PH
ENSCPOG00000036479	unique_RS_AH_vs_PH

## Sheet: DEGup_RCS
Genes	status
ENSCPOG00000032759	common_RC_AH_vs_PH_and_RR_AH_vs_PH_and_RS_AH_vs_PH
UBIAD1	common_RC_AH_vs_PH_and_RR_AH_vs_PH_and_RS_AH_vs_PH
ENSCPOG00000037137	common_RC_AH_vs_PH_and_RR_AH_vs_PH_and_RS_AH_vs_PH
ENSCPOG00000037170	common_RC_AH_vs_PH_and_RR_AH_vs_PH_and_RS_AH_vs_PH
ZNF667	common_RC_AH_vs_PH_and_RR_AH_vs_PH_and_RS_AH_vs_PH
ENSCPOG00000036581	common_RC_AH_vs_PH_and_RR_AH_vs_PH_and_RS_AH_vs_PH
ENSCPOG00000014157	common_RC_AH_vs_PH_and_RR_AH_vs_PH_and_RS_AH_vs_PH
ENSCPOG00000038898	common_RC_AH_vs_PH_and_RR_AH_vs_PH_and_RS_AH_vs_PH
AURKC	common_RC_AH_vs_PH_and_RR_AH_vs_PH_and_RS_AH_vs_PH
ENSCPOG00000007398	common_RC_AH_vs_PH_and_RR_AH_vs_PH_and_RS_AH_vs_PH
TXNDC11	common_RC_AH_vs_PH_and_RR_AH_vs_PH_and_RS_AH_vs_PH
ENSCPOG00000032256	common_RC_AH_vs_PH_and_RR_AH_vs_PH_and_RS_AH_vs_PH
ENSCPOG00000037429	common_RC_AH_vs_PH_and _RR_AH_vs_PH
ENSCPOG00000030003	common_RC_AH_vs_PH_and _RR_AH_vs_PH
ENSCPOG00000033410	common_RC_AH_vs_PH_and _RR_AH_vs_PH
ENSCPOG00000039622	common_RC_AH_vs_PH_and _RR_AH_vs_PH
ENSCPOG00000017434	common_RC_AH_vs_PH_and _RR_AH_vs_PH
CLDN2	common_RC_AH_vs_PH_and _RR_AH_vs_PH
ENSCPOG00000040637	common_RC_AH_vs_PH_and _RR_AH_vs_PH
ATP2C2	common_RC_AH_vs_PH_and _RR_AH_vs_PH
OR51E2	common_RC_AH_vs_PH_and _RR_AH_vs_PH
ENSCPOG00000039840	common_RC_AH_vs_PH_and _RR_AH_vs_PH
ENSCPOG00000030083	common_RC_AH_vs_PH_and _RR_AH_vs_PH
LENG1	common_RC_AH_vs_PH_and _RR_AH_vs_PH
DSP	common_RC_AH_vs_PH_and _RS_AH_vs_PH
ENSCPOG00000036268	common_RC_AH_vs_PH_and _RS_AH_vs_PH
SLC38A8	common_RC_AH_vs_PH_and _RS_AH_vs_PH
TM4SF4	common_RC_AH_vs_PH_and _RS_AH_vs_PH
ST6GALNAC1	common_RC_AH_vs_PH_and _RS_AH_vs_PH
ENSCPOG00000006054	common_RC_AH_vs_PH_and _RS_AH_vs_PH
ENSCPOG00000003428	common_RC_AH_vs_PH_and _RS_AH_vs_PH
LEPR	common_RC_AH_vs_PH_and _RS_AH_vs_PH
ENSCPOG00000031354	common_RC_AH_vs_PH_and _RS_AH_vs_PH
MS4A15	common_RC_AH_vs_PH_and _RS_AH_vs_PH
SLC22A4	common_RC_AH_vs_PH_and _RS_AH_vs_PH
HS6ST2	common_RC_AH_vs_PH_and _RS_AH_vs_PH
SPTBN2	common_RC_AH_vs_PH_and _RS_AH_vs_PH
U6	common_RC_AH_vs_PH_and _RS_AH_vs_PH
COL4A4	common_RC_AH_vs_PH_and _RS_AH_vs_PH
TMC3	common_RC_AH_vs_PH_and _RS_AH_vs_PH
ENSCPOG00000032808	common_RC_AH_vs_PH_and _RS_AH_vs_PH
TMEM132C	common_RC_AH_vs_PH_and _RS_AH_vs_PH
ENSCPOG00000035493	common_RR_AH_vs_PH_and _RS_AH_vs_PH
ENSCPOG00000021943	common_RR_AH_vs_PH_and _RS_AH_vs_PH
ENSCPOG00000040746	common_RR_AH_vs_PH_and _RS_AH_vs_PH
ENAM	common_RR_AH_vs_PH_and _RS_AH_vs_PH
ENSCPOG00000029212	common_RR_AH_vs_PH_and _RS_AH_vs_PH
DRD5	common_RR_AH_vs_PH_and _RS_AH_vs_PH
ENSCPOG00000013155	common_RR_AH_vs_PH_and _RS_AH_vs_PH
NPY2R	unique_RS_AH_vs_PH
GLRA3	unique_RS_AH_vs_PH
PROK2	unique_RS_AH_vs_PH
ENSCPOG00000025476	unique_RS_AH_vs_PH
ENSCPOG00000038545	unique_RS_AH_vs_PH
AMER3	unique_RS_AH_vs_PH
ENSCPOG00000032599	unique_RS_AH_vs_PH
MYRFL	unique_RS_AH_vs_PH
CHGB	unique_RS_AH_vs_PH
HTR2C	unique_RS_AH_vs_PH
GABRA4	unique_RS_AH_vs_PH
TBX20	unique_RS_AH_vs_PH
ENSCPOG00000035017	unique_RS_AH_vs_PH
GRM1	unique_RS_AH_vs_PH
GPR158	unique_RS_AH_vs_PH
ROBO2	unique_RS_AH_vs_PH
ENSCPOG00000002044	unique_RS_AH_vs_PH
HCN4	unique_RS_AH_vs_PH
ECEL1	unique_RS_AH_vs_PH
ENSCPOG00000009604	unique_RS_AH_vs_PH
CHAT	unique_RS_AH_vs_PH
DIRAS2	unique_RS_AH_vs_PH
ENSCPOG00000040514	unique_RS_AH_vs_PH
ENSCPOG00000036366	unique_RS_AH_vs_PH
NECTIN1	unique_RS_AH_vs_PH
PAK3	unique_RS_AH_vs_PH
NECAB1	unique_RS_AH_vs_PH
KCNH5	unique_RS_AH_vs_PH
IHH	unique_RS_AH_vs_PH
ENSCPOG00000035901	unique_RS_AH_vs_PH
MAPK4	unique_RS_AH_vs_PH
THRSP	unique_RS_AH_vs_PH
LYPD6	unique_RS_AH_vs_PH
ENSCPOG00000033059	unique_RS_AH_vs_PH
HAPLN4	unique_RS_AH_vs_PH
TMEM130	unique_RS_AH_vs_PH
ANKRD34B	unique_RS_AH_vs_PH
TRHDE	unique_RS_AH_vs_PH
SLC17A6	unique_RS_AH_vs_PH
SMIM17	unique_RS_AH_vs_PH
ENSCPOG00000036603	unique_RS_AH_vs_PH
WNT16	unique_RS_AH_vs_PH
ENSCPOG00000009931	unique_RS_AH_vs_PH
GLRA1	unique_RS_AH_vs_PH
KCNA4	unique_RS_AH_vs_PH
ZNF804A	unique_RS_AH_vs_PH
AFF2	unique_RS_AH_vs_PH
ENSCPOG00000038748	unique_RS_AH_vs_PH
XKR7	unique_RS_AH_vs_PH
DLGAP3	unique_RS_AH_vs_PH
GPRIN3	unique_RS_AH_vs_PH
ADD2	unique_RS_AH_vs_PH
BEND4	unique_RS_AH_vs_PH
TFAP2B	unique_RS_AH_vs_PH
PLA2G3	unique_RS_AH_vs_PH
SSTR1	unique_RS_AH_vs_PH
NEFL	unique_RS_AH_vs_PH
SYN1	unique_RS_AH_vs_PH
CHRNB3	unique_RS_AH_vs_PH
CELF4	unique_RS_AH_vs_PH
KCNC2	unique_RS_AH_vs_PH
ENSCPOG00000022924	unique_RS_AH_vs_PH
HS3ST2	unique_RS_AH_vs_PH
SIM1	unique_RS_AH_vs_PH
SEZ6L2	unique_RS_AH_vs_PH
SNTG1	unique_RS_AH_vs_PH
POU4F2	unique_RS_AH_vs_PH
BSN	unique_RS_AH_vs_PH
RYR2	unique_RS_AH_vs_PH
ENSCPOG00000020392	unique_RS_AH_vs_PH
TACR3	unique_RS_AH_vs_PH
ENSCPOG00000004008	unique_RS_AH_vs_PH
ENSCPOG00000037698	unique_RS_AH_vs_PH
ENSCPOG00000036321	unique_RS_AH_vs_PH
SLC35G1	unique_RS_AH_vs_PH
KCNH7	unique_RS_AH_vs_PH
RIMS4	unique_RS_AH_vs_PH
CPLX1	unique_RS_AH_vs_PH
ZC2HC1C	unique_RS_AH_vs_PH
PACSIN1	unique_RS_AH_vs_PH
GALNT14	unique_RS_AH_vs_PH
ELAVL2	unique_RS_AH_vs_PH
ISL1	unique_RS_AH_vs_PH
ENSCPOG00000035266	unique_RS_AH_vs_PH
SCN3B	unique_RS_AH_vs_PH
THBS1	unique_RS_AH_vs_PH
ENSCPOG00000040672	unique_RS_AH_vs_PH
HPCAL4	unique_RS_AH_vs_PH
SLC7A14	unique_RS_AH_vs_PH
SLC5A7	unique_RS_AH_vs_PH
SHANK2	unique_RS_AH_vs_PH
ENSCPOG00000035132	unique_RS_AH_vs_PH
ENSCPOG00000015027	unique_RS_AH_vs_PH
SYT10	unique_RS_AH_vs_PH
ENSCPOG00000040367	unique_RS_AH_vs_PH
PCDHGA1	unique_RS_AH_vs_PH
MINAR1	unique_RS_AH_vs_PH
CBLN2	unique_RS_AH_vs_PH
ENSCPOG00000020156	unique_RS_AH_vs_PH
UNC5A	unique_RS_AH_vs_PH
HECW1	unique_RS_AH_vs_PH
RAB3C	unique_RS_AH_vs_PH
SLC38A1	unique_RS_AH_vs_PH
MYT1L	unique_RS_AH_vs_PH
SYT1	unique_RS_AH_vs_PH
ALPL	unique_RS_AH_vs_PH
ENSCPOG00000020386	unique_RS_AH_vs_PH
KCNG4	unique_RS_AH_vs_PH
CPNE4	unique_RS_AH_vs_PH
FSTL4	unique_RS_AH_vs_PH
FRRS1L	unique_RS_AH_vs_PH
DCT	unique_RS_AH_vs_PH
SCRT1	unique_RS_AH_vs_PH
NR1H4	unique_RS_AH_vs_PH
BDNF	unique_RS_AH_vs_PH
ST6GALNAC5	unique_RS_AH_vs_PH
ENSCPOG00000036410	unique_RS_AH_vs_PH
PCDH19	unique_RS_AH_vs_PH
HCN1	unique_RS_AH_vs_PH
ENSCPOG00000035082	unique_RS_AH_vs_PH
BCAN	unique_RC_AH_vs_PH
MALRD1	unique_RC_AH_vs_PH
MIP	unique_RC_AH_vs_PH
ENSCPOG00000030600	unique_RC_AH_vs_PH
UPK3B	unique_RC_AH_vs_PH
ENSCPOG00000037178	unique_RC_AH_vs_PH
ELOVL7	unique_RC_AH_vs_PH
ENSCPOG00000039039	unique_RC_AH_vs_PH
DAO	unique_RC_AH_vs_PH
NOTUM	unique_RC_AH_vs_PH
ENSCPOG00000035328	unique_RC_AH_vs_PH
ENSCPOG00000031549	unique_RC_AH_vs_PH
CCBE1	unique_RC_AH_vs_PH
HPDL	unique_RC_AH_vs_PH
TMEM269	unique_RC_AH_vs_PH
TRPM1	unique_RC_AH_vs_PH
ENSCPOG00000019005	unique_RC_AH_vs_PH
PVRIG	unique_RC_AH_vs_PH
ENSCPOG00000031492	unique_RC_AH_vs_PH
SLC5A5	unique_RC_AH_vs_PH
ENSCPOG00000031500	unique_RC_AH_vs_PH
ENSCPOG00000031710	unique_RC_AH_vs_PH
ENSCPOG00000038859	unique_RC_AH_vs_PH
ENSCPOG00000008028	unique_RC_AH_vs_PH
DEPDC1	unique_RC_AH_vs_PH
ENSCPOG00000038024	unique_RC_AH_vs_PH
SLCO1C1	unique_RC_AH_vs_PH
ANKS1B	unique_RC_AH_vs_PH
DDC	unique_RC_AH_vs_PH
PSAT1	unique_RC_AH_vs_PH
IL12RB1	unique_RC_AH_vs_PH
C1orf158	unique_RC_AH_vs_PH
SFRP5	unique_RC_AH_vs_PH
NOG	unique_RC_AH_vs_PH
ENSCPOG00000032456	unique_RC_AH_vs_PH
ENSCPOG00000035903	unique_RC_AH_vs_PH
SRC	unique_RC_AH_vs_PH
RETN	unique_RC_AH_vs_PH
NES	unique_RC_AH_vs_PH
Trpm8	unique_RC_AH_vs_PH
GSX2	unique_RC_AH_vs_PH
ENSCPOG00000001071	unique_RC_AH_vs_PH
SGCA	unique_RC_AH_vs_PH
Dcxr	unique_RC_AH_vs_PH
GCH1	unique_RC_AH_vs_PH
PIK3AP1	unique_RC_AH_vs_PH
SLC47A1	unique_RC_AH_vs_PH
P2RX2	unique_RC_AH_vs_PH
Gja1	unique_RC_AH_vs_PH
DYRK3	unique_RC_AH_vs_PH
SYN2	unique_RC_AH_vs_PH
ENSCPOG00000002618	unique_RC_AH_vs_PH
TMCC3	unique_RC_AH_vs_PH
CMTM8	unique_RC_AH_vs_PH
SHOX2	unique_RC_AH_vs_PH
CST6	unique_RC_AH_vs_PH
P2RY2	unique_RC_AH_vs_PH
HTR2A	unique_RC_AH_vs_PH
ENSCPOG00000001318	unique_RC_AH_vs_PH
ABCC6	unique_RC_AH_vs_PH
ENSCPOG00000031765	unique_RC_AH_vs_PH
STMND1	unique_RC_AH_vs_PH
GPR143	unique_RC_AH_vs_PH
ENSCPOG00000036267	unique_RC_AH_vs_PH
GLRX5	unique_RC_AH_vs_PH
PIP4P2	unique_RC_AH_vs_PH
OSR2	unique_RC_AH_vs_PH
BMP7	unique_RC_AH_vs_PH
LMO1	unique_RC_AH_vs_PH
VEPH1	unique_RC_AH_vs_PH
BCL2L12	unique_RC_AH_vs_PH
PAPLN	unique_RC_AH_vs_PH
ARHGEF5	unique_RC_AH_vs_PH
ATP2B2	unique_RC_AH_vs_PH
KSR1	unique_RC_AH_vs_PH
LIPC	unique_RC_AH_vs_PH
ENSCPOG00000031499	unique_RC_AH_vs_PH
FBXO16	unique_RC_AH_vs_PH
DRC1	unique_RC_AH_vs_PH
EVA1A	unique_RC_AH_vs_PH
GPAM	unique_RC_AH_vs_PH
ENSCPOG00000034536	unique_RC_AH_vs_PH
ANOS1	unique_RC_AH_vs_PH
ENTPD8	unique_RC_AH_vs_PH
CNTF	unique_RC_AH_vs_PH
SLC25A15	unique_RC_AH_vs_PH
ENSCPOG00000002615	unique_RC_AH_vs_PH
VEGFD	unique_RC_AH_vs_PH
GSC2	unique_RC_AH_vs_PH
DNAH11	unique_RC_AH_vs_PH
DNAI2	unique_RC_AH_vs_PH
ENSCPOG00000025306	unique_RC_AH_vs_PH
HDDC3	unique_RC_AH_vs_PH
BAIAP2L2	unique_RC_AH_vs_PH
ENSCPOG00000035521	unique_RC_AH_vs_PH
ENSCPOG00000010309	unique_RC_AH_vs_PH
FAM189A2	unique_RC_AH_vs_PH
TNFRSF21	unique_RC_AH_vs_PH
BCAR1	unique_RC_AH_vs_PH
ENSCPOG00000039289	unique_RC_AH_vs_PH
KIAA1549L	unique_RC_AH_vs_PH
PLA2G12B	unique_RC_AH_vs_PH
ENSCPOG00000021024	unique_RC_AH_vs_PH
RBP2	unique_RC_AH_vs_PH
ATP6V1B1	unique_RC_AH_vs_PH
WWC1	unique_RC_AH_vs_PH
ENSCPOG00000009115	unique_RC_AH_vs_PH
ENSCPOG00000040333	unique_RC_AH_vs_PH
PGBD5	unique_RC_AH_vs_PH
ASB13	unique_RC_AH_vs_PH
LVRN	unique_RC_AH_vs_PH
CYSTM1	unique_RC_AH_vs_PH
CAMSAP3	unique_RC_AH_vs_PH
CRB3	unique_RC_AH_vs_PH
NSUN7	unique_RC_AH_vs_PH
ENSCPOG00000034629	unique_RR_AH_vs_PH
EDARADD	unique_RR_AH_vs_PH
SCMH1	unique_RR_AH_vs_PH
ENSCPOG00000002427	unique_RR_AH_vs_PH
LRRC32	unique_RR_AH_vs_PH
ENSCPOG00000038647	unique_RR_AH_vs_PH
ENSCPOG00000035174	unique_RR_AH_vs_PH
ENSCPOG00000037314	unique_RR_AH_vs_PH
ENSCPOG00000035953	unique_RR_AH_vs_PH
ENSCPOG00000033080	unique_RR_AH_vs_PH
ENSCPOG00000030397	unique_RR_AH_vs_PH
ENSCPOG00000033406	unique_RR_AH_vs_PH
CDH19	unique_RR_AH_vs_PH
NAV3	unique_RR_AH_vs_PH
CCNDBP1	unique_RR_AH_vs_PH
ENSCPOG00000032859	unique_RR_AH_vs_PH
ENSCPOG00000026323	unique_RR_AH_vs_PH
PRSS16	unique_RR_AH_vs_PH
ENSCPOG00000040568	unique_RR_AH_vs_PH
LRRC27	unique_RR_AH_vs_PH
COX1	unique_RR_AH_vs_PH
TERB2	unique_RR_AH_vs_PH
CLEC4E	unique_RR_AH_vs_PH
STAB2	unique_RR_AH_vs_PH
ENSCPOG00000033502	unique_RR_AH_vs_PH
ENSCPOG00000036951	unique_RR_AH_vs_PH
ENSCPOG00000040083	unique_RR_AH_vs_PH
ENSCPOG00000040166	unique_RR_AH_vs_PH
TRAK2	unique_RR_AH_vs_PH
ENSCPOG00000002224	unique_RR_AH_vs_PH
ADGRD1	unique_RR_AH_vs_PH
ENSCPOG00000012887	unique_RR_AH_vs_PH
CFTR	unique_RR_AH_vs_PH
PLK4	unique_RR_AH_vs_PH
PADI6	unique_RR_AH_vs_PH
ALPK1	unique_RR_AH_vs_PH
ARL6IP1	unique_RR_AH_vs_PH
ENSCPOG00000006492	unique_RR_AH_vs_PH
CBFA2T3	unique_RR_AH_vs_PH
C4orf19	unique_RR_AH_vs_PH
OTOG	unique_RR_AH_vs_PH
ENSCPOG00000038395	unique_RR_AH_vs_PH
GPC6	unique_RR_AH_vs_PH
ENSCPOG00000031648	unique_RR_AH_vs_PH
TBXAS1	unique_RR_AH_vs_PH
TTPA	unique_RR_AH_vs_PH
ENSCPOG00000005922	unique_RR_AH_vs_PH
SCNN1A	unique_RR_AH_vs_PH
ENSCPOG00000030932	unique_RR_AH_vs_PH
ENSCPOG00000037740	unique_RR_AH_vs_PH
ENSCPOG00000008967	unique_RR_AH_vs_PH
KRT25	unique_RR_AH_vs_PH
ASPDH	unique_RR_AH_vs_PH
OPN4	unique_RR_AH_vs_PH
ZSWIM1	unique_RR_AH_vs_PH
ENSCPOG00000000660	unique_RR_AH_vs_PH
LIPK	unique_RR_AH_vs_PH
ENSCPOG00000024355	unique_RR_AH_vs_PH
UPF3A	unique_RR_AH_vs_PH
CORIN	unique_RR_AH_vs_PH
SLC22A6	unique_RR_AH_vs_PH
CDKN2B	unique_RR_AH_vs_PH
CAPN9	unique_RR_AH_vs_PH
COTL1	unique_RR_AH_vs_PH
ENSCPOG00000035637	unique_RR_AH_vs_PH
ENSCPOG00000031813	unique_RR_AH_vs_PH
PWWP3B	unique_RR_AH_vs_PH
ENSCPOG00000011825	unique_RR_AH_vs_PH
ZNF335	unique_RR_AH_vs_PH
ENSCPOG00000014475	unique_RR_AH_vs_PH
ENSCPOG00000039125	unique_RR_AH_vs_PH
ENSCPOG00000040476	unique_RR_AH_vs_PH
GRIA1	unique_RR_AH_vs_PH
ENSCPOG00000030451	unique_RR_AH_vs_PH
BEST3	unique_RR_AH_vs_PH
SFR1	unique_RR_AH_vs_PH
ENSCPOG00000036285	unique_RR_AH_vs_PH
INSC	unique_RR_AH_vs_PH
CYB561D1	unique_RR_AH_vs_PH
ENSCPOG00000033055	unique_RR_AH_vs_PH
ENSCPOG00000040378	unique_RR_AH_vs_PH
ENSCPOG00000034609	unique_RR_AH_vs_PH
ENSCPOG00000035641	unique_RR_AH_vs_PH
ENSCPOG00000023631	unique_RR_AH_vs_PH
STPG1	unique_RR_AH_vs_PH
ZSWIM3	unique_RR_AH_vs_PH
ENSCPOG00000035911	unique_RR_AH_vs_PH
ENSCPOG00000038706	unique_RR_AH_vs_PH
ENSCPOG00000037533	unique_RR_AH_vs_PH
GZMA	unique_RR_AH_vs_PH
CTSE	unique_RR_AH_vs_PH
ENSCPOG00000025091	unique_RR_AH_vs_PH
CBX2	unique_RR_AH_vs_PH
ENSCPOG00000030429	unique_RR_AH_vs_PH
HELB	unique_RR_AH_vs_PH
ENSCPOG00000037237	unique_RR_AH_vs_PH
STAT4	unique_RR_AH_vs_PH
ENSCPOG00000023728	unique_RR_AH_vs_PH
KRTDAP	unique_RR_AH_vs_PH
TRUB2	unique_RR_AH_vs_PH
DNAH6	unique_RR_AH_vs_PH
KCNT2	unique_RR_AH_vs_PH
AKR1E2	unique_RR_AH_vs_PH
ENSCPOG00000027300	unique_RR_AH_vs_PH
ENSCPOG00000017433	unique_RR_AH_vs_PH
ENSCPOG00000036703	unique_RR_AH_vs_PH
PODXL2	unique_RR_AH_vs_PH
ENSCPOG00000039435	unique_RR_AH_vs_PH
TLR6	unique_RR_AH_vs_PH
MYBL1	unique_RR_AH_vs_PH
ENSCPOG00000030326	unique_RR_AH_vs_PH
KLB	unique_RR_AH_vs_PH
OTOGL	unique_RR_AH_vs_PH
SKAP1	unique_RR_AH_vs_PH
ENSCPOG00000031514	unique_RR_AH_vs_PH
HMMR	unique_RR_AH_vs_PH
OPRM1	unique_RR_AH_vs_PH
DFFA	unique_RR_AH_vs_PH
ASF1B	unique_RR_AH_vs_PH
SMC2	unique_RR_AH_vs_PH
TGFA	unique_RR_AH_vs_PH
ENSCPOG00000022519	unique_RR_AH_vs_PH
NQO2	unique_RR_AH_vs_PH
MAMDC2	unique_RR_AH_vs_PH
KIF27	unique_RR_AH_vs_PH
MRPS21	unique_RR_AH_vs_PH

## Sheet: DEGdown_RCS
Supplementary Table S2. Venn analysis of tissue-specific and shared dysregulated genes and proteins in AH versus PH
Genes	status
CYP1A1	common_RC_AH_vs_PH_and_RR_AH_vs_PH_and_RS_AH_vs_PH
ENSCPOG00000035505	common_RC_AH_vs_PH_and_RR_AH_vs_PH_and_RS_AH_vs_PH
ENSCPOG00000030615	common_RC_AH_vs_PH_and_RR_AH_vs_PH_and_RS_AH_vs_PH
ATP6V0D2	common_RC_AH_vs_PH_and_RR_AH_vs_PH_and_RS_AH_vs_PH
KLK4	common_RC_AH_vs_PH_and_RR_AH_vs_PH_and_RS_AH_vs_PH
DPEP3	common_RC_AH_vs_PH_and_RR_AH_vs_PH_and_RS_AH_vs_PH
KMO	common_RC_AH_vs_PH_and_RR_AH_vs_PH_and_RS_AH_vs_PH
HMCN2	common_RC_AH_vs_PH_and _RR_AH_vs_PH
ENSCPOG00000004456	common_RC_AH_vs_PH_and _RR_AH_vs_PH
ENSCPOG00000034738	common_RC_AH_vs_PH_and _RR_AH_vs_PH
DCSTAMP	common_RC_AH_vs_PH_and _RS_AH_vs_PH
MMP12	common_RC_AH_vs_PH_and _RS_AH_vs_PH
TREM2	common_RC_AH_vs_PH_and _RS_AH_vs_PH
CAPN3	common_RC_AH_vs_PH_and _RS_AH_vs_PH
ENSCPOG00000033984	common_RC_AH_vs_PH_and _RS_AH_vs_PH
ENSCPOG00000015518	common_RC_AH_vs_PH_and _RS_AH_vs_PH
PLA2G7	common_RC_AH_vs_PH_and _RS_AH_vs_PH
GIMAP4	common_RC_AH_vs_PH_and _RS_AH_vs_PH
PPP1R3A	common_RC_AH_vs_PH_and _RS_AH_vs_PH
ENSCPOG00000035412	common_RC_AH_vs_PH_and _RS_AH_vs_PH
CYBB	common_RC_AH_vs_PH_and _RS_AH_vs_PH
CHIT1	common_RC_AH_vs_PH_and _RS_AH_vs_PH
SCIMP	common_RC_AH_vs_PH_and _RS_AH_vs_PH
SPP1	common_RC_AH_vs_PH_and _RS_AH_vs_PH
CD84	common_RC_AH_vs_PH_and _RS_AH_vs_PH
ENSCPOG00000033808	common_RC_AH_vs_PH_and _RS_AH_vs_PH
ENSCPOG00000032370	common_RC_AH_vs_PH_and _RS_AH_vs_PH
ENSCPOG00000034731	common_RC_AH_vs_PH_and _RS_AH_vs_PH
RGS1	common_RC_AH_vs_PH_and _RS_AH_vs_PH
HCK	common_RC_AH_vs_PH_and _RS_AH_vs_PH
ENSCPOG00000038675	common_RC_AH_vs_PH_and _RS_AH_vs_PH
ENSCPOG00000013146	common_RC_AH_vs_PH_and _RS_AH_vs_PH
HHATL	common_RC_AH_vs_PH_and _RS_AH_vs_PH
CASQ1	common_RC_AH_vs_PH_and _RS_AH_vs_PH
ENSCPOG00000021466	common_RR_AH_vs_PH_and _RS_AH_vs_PH
5S_rRNA	common_RR_AH_vs_PH_and _RS_AH_vs_PH
ENSCPOG00000039825	common_RR_AH_vs_PH_and _RS_AH_vs_PH
GSTK1	common_RR_AH_vs_PH_and _RS_AH_vs_PH
ENSCPOG00000014463	common_RR_AH_vs_PH_and _RS_AH_vs_PH
CD300LB	common_RR_AH_vs_PH_and _RS_AH_vs_PH
ENSCPOG00000031719	unique_RS_AH_vs_PH
TNNC2	unique_RS_AH_vs_PH
TNNI2	unique_RS_AH_vs_PH
MYLPF	unique_RS_AH_vs_PH
TNNT3	unique_RS_AH_vs_PH
MYH1	unique_RS_AH_vs_PH
CACNG1	unique_RS_AH_vs_PH
MYOZ1	unique_RS_AH_vs_PH
FABP7	unique_RS_AH_vs_PH
CKM	unique_RS_AH_vs_PH
TREML1	unique_RS_AH_vs_PH
ENSCPOG00000004226	unique_RS_AH_vs_PH
SIT1	unique_RS_AH_vs_PH
ATP2A1	unique_RS_AH_vs_PH
SCN4A	unique_RS_AH_vs_PH
ACTN3	unique_RS_AH_vs_PH
NKX2-2	unique_RS_AH_vs_PH
MAG	unique_RS_AH_vs_PH
ENSCPOG00000040362	unique_RS_AH_vs_PH
CLCN1	unique_RS_AH_vs_PH
ENO3	unique_RS_AH_vs_PH
MYH13	unique_RS_AH_vs_PH
GPR17	unique_RS_AH_vs_PH
ENSCPOG00000034213	unique_RS_AH_vs_PH
PYGM	unique_RS_AH_vs_PH
LIPK	unique_RS_AH_vs_PH
MYOM2	unique_RS_AH_vs_PH
LSMEM1	unique_RS_AH_vs_PH
MYBPC2	unique_RS_AH_vs_PH
C15orf48	unique_RS_AH_vs_PH
OLIG1	unique_RS_AH_vs_PH
SLC34A2	unique_RS_AH_vs_PH
MIOX	unique_RS_AH_vs_PH
BCAS1	unique_RS_AH_vs_PH
HPX	unique_RS_AH_vs_PH
KCNA7	unique_RS_AH_vs_PH
HRC	unique_RS_AH_vs_PH
FITM1	unique_RS_AH_vs_PH
ENSCPOG00000035962	unique_RS_AH_vs_PH
MAOB	unique_RS_AH_vs_PH
OLIG2	unique_RS_AH_vs_PH
HAPLN2	unique_RS_AH_vs_PH
NDP	unique_RS_AH_vs_PH
ENSCPOG00000005900	unique_RS_AH_vs_PH
SYPL2	unique_RS_AH_vs_PH
KY	unique_RS_AH_vs_PH
UGT8	unique_RS_AH_vs_PH
CKMT2	unique_RS_AH_vs_PH
CLTCL1	unique_RS_AH_vs_PH
SRL	unique_RS_AH_vs_PH
WNT7A	unique_RS_AH_vs_PH
ENSCPOG00000038553	unique_RS_AH_vs_PH
TYROBP	unique_RS_AH_vs_PH
CD247	unique_RS_AH_vs_PH
PLP1	unique_RS_AH_vs_PH
KBTBD12	unique_RS_AH_vs_PH
NKX6-2	unique_RS_AH_vs_PH
TMOD1	unique_RS_AH_vs_PH
TPM2	unique_RS_AH_vs_PH
ENSCPOG00000030928	unique_RS_AH_vs_PH
ITGB1BP2	unique_RS_AH_vs_PH
CACNA1S	unique_RS_AH_vs_PH
ENSCPOG00000033950	unique_RS_AH_vs_PH
HJV	unique_RS_AH_vs_PH
ENSCPOG00000021902	unique_RS_AH_vs_PH
ENSCPOG00000040779	unique_RS_AH_vs_PH
AGT	unique_RS_AH_vs_PH
FA2H	unique_RS_AH_vs_PH
MYH6	unique_RS_AH_vs_PH
LRRC15	unique_RS_AH_vs_PH
ENSCPOG00000032224	unique_RS_AH_vs_PH
CACNG6	unique_RS_AH_vs_PH
AMPD1	unique_RS_AH_vs_PH
COL6A5	unique_RS_AH_vs_PH
ENSCPOG00000040024	unique_RS_AH_vs_PH
MLF1	unique_RS_AH_vs_PH
COX6A2	unique_RS_AH_vs_PH
KRT7	unique_RS_AH_vs_PH
DHRS7C	unique_RS_AH_vs_PH
MYH8	unique_RS_AH_vs_PH
AIF1	unique_RS_AH_vs_PH
CCL21	unique_RS_AH_vs_PH
PVALB	unique_RS_AH_vs_PH
BPIFB6	unique_RS_AH_vs_PH
TRIM54	unique_RS_AH_vs_PH
ENSCPOG00000008430	unique_RS_AH_vs_PH
PPP1R27	unique_RS_AH_vs_PH
SLC36A2	unique_RS_AH_vs_PH
CMTM5	unique_RS_AH_vs_PH
LRRC14B	unique_RS_AH_vs_PH
ENSCPOG00000039666	unique_RS_AH_vs_PH
ENSCPOG00000031738	unique_RS_AH_vs_PH
JPH1	unique_RS_AH_vs_PH
PAX5	unique_RS_AH_vs_PH
UCP2	unique_RS_AH_vs_PH
VAX1	unique_RS_AH_vs_PH
GFAP	unique_RS_AH_vs_PH
ANKRD23	unique_RS_AH_vs_PH
MGAM2	unique_RS_AH_vs_PH
GJB6	unique_RS_AH_vs_PH
MYLK2	unique_RS_AH_vs_PH
SMTNL1	unique_RS_AH_vs_PH
ALAS2	unique_RS_AH_vs_PH
S100A1	unique_RS_AH_vs_PH
ENSCPOG00000031668	unique_RS_AH_vs_PH
FCER1G	unique_RS_AH_vs_PH
ZMYND15	unique_RS_AH_vs_PH
ENSCPOG00000038446	unique_RS_AH_vs_PH
ALPK3	unique_RS_AH_vs_PH
TST	unique_RS_AH_vs_PH
GRAP2	unique_RS_AH_vs_PH
ART5	unique_RS_AH_vs_PH
DOK2	unique_RS_AH_vs_PH
CD8A	unique_RS_AH_vs_PH
IDO1	unique_RS_AH_vs_PH
TMEM125	unique_RS_AH_vs_PH
ENSCPOG00000036147	unique_RS_AH_vs_PH
PLLP	unique_RS_AH_vs_PH
JSRP1	unique_RS_AH_vs_PH
ENSCPOG00000036479	unique_RS_AH_vs_PH
SHISA3	unique_RC_AH_vs_PH
ENSCPOG00000039818	unique_RC_AH_vs_PH
ATP1B4	unique_RC_AH_vs_PH
LIPG	unique_RC_AH_vs_PH
MYADML2	unique_RC_AH_vs_PH
KCNF1	unique_RC_AH_vs_PH
ENSCPOG00000009093	unique_RC_AH_vs_PH
PCSK1	unique_RC_AH_vs_PH
KLHL1	unique_RC_AH_vs_PH
LGR5	unique_RC_AH_vs_PH
CBLN2	unique_RC_AH_vs_PH
ENSCPOG00000003816	unique_RC_AH_vs_PH
ENSCPOG00000036646	unique_RC_AH_vs_PH
PKIB	unique_RC_AH_vs_PH
CFD	unique_RC_AH_vs_PH
ENSCPOG00000002044	unique_RC_AH_vs_PH
MPEG1	unique_RC_AH_vs_PH
BMP5	unique_RC_AH_vs_PH
ENSCPOG00000020724	unique_RC_AH_vs_PH
GPR26	unique_RC_AH_vs_PH
ENSCPOG00000022002	unique_RC_AH_vs_PH
SLC17A6	unique_RC_AH_vs_PH
ASB18	unique_RC_AH_vs_PH
ENSCPOG00000020156	unique_RC_AH_vs_PH
SLC7A4	unique_RC_AH_vs_PH
RASGRF1	unique_RC_AH_vs_PH
CYP7A1	unique_RC_AH_vs_PH
ENSCPOG00000037009	unique_RC_AH_vs_PH
ENSCPOG00000032101	unique_RC_AH_vs_PH
PPP1R17	unique_RC_AH_vs_PH
IL31RA	unique_RC_AH_vs_PH
OLFM3	unique_RC_AH_vs_PH
ENSCPOG00000033005	unique_RC_AH_vs_PH
ENSCPOG00000033346	unique_RC_AH_vs_PH
ENSCPOG00000030055	unique_RC_AH_vs_PH
ENSCPOG00000032867	unique_RC_AH_vs_PH
ENSCPOG00000033008	unique_RC_AH_vs_PH
UNC45B	unique_RC_AH_vs_PH
CACNG4	unique_RC_AH_vs_PH
ENSCPOG00000013721	unique_RC_AH_vs_PH
P2RX6	unique_RC_AH_vs_PH
CARTPT	unique_RC_AH_vs_PH
MYOG	unique_RC_AH_vs_PH
P2RY13	unique_RC_AH_vs_PH
POU4F2	unique_RC_AH_vs_PH
BARHL2	unique_RC_AH_vs_PH
DDN	unique_RC_AH_vs_PH
SCG2	unique_RC_AH_vs_PH
SYT4	unique_RC_AH_vs_PH
CHI3L1	unique_RC_AH_vs_PH
IGSF6	unique_RC_AH_vs_PH
CNGA2	unique_RC_AH_vs_PH
ENSCPOG00000014840	unique_RC_AH_vs_PH
AMER3	unique_RC_AH_vs_PH
GABRR1	unique_RC_AH_vs_PH
NRAP	unique_RC_AH_vs_PH
LMOD3	unique_RC_AH_vs_PH
SMYD1	unique_RC_AH_vs_PH
ENSCPOG00000039497	unique_RC_AH_vs_PH
TRIM55	unique_RC_AH_vs_PH
ENSCPOG00000034129	unique_RC_AH_vs_PH
ENSCPOG00000035209	unique_RC_AH_vs_PH
ENSCPOG00000000481	unique_RC_AH_vs_PH
ENSCPOG00000026955	unique_RC_AH_vs_PH
PHACTR3	unique_RC_AH_vs_PH
PPP1R3C	unique_RC_AH_vs_PH
SSTR3	unique_RC_AH_vs_PH
LDB3	unique_RC_AH_vs_PH
ENSCPOG00000039807	unique_RC_AH_vs_PH
CRH	unique_RC_AH_vs_PH
LTF	unique_RC_AH_vs_PH
CALB1	unique_RC_AH_vs_PH
ENSCPOG00000040155	unique_RC_AH_vs_PH
MYT1L	unique_RC_AH_vs_PH
ENSCPOG00000022924	unique_RC_AH_vs_PH
LHX1	unique_RC_AH_vs_PH
PARP3	unique_RC_AH_vs_PH
NSG2	unique_RC_AH_vs_PH
ENSCPOG00000030875	unique_RC_AH_vs_PH
COL22A1	unique_RC_AH_vs_PH
NPTX1	unique_RC_AH_vs_PH
ACTN2	unique_RC_AH_vs_PH
NRIP3	unique_RC_AH_vs_PH
CLSTN3	unique_RC_AH_vs_PH
ACTC1	unique_RC_AH_vs_PH
ENSCPOG00000020386	unique_RC_AH_vs_PH
SCRT1	unique_RC_AH_vs_PH
TRPC7	unique_RC_AH_vs_PH
NYAP2	unique_RC_AH_vs_PH
DUSP13	unique_RC_AH_vs_PH
ENSCPOG00000010060	unique_RC_AH_vs_PH
ACHE	unique_RC_AH_vs_PH
NEB	unique_RC_AH_vs_PH
CHRND	unique_RC_AH_vs_PH
PTPN5	unique_RC_AH_vs_PH
GABRA2	unique_RC_AH_vs_PH
SMIM17	unique_RC_AH_vs_PH
MYB	unique_RC_AH_vs_PH
NFAM1	unique_RC_AH_vs_PH
PCSK2	unique_RC_AH_vs_PH
ENSCPOG00000001577	unique_RC_AH_vs_PH
SLC32A1	unique_RC_AH_vs_PH
SCN3A	unique_RC_AH_vs_PH
STX11	unique_RC_AH_vs_PH
TH	unique_RC_AH_vs_PH
TMEM215	unique_RC_AH_vs_PH
FAM163B	unique_RC_AH_vs_PH
NT5C1A	unique_RC_AH_vs_PH
C10orf71	unique_RC_AH_vs_PH
SLC6A1	unique_RC_AH_vs_PH
MGAT4C	unique_RC_AH_vs_PH
CHGB	unique_RC_AH_vs_PH
FCRLA	unique_RC_AH_vs_PH
PDYN	unique_RC_AH_vs_PH
LPCAT2	unique_RC_AH_vs_PH
NT5E	unique_RC_AH_vs_PH
SLC15A2	unique_RC_AH_vs_PH
ENSCPOG00000014368	unique_RC_AH_vs_PH
DNM1	unique_RC_AH_vs_PH
LHX9	unique_RC_AH_vs_PH
ENSCPOG00000035935	unique_RC_AH_vs_PH
SLC45A1	unique_RC_AH_vs_PH
CA10	unique_RC_AH_vs_PH
ENSCPOG00000033306	unique_RR_AH_vs_PH
ENSCPOG00000036731	unique_RR_AH_vs_PH
ENSCPOG00000026684	unique_RR_AH_vs_PH
ENSCPOG00000000191	unique_RR_AH_vs_PH
IRF4	unique_RR_AH_vs_PH
ENSCPOG00000009191	unique_RR_AH_vs_PH
CLDN14	unique_RR_AH_vs_PH
ENSCPOG00000039733	unique_RR_AH_vs_PH
ITIH2	unique_RR_AH_vs_PH
ENSCPOG00000039150	unique_RR_AH_vs_PH
U6	unique_RR_AH_vs_PH
PFN3	unique_RR_AH_vs_PH
PAQR7	unique_RR_AH_vs_PH
ENSCPOG00000033531	unique_RR_AH_vs_PH
CYTB	unique_RR_AH_vs_PH
PMS1	unique_RR_AH_vs_PH
BATF	unique_RR_AH_vs_PH
ENSCPOG00000034251	unique_RR_AH_vs_PH
ND2	unique_RR_AH_vs_PH
WNT4	unique_RR_AH_vs_PH
ENSCPOG00000034975	unique_RR_AH_vs_PH
KCTD9	unique_RR_AH_vs_PH
CREM	unique_RR_AH_vs_PH
ENSCPOG00000032892	unique_RR_AH_vs_PH
WNT6	unique_RR_AH_vs_PH
SPATC1L	unique_RR_AH_vs_PH
GADD45A	unique_RR_AH_vs_PH
ENSCPOG00000039714	unique_RR_AH_vs_PH
ENSCPOG00000039476	unique_RR_AH_vs_PH
ENSCPOG00000030975	unique_RR_AH_vs_PH
SH2D4A	unique_RR_AH_vs_PH
RNaseP_nuc	unique_RR_AH_vs_PH
CA4	unique_RR_AH_vs_PH
ENSCPOG00000031947	unique_RR_AH_vs_PH
ENSCPOG00000002330	unique_RR_AH_vs_PH
CCL5	unique_RR_AH_vs_PH
PLA2G5	unique_RR_AH_vs_PH
ENSCPOG00000035114	unique_RR_AH_vs_PH
ND4	unique_RR_AH_vs_PH
CD5L	unique_RR_AH_vs_PH
FOSB	unique_RR_AH_vs_PH
ENSCPOG00000032940	unique_RR_AH_vs_PH
ENSCPOG00000035772	unique_RR_AH_vs_PH
KLHL4	unique_RR_AH_vs_PH
EGFL8	unique_RR_AH_vs_PH
5_8S_rRNA	unique_RR_AH_vs_PH
TRIB3	unique_RR_AH_vs_PH
ENSCPOG00000009682	unique_RR_AH_vs_PH
ENSCPOG00000031844	unique_RR_AH_vs_PH
ENSCPOG00000007762	unique_RR_AH_vs_PH
CD40	unique_RR_AH_vs_PH
IFIT3	unique_RR_AH_vs_PH
MROH6	unique_RR_AH_vs_PH
ROR1	unique_RR_AH_vs_PH
SCARNA2	unique_RR_AH_vs_PH
ZNF45	unique_RR_AH_vs_PH
TMEM95	unique_RR_AH_vs_PH
MZB1	unique_RR_AH_vs_PH
EIF4E1B	unique_RR_AH_vs_PH
TMEM190	unique_RR_AH_vs_PH
ENSCPOG00000036181	unique_RR_AH_vs_PH
MS4A15	unique_RR_AH_vs_PH
CAPN11	unique_RR_AH_vs_PH
ENSCPOG00000039872	unique_RR_AH_vs_PH
DISC1	unique_RR_AH_vs_PH
NANOS3	unique_RR_AH_vs_PH
IL13RA2	unique_RR_AH_vs_PH
ENSCPOG00000006369	unique_RR_AH_vs_PH
SREBF1	unique_RR_AH_vs_PH
CCDC194	unique_RR_AH_vs_PH
C16orf74	unique_RR_AH_vs_PH
SLC50A1	unique_RR_AH_vs_PH
ZNF235	unique_RR_AH_vs_PH
LIF	unique_RR_AH_vs_PH
ENSCPOG00000022451	unique_RR_AH_vs_PH
ATP6	unique_RR_AH_vs_PH
IGFBP5	unique_RR_AH_vs_PH
ENSCPOG00000039513	unique_RR_AH_vs_PH
SNORD88A	unique_RR_AH_vs_PH
ENSCPOG00000040623	unique_RR_AH_vs_PH
ND1	unique_RR_AH_vs_PH
TMEM82	unique_RR_AH_vs_PH
CFAP45	unique_RR_AH_vs_PH
ENSCPOG00000031940	unique_RR_AH_vs_PH
TLR8	unique_RR_AH_vs_PH
NEK2	unique_RR_AH_vs_PH
ENSCPOG00000034455	unique_RR_AH_vs_PH
ZFP3	unique_RR_AH_vs_PH
ISG20	unique_RR_AH_vs_PH
ENSCPOG00000036464	unique_RR_AH_vs_PH
RASGRP4	unique_RR_AH_vs_PH
COL6A2	unique_RR_AH_vs_PH
ENSCPOG00000011510	unique_RR_AH_vs_PH
HES7	unique_RR_AH_vs_PH
U1	unique_RR_AH_vs_PH
ENSCPOG00000038544	unique_RR_AH_vs_PH
ENSCPOG00000003051	unique_RR_AH_vs_PH
ENSCPOG00000037130	unique_RR_AH_vs_PH
SEMA7A	unique_RR_AH_vs_PH
ST6GALNAC2	unique_RR_AH_vs_PH
LDHC	unique_RR_AH_vs_PH
RUNX3	unique_RR_AH_vs_PH
LPP	unique_RR_AH_vs_PH
TMEM154	unique_RR_AH_vs_PH
ENSCPOG00000037311	unique_RR_AH_vs_PH
SERPINE1	unique_RR_AH_vs_PH
MYMK	unique_RR_AH_vs_PH
DLK1	unique_RR_AH_vs_PH
ZYG11A	unique_RR_AH_vs_PH
MIRLET7D	unique_RR_AH_vs_PH
ENSCPOG00000007548	unique_RR_AH_vs_PH
CDCA2	unique_RR_AH_vs_PH
ENSCPOG00000031519	unique_RR_AH_vs_PH
ENSCPOG00000027015	unique_RR_AH_vs_PH
ENSCPOG00000034895	unique_RR_AH_vs_PH
PTGER2	unique_RR_AH_vs_PH
MYBL2	unique_RR_AH_vs_PH
TUBB1	unique_RR_AH_vs_PH
SIPA1	unique_RR_AH_vs_PH
MALL	unique_RR_AH_vs_PH
IBSP	unique_RR_AH_vs_PH
LAMB1	unique_RR_AH_vs_PH
ENSCPOG00000022248	unique_RR_AH_vs_PH
ENSCPOG00000005467	unique_RR_AH_vs_PH
ENSCPOG00000001300	unique_RR_AH_vs_PH
ENSCPOG00000032246	unique_RR_AH_vs_PH
FAM83F	unique_RR_AH_vs_PH
DAPP1	unique_RR_AH_vs_PH
PTPN7	unique_RR_AH_vs_PH
MMP9	unique_RR_AH_vs_PH
SLC2A5	unique_RR_AH_vs_PH
ENSCPOG00000002143	unique_RR_AH_vs_PH
IL11	unique_RR_AH_vs_PH
ENSCPOG00000032110	unique_RR_AH_vs_PH
PTGR1	unique_RR_AH_vs_PH
NR4A3	unique_RR_AH_vs_PH
SH2D3A	unique_RR_AH_vs_PH
TSPAN11	unique_RR_AH_vs_PH
ENSCPOG00000030348	unique_RR_AH_vs_PH
B3GNT5	unique_RR_AH_vs_PH
ENSCPOG00000004214	unique_RR_AH_vs_PH

## Sheet: CvsR_DEPup
Proteins	status
PMEL	common_RC_AH_vs_PH_and_RR_AH_vs_PH
LCMT2	common_RC_AH_vs_PH_and_RR_AH_vs_PH
Serf2	unique_RC_AH_vs_PH
A0A286XN49	unique_RC_AH_vs_PH
ZNF316	unique_RC_AH_vs_PH
TMA7	unique_RC_AH_vs_PH
Znf629	unique_RC_AH_vs_PH
C19orf53	unique_RC_AH_vs_PH
ZNF706	unique_RC_AH_vs_PH
A0A286XJK6	unique_RC_AH_vs_PH
H0VK10	unique_RC_AH_vs_PH
CLDN11	unique_RC_AH_vs_PH
H1-10	unique_RC_AH_vs_PH
DM480_04090	unique_RC_AH_vs_PH
FGF2	unique_RC_AH_vs_PH
A176_007293	unique_RC_AH_vs_PH
atpB DM480_10060	unique_RC_AH_vs_PH
A0A286XLW8	unique_RC_AH_vs_PH
H1-2	unique_RC_AH_vs_PH
PHF21A	unique_RC_AH_vs_PH
FUS	unique_RC_AH_vs_PH
RBMX	unique_RC_AH_vs_PH
CHR62_04520	unique_RC_AH_vs_PH
A0A286XCA8	unique_RC_AH_vs_PH
H0VVJ2	unique_RC_AH_vs_PH
A0A286Y254	unique_RC_AH_vs_PH
OCA2	unique_RC_AH_vs_PH
GJC1 CXNQ	unique_RC_AH_vs_PH
H0W507	unique_RC_AH_vs_PH
EIF1AX	unique_RC_AH_vs_PH
LOC100724332	unique_RC_AH_vs_PH
C1orf174	unique_RC_AH_vs_PH
NES	unique_RC_AH_vs_PH
Q91XW3	unique_RC_AH_vs_PH
UTP23	unique_RC_AH_vs_PH
ENPEP	unique_RC_AH_vs_PH
GNAL	unique_RC_AH_vs_PH
ADD3.1	unique_RC_AH_vs_PH
sucD A176_003368	unique_RC_AH_vs_PH
A176_004553	unique_RC_AH_vs_PH
A0A286XX70	unique_RC_AH_vs_PH
RPS6KA4	unique_RC_AH_vs_PH
JHY	unique_RC_AH_vs_PH
PTN	unique_RC_AH_vs_PH
SLC9A3R2	unique_RC_AH_vs_PH
EML2	unique_RC_AH_vs_PH
FHL2	unique_RC_AH_vs_PH
LMOD1	unique_RC_AH_vs_PH
HMGN1	unique_RC_AH_vs_PH
A0A286XJK2	unique_RC_AH_vs_PH
SLC5A5	unique_RC_AH_vs_PH
ZFP62	unique_RC_AH_vs_PH
H1-0	unique_RC_AH_vs_PH
DES	unique_RC_AH_vs_PH
HMGA1	unique_RC_AH_vs_PH
MAPKAP1	unique_RC_AH_vs_PH
ZNF157	unique_RC_AH_vs_PH
H0VUT2	unique_RC_AH_vs_PH
H0W3U0	unique_RC_AH_vs_PH
SP1	unique_RC_AH_vs_PH
IL33	unique_RC_AH_vs_PH
FAM118A	unique_RC_AH_vs_PH
OLFML1	unique_RC_AH_vs_PH
FCGRT.1	unique_RC_AH_vs_PH
LOC100717315	unique_RC_AH_vs_PH
VWF	unique_RC_AH_vs_PH
prmC RHA1_ro00443	unique_RC_AH_vs_PH
GPCPD1	unique_RC_AH_vs_PH
CPT1C	unique_RC_AH_vs_PH
GEMIN4.1	unique_RC_AH_vs_PH
CSRP2	unique_RC_AH_vs_PH
A0A286Y235	unique_RC_AH_vs_PH
FHL5	unique_RC_AH_vs_PH
HIRIP3	unique_RC_AH_vs_PH
DMPK	unique_RC_AH_vs_PH
MCL1	unique_RC_AH_vs_PH
PDLIM7.1	unique_RC_AH_vs_PH
NEXN	unique_RC_AH_vs_PH
LOC100732684	unique_RC_AH_vs_PH
CXCL14	unique_RC_AH_vs_PH
SCUBE1	unique_RC_AH_vs_PH
ECM2	unique_RC_AH_vs_PH
DM480_00475	unique_RR_AH_vs_PH
H0VZ17	unique_RR_AH_vs_PH
PCP2	unique_RR_AH_vs_PH
UBIAD1	unique_RR_AH_vs_PH
AKR1E2	unique_RR_AH_vs_PH
SLC29A1	unique_RR_AH_vs_PH
NME2	unique_RR_AH_vs_PH
BDH1	unique_RR_AH_vs_PH
EMC10	unique_RR_AH_vs_PH
KIF26B	unique_RR_AH_vs_PH
XIRP2	unique_RR_AH_vs_PH
SHD	unique_RR_AH_vs_PH
Cryba2 CRYBA2	unique_RR_AH_vs_PH
CROCC	unique_RR_AH_vs_PH
GPNMB	unique_RR_AH_vs_PH
FYCO1	unique_RR_AH_vs_PH
DERPC	unique_RR_AH_vs_PH
SLC2A13	unique_RR_AH_vs_PH
ISYNA1	unique_RR_AH_vs_PH
LENG1	unique_RR_AH_vs_PH
NME6	unique_RR_AH_vs_PH
RCC1L	unique_RR_AH_vs_PH
LAMA1	unique_RR_AH_vs_PH
CA14	unique_RR_AH_vs_PH
WDR17	unique_RR_AH_vs_PH
DTD2	unique_RR_AH_vs_PH
SDHAF3	unique_RR_AH_vs_PH
DTD1	unique_RR_AH_vs_PH
PCP4L1	unique_RR_AH_vs_PH
Tars2	unique_RR_AH_vs_PH
PWWP3B	unique_RR_AH_vs_PH
TNFAIP3	unique_RR_AH_vs_PH
MYL2	unique_RR_AH_vs_PH
PLG	unique_RR_AH_vs_PH
NAALAD2	unique_RR_AH_vs_PH
COX7A1	unique_RR_AH_vs_PH
LOC100721922	unique_RR_AH_vs_PH
BCAN	unique_RR_AH_vs_PH
PAQR9	unique_RR_AH_vs_PH
USP35	unique_RR_AH_vs_PH
COX7B	unique_RR_AH_vs_PH
ACTN2	unique_RR_AH_vs_PH
COTL1	unique_RR_AH_vs_PH
A0A286Y3P9	unique_RR_AH_vs_PH
PTPRN	unique_RR_AH_vs_PH
H0V3U5	unique_RR_AH_vs_PH
Nefm	unique_RR_AH_vs_PH
IFT88	unique_RR_AH_vs_PH
RCCD1	unique_RR_AH_vs_PH
NT5DC3	unique_RR_AH_vs_PH
NEFL	unique_RR_AH_vs_PH
TTC27	unique_RR_AH_vs_PH
Q60486	unique_RR_AH_vs_PH
WARS2	unique_RR_AH_vs_PH
COX6B1	unique_RR_AH_vs_PH
AAMDC	unique_RR_AH_vs_PH
Mrpl2	unique_RR_AH_vs_PH
CTC1	unique_RR_AH_vs_PH
GPR155	unique_RR_AH_vs_PH
MANF	unique_RR_AH_vs_PH
A0A286X9J0	unique_RR_AH_vs_PH
NFKB1	unique_RR_AH_vs_PH
HSPG2	unique_RR_AH_vs_PH
GADD45GIP1	unique_RR_AH_vs_PH
KMT5B	unique_RR_AH_vs_PH
GPRIN3	unique_RR_AH_vs_PH
A0A286XZ54	unique_RR_AH_vs_PH
CCDC86	unique_RR_AH_vs_PH
A176_003604	unique_RR_AH_vs_PH
INPP1	unique_RR_AH_vs_PH
AKAP7	unique_RR_AH_vs_PH
PPP1R11	unique_RR_AH_vs_PH
AGPAT3	unique_RR_AH_vs_PH
RBM3	unique_RR_AH_vs_PH
SLC25A13	unique_RR_AH_vs_PH
SLC7A6OS	unique_RR_AH_vs_PH
FN1	unique_RR_AH_vs_PH
Aox1	unique_RR_AH_vs_PH

## Sheet: CvsR_DEPdown
Proteins	status
SAT2	common_RC_AH_vs_PH_and_RR_AH_vs_PH
GSTK1	common_RC_AH_vs_PH_and_RR_AH_vs_PH
LOC100724620	common_RC_AH_vs_PH_and_RR_AH_vs_PH
RAB27A	common_RC_AH_vs_PH_and_RR_AH_vs_PH
PHYHD1	common_RC_AH_vs_PH_and_RR_AH_vs_PH
MMAA	common_RC_AH_vs_PH_and_RR_AH_vs_PH
TYR	unique_RC_AH_vs_PH
TSPAN3	unique_RC_AH_vs_PH
A0A286XWR7	unique_RC_AH_vs_PH
Opn1mw	unique_RC_AH_vs_PH
S100B	unique_RC_AH_vs_PH
DNASE2	unique_RC_AH_vs_PH
NPC2	unique_RC_AH_vs_PH
APOA2	unique_RC_AH_vs_PH
A0A286XCP4	unique_RC_AH_vs_PH
SWS1	unique_RC_AH_vs_PH
CD68	unique_RC_AH_vs_PH
CD63	unique_RC_AH_vs_PH
GNGT2	unique_RC_AH_vs_PH
TNFAIP8L3	unique_RC_AH_vs_PH
SLC6A11	unique_RC_AH_vs_PH
CD109	unique_RC_AH_vs_PH
GNB3	unique_RC_AH_vs_PH
PDE6C	unique_RC_AH_vs_PH
APOA1	unique_RC_AH_vs_PH
TM7SF3	unique_RC_AH_vs_PH
ANXA1	unique_RC_AH_vs_PH
H0V932	unique_RC_AH_vs_PH
H0UTC8	unique_RC_AH_vs_PH
Ehmt1	unique_RC_AH_vs_PH
SHQ1	unique_RC_AH_vs_PH
GRK7	unique_RC_AH_vs_PH
CSTB	unique_RC_AH_vs_PH
H0VJC9	unique_RC_AH_vs_PH
PCP4	unique_RC_AH_vs_PH
CGREF1	unique_RC_AH_vs_PH
A0A286Y4U7	unique_RC_AH_vs_PH
RGS10	unique_RC_AH_vs_PH
PLD3	unique_RC_AH_vs_PH
CLN3	unique_RC_AH_vs_PH
A0A286XM76	unique_RC_AH_vs_PH
TYRP1	unique_RC_AH_vs_PH
CNDP2	unique_RC_AH_vs_PH
RBM3	unique_RC_AH_vs_PH
NPHP1	unique_RC_AH_vs_PH
CYP2S1	unique_RC_AH_vs_PH
LAMP2	unique_RC_AH_vs_PH
VSNL1	unique_RC_AH_vs_PH
A176_002996	unique_RC_AH_vs_PH
CCDC174	unique_RC_AH_vs_PH
CAMK2A	unique_RC_AH_vs_PH
LAMP1	unique_RC_AH_vs_PH
H0UZS9	unique_RC_AH_vs_PH
HPS4	unique_RC_AH_vs_PH
RAB7A	unique_RC_AH_vs_PH
MREG	unique_RC_AH_vs_PH
PIPOX	unique_RC_AH_vs_PH
SLC3A2	unique_RC_AH_vs_PH
CIT	unique_RC_AH_vs_PH
FBP2	unique_RC_AH_vs_PH
VAT1	unique_RC_AH_vs_PH
GATAD2A	unique_RC_AH_vs_PH
ASAH1	unique_RC_AH_vs_PH
CTSV	unique_RC_AH_vs_PH
SMG5	unique_RC_AH_vs_PH
H0W950	unique_RC_AH_vs_PH
OSTM1	unique_RC_AH_vs_PH
GPAM	unique_RC_AH_vs_PH
ARFGAP1	unique_RC_AH_vs_PH
LAMTOR2	unique_RC_AH_vs_PH
SLC6A17	unique_RC_AH_vs_PH
ZFYVE19	unique_RC_AH_vs_PH
KIF5C	unique_RC_AH_vs_PH
PSAP	unique_RC_AH_vs_PH
RGS9BP	unique_RC_AH_vs_PH
CADM1	unique_RC_AH_vs_PH
Nefm	unique_RC_AH_vs_PH
SLC6A1	unique_RC_AH_vs_PH
SCOC	unique_RC_AH_vs_PH
GNB5	unique_RC_AH_vs_PH
NCCRP1	unique_RC_AH_vs_PH
Gapdh	unique_RC_AH_vs_PH
FSCN2	unique_RR_AH_vs_PH
Akr7a2	unique_RR_AH_vs_PH
DDX10	unique_RR_AH_vs_PH
CABP5	unique_RR_AH_vs_PH
A176_002253	unique_RR_AH_vs_PH
PGM1	unique_RR_AH_vs_PH
CRABP1	unique_RR_AH_vs_PH
AQP11	unique_RR_AH_vs_PH
PIGN	unique_RR_AH_vs_PH
S100A11	unique_RR_AH_vs_PH
A0A286X7B6	unique_RR_AH_vs_PH
PNKP	unique_RR_AH_vs_PH
UFSP1	unique_RR_AH_vs_PH
H0VEV7	unique_RR_AH_vs_PH
PYGL	unique_RR_AH_vs_PH
ABHD6	unique_RR_AH_vs_PH
PUDP	unique_RR_AH_vs_PH
DOP1A	unique_RR_AH_vs_PH
OXCT1	unique_RR_AH_vs_PH
NCK2	unique_RR_AH_vs_PH
MOSPD1	unique_RR_AH_vs_PH
PALS2	unique_RR_AH_vs_PH
ERGIC1	unique_RR_AH_vs_PH
TM2D2	unique_RR_AH_vs_PH
XXYLT1	unique_RR_AH_vs_PH
CHMP2B	unique_RR_AH_vs_PH
ETFA	unique_RR_AH_vs_PH
FXYD6	unique_RR_AH_vs_PH
THNSL2	unique_RR_AH_vs_PH
FABP7	unique_RR_AH_vs_PH
EML3	unique_RR_AH_vs_PH
AIG1	unique_RR_AH_vs_PH
A0A286XPF7	unique_RR_AH_vs_PH
CD9	unique_RR_AH_vs_PH
H0V4A5	unique_RR_AH_vs_PH
NMNAT3	unique_RR_AH_vs_PH
GM2A	unique_RR_AH_vs_PH
NT5DC2	unique_RR_AH_vs_PH
A0A286XWL7	unique_RR_AH_vs_PH
H0VC92	unique_RR_AH_vs_PH
A176_000388	unique_RR_AH_vs_PH
TAGLN2	unique_RR_AH_vs_PH
FSTL5	unique_RR_AH_vs_PH
OGDHL	unique_RR_AH_vs_PH
TXNDC15	unique_RR_AH_vs_PH
APIP	unique_RR_AH_vs_PH
C1orf174	unique_RR_AH_vs_PH
FKBP7	unique_RR_AH_vs_PH
HSD17B11	unique_RR_AH_vs_PH
CMPK2	unique_RR_AH_vs_PH
EIF4E2	unique_RR_AH_vs_PH
KCNC1	unique_RR_AH_vs_PH
A0A286XK53	unique_RR_AH_vs_PH
A176_001487	unique_RR_AH_vs_PH
EXOSC1	unique_RR_AH_vs_PH
ACLY	unique_RR_AH_vs_PH
LOC100727454	unique_RR_AH_vs_PH
SSB	unique_RR_AH_vs_PH
CCNC	unique_RR_AH_vs_PH
TENT4B	unique_RR_AH_vs_PH
H1-1	unique_RR_AH_vs_PH
SLC8A2	unique_RR_AH_vs_PH
ATP11C	unique_RR_AH_vs_PH
MICU2	unique_RR_AH_vs_PH
BCHE	unique_RR_AH_vs_PH
KRTCAP2	unique_RR_AH_vs_PH
HOOK3	unique_RR_AH_vs_PH
PLP2	unique_RR_AH_vs_PH
LOC100721370	unique_RR_AH_vs_PH
VARS1	unique_RR_AH_vs_PH
GLDC	unique_RR_AH_vs_PH
SERPINH1	unique_RR_AH_vs_PH
ERG28	unique_RR_AH_vs_PH
HIGD1A	unique_RR_AH_vs_PH

[truncated: 6 more sheets: CvsS_DEPup, CvsS_DEPdown, RvsS_DEPup, RvsS_DEPdown, DEPup_RCS, DEPdown_RCS]
