# Supplementary material for: Cross-tissue dual-omics analysis reveals molecular programs linked to myopia susceptibility and progression
Source: Life Sci Alliance. 2026 Jun 29;9(9):e202503595. doi: 10.26508/lsa.202503595 (PMC13315480; doi:10.26508/lsa.202503595)
Supplement: Supplementary file 3 [file LSA-2025-03595_TableS3.xlsx]

## Sheet: Retina_gene_pathways
Supplementary table S3. Significant KEGG signaling pathways at gene and protein levels in AH vs PH across retina, choroid, and sclera.
NAME			SIZE	ES	NES	NOM p-val	FDR q-val	FWER p-val	RANK AT MAX	LEADING EDGE	Direction	Comparsion	Type
KEGG_ARRHYTHMOGENIC_RIGHT_VENTRICULAR_CARDIOMYOPATHY_ARVC			21	0.619811	1.73857	0.0132013	0.14586	0.224	1338	tags=38%, list=11%, signal=43%	pos	RR_AH_vs_RR_PH	gene
KEGG_B_CELL_RECEPTOR_SIGNALING_PATHWAY			68	-0.552031	-1.55045	0.0145985	0.234371	0.93	3109	tags=53%, list=25%, signal=70%	neg	RR_AH_vs_RR_PH	gene
KEGG_CALCIUM_SIGNALING_PATHWAY			65	-0.524533	-1.47002	0.0301205	0.271729	0.995	2745	tags=32%, list=22%, signal=41%	neg	RR_AH_vs_RR_PH	gene
KEGG_CARDIAC_MUSCLE_CONTRACTION			144	-0.456888	-1.40054	0.0343681	0.348616	0.999	1722	tags=26%, list=14%, signal=30%	neg	RR_AH_vs_RR_PH	gene
KEGG_CELL_ADHESION_MOLECULES_CAMS			58	-0.569203	-1.58226	0.0123153	0.235604	0.859	1214	tags=21%, list=10%, signal=23%	neg	RR_AH_vs_RR_PH	gene
KEGG_COMPLEMENT_AND_COAGULATION_CASCADES			82	-0.530363	-1.53174	0.00588235	0.233827	0.954	1566	tags=30%, list=12%, signal=35%	neg	RR_AH_vs_RR_PH	gene
KEGG_CYTOKINE_CYTOKINE_RECEPTOR_INTERACTION			30	-0.665394	-1.66101	0.010582	0.141782	0.588	1343	tags=47%, list=11%, signal=52%	neg	RR_AH_vs_RR_PH	gene
KEGG_DILATED_CARDIOMYOPATHY			117	-0.505032	-1.51035	0.0121816	0.245553	0.979	1970	tags=35%, list=16%, signal=41%	neg	RR_AH_vs_RR_PH	gene
KEGG_ECM_RECEPTOR_INTERACTION			78	-0.529169	-1.5098	0.0145103	0.232349	0.979	2334	tags=40%, list=18%, signal=48%	neg	RR_AH_vs_RR_PH	gene
KEGG_EPITHELIAL_CELL_SIGNALING_IN_HELICOBACTER_PYLORI_INFECTION			74	-0.636133	-1.82874	0.00119332	0.106591	0.09	2725	tags=61%, list=21%, signal=77%	neg	RR_AH_vs_RR_PH	gene
KEGG_FOCAL_ADHESION			58	-0.557968	-1.54129	0.0175879	0.233296	0.939	2932	tags=33%, list=23%, signal=42%	neg	RR_AH_vs_RR_PH	gene
KEGG_HEMATOPOIETIC_CELL_LINEAGE			180	-0.509039	-1.57365	0.00107643	0.230267	0.883	2752	tags=42%, list=22%, signal=53%	neg	RR_AH_vs_RR_PH	gene
KEGG_HYPERTROPHIC_CARDIOMYOPATHY_HCM			41	-0.544944	-1.4529	0.0407125	0.281806	0.997	2392	tags=54%, list=19%, signal=66%	neg	RR_AH_vs_RR_PH	gene
KEGG_LEUKOCYTE_TRANSENDOTHELIAL_MIGRATION			73	-0.553185	-1.5712	0.0121212	0.215031	0.888	3109	tags=52%, list=25%, signal=69%	neg	RR_AH_vs_RR_PH	gene
KEGG_MAPK_SIGNALING_PATHWAY			93	-0.545638	-1.61542	0.003517	0.194543	0.763	2486	tags=43%, list=20%, signal=53%	neg	RR_AH_vs_RR_PH	gene
KEGG_METABOLISM_OF_XENOBIOTICS_BY_CYTOCHROME_P450			222	-0.416337	-1.30546	0.0478668	0.507595	1	2661	tags=27%, list=21%, signal=34%	neg	RR_AH_vs_RR_PH	gene
KEGG_OLFACTORY_TRANSDUCTION			21	-0.770115	-1.80236	0	0.0793381	0.134	438	tags=19%, list=3%, signal=20%	neg	RR_AH_vs_RR_PH	gene
KEGG_OXIDATIVE_PHOSPHORYLATION			89	-0.505906	-1.471	0.02781	0.284047	0.995	1252	tags=8%, list=10%, signal=9%	neg	RR_AH_vs_RR_PH	gene
KEGG_PATHOGENIC_ESCHERICHIA_COLI_INFECTION			41	-0.564545	-1.48283	0.0410256	0.271567	0.99	1974	tags=27%, list=16%, signal=32%	neg	RR_AH_vs_RR_PH	gene
KEGG_PRIMARY_IMMUNODEFICIENCY			21	-0.733985	-1.71136	0.00887574	0.0963568	0.404	1056	tags=48%, list=8%, signal=52%	neg	RR_AH_vs_RR_PH	gene
KEGG_REGULATION_OF_ACTIN_CYTOSKELETON			179	-0.466241	-1.45064	0.0107759	0.273836	0.997	2600	tags=31%, list=21%, signal=38%	neg	RR_AH_vs_RR_PH	gene
KEGG_RETINOL_METABOLISM			18	-0.771758	-1.75357	0.00144092	0.0843977	0.265	643	tags=28%, list=5%, signal=29%	neg	RR_AH_vs_RR_PH	gene
KEGG_SMALL_CELL_LUNG_CANCER			76	-0.492185	-1.41007	0.0432692	0.33879	0.999	2932	tags=43%, list=23%, signal=56%	neg	RR_AH_vs_RR_PH	gene
KEGG_STEROID_HORMONE_BIOSYNTHESIS			17	-0.769931	-1.71465	0.00291545	0.112442	0.394	1236	tags=35%, list=10%, signal=39%	neg	RR_AH_vs_RR_PH	gene
KEGG_TRYPTOPHAN_METABOLISM			30	-0.699109	-1.76032	0.00543478	0.101259	0.242	78	tags=10%, list=1%, signal=10%	neg	RR_AH_vs_RR_PH	gene
KEGG_VIRAL_MYOCARDITIS			43	-0.571404	-1.51823	0.0254777	0.245561	0.972	1576	tags=37%, list=12%, signal=42%	neg	RR_AH_vs_RR_PH	gene

## Sheet: Choroid_gene_pathways
Supplementary table S3. Significant KEGG signaling pathways at gene and protein levels in AH vs PH across retina, choroid, and sclera.
NAME			SIZE	ES	NES	NOM p-val	FDR q-val	FWER p-val	RANK AT MAX	LEADING EDGE	Direction	Comparsion	Type
KEGG_AMYOTROPHIC_LATERAL_SCLEROSIS_ALS			50	0.402451	1.38863	0.03125	0.403574	0.715	1114	tags=28%, list=9%, signal=31%	pos	RC_AH_vs_RC_PH	gene
KEGG_BASAL_CELL_CARCINOMA			28	0.50622	1.5528	0.0222222	0.225385	0.364	2086	tags=46%, list=16%, signal=55%	pos	RC_AH_vs_RC_PH	gene
KEGG_CALCIUM_SIGNALING_PATHWAY			48	0.623325	2.07169	0	0.0017619	0.001	2578	tags=75%, list=20%, signal=94%	pos	RC_AH_vs_RC_PH	gene
KEGG_CARDIAC_MUSCLE_CONTRACTION			22	0.575364	1.60706	0.0239234	0.298296	0.259	3084	tags=55%, list=24%, signal=72%	pos	RC_AH_vs_RC_PH	gene
KEGG_CELL_ADHESION_MOLECULES_CAMS			35	0.501928	1.60637	0.00775194	0.199305	0.259	3991	tags=60%, list=31%, signal=87%	pos	RC_AH_vs_RC_PH	gene
KEGG_CHEMOKINE_SIGNALING_PATHWAY			44	-0.633987	-1.531	0.01373	0.158372	0.705	1035	tags=18%, list=8%, signal=20%	neg	RC_AH_vs_RC_PH	gene
KEGG_DILATED_CARDIOMYOPATHY			144	-0.576186	-1.51389	0	0.171503	0.785	1805	tags=32%, list=14%, signal=37%	neg	RC_AH_vs_RC_PH	gene
KEGG_FATTY_ACID_METABOLISM			58	-0.760961	-1.8843	0	0	0	976	tags=33%, list=8%, signal=35%	neg	RC_AH_vs_RC_PH	gene
KEGG_HYPERTROPHIC_CARDIOMYOPATHY_HCM			82	-0.545068	-1.37701	0.0296296	0.340855	0.999	2786	tags=54%, list=22%, signal=68%	neg	RC_AH_vs_RC_PH	gene
KEGG_INTESTINAL_IMMUNE_NETWORK_FOR_IGA_PRODUCTION			127	-0.538983	-1.39788	0.00717213	0.355658	0.997	2285	tags=32%, list=18%, signal=39%	neg	RC_AH_vs_RC_PH	gene
KEGG_NATURAL_KILLER_CELL_MEDIATED_CYTOTOXICITY			78	-0.644008	-1.62371	0	0.0790353	0.245	1305	tags=31%, list=10%, signal=34%	neg	RC_AH_vs_RC_PH	gene
KEGG_NEUROACTIVE_LIGAND_RECEPTOR_INTERACTION			73	-0.635422	-1.59924	0.00107643	0.0739002	0.35	1305	tags=29%, list=10%, signal=32%	neg	RC_AH_vs_RC_PH	gene
KEGG_RIBOSOME			19	-0.693517	-1.45766	0.0448718	0.25119	0.956	2639	tags=68%, list=21%, signal=86%	neg	RC_AH_vs_RC_PH	gene
KEGG_RNA_POLYMERASE			66	-0.577793	-1.4225	0.0272628	0.317433	0.993	2913	tags=52%, list=23%, signal=67%	neg	RC_AH_vs_RC_PH	gene
KEGG_STEROID_HORMONE_BIOSYNTHESIS			164	-0.667934	-1.75032	0	0.0056969	0.013	1648	tags=46%, list=13%, signal=53%	neg	RC_AH_vs_RC_PH	gene
KEGG_SYSTEMIC_LUPUS_ERYTHEMATOSUS			17	-0.734164	-1.50878	0.0158103	0.163664	0.811	1119	tags=29%, list=9%, signal=32%	neg	RC_AH_vs_RC_PH	gene
KEGG_TASTE_TRANSDUCTION			33	-0.680947	-1.56532	0.0117647	0.109941	0.532	2371	tags=45%, list=19%, signal=56%	neg	RC_AH_vs_RC_PH	gene
KEGG_VALINE_LEUCINE_AND_ISOLEUCINE_DEGRADATION			20	-0.765866	-1.61945	0.00126743	0.0634292	0.257	1810	tags=55%, list=14%, signal=64%	neg	RC_AH_vs_RC_PH	gene
KEGG_VIRAL_MYOCARDITIS			43	-0.627712	-1.49801	0.0134983	0.169214	0.855	1867	tags=40%, list=15%, signal=46%	neg	RC_AH_vs_RC_PH	gene

## Sheet: Sclera_gene_pathways
Supplementary table S3. Significant KEGG signaling pathways at gene and protein levels in AH vs PH across retina, choroid, and sclera.
NAME			SIZE	ES	NES	NOM p-val	FDR q-val	FWER p-val	RANK AT MAX	LEADING EDGE	Direction	Comparsion	Type
KEGG_ALZHEIMERS_DISEASE			144	0.381437	1.41962	0.0111732	0.293204	0.993	1825	tags=28%, list=14%, signal=32%	pos	RS_AH_vs_RS_PH	gene
KEGG_ANTIGEN_PROCESSING_AND_PRESENTATION			72	0.465457	1.56403	0.00757576	0.159202	0.747	1628	tags=24%, list=13%, signal=27%	pos	RS_AH_vs_RS_PH	gene
KEGG_ARGININE_AND_PROLINE_METABOLISM			65	0.467466	1.5724	0.00494234	0.178556	0.722	1473	tags=23%, list=12%, signal=26%	pos	RS_AH_vs_RS_PH	gene
KEGG_B_CELL_RECEPTOR_SIGNALING_PATHWAY			22	0.567681	1.50192	0.0454545	0.240148	0.921	1096	tags=27%, list=9%, signal=30%	pos	RS_AH_vs_RS_PH	gene
KEGG_CALCIUM_SIGNALING_PATHWAY			61	0.501502	1.65379	0.00157233	0.128853	0.427	1840	tags=30%, list=15%, signal=34%	pos	RS_AH_vs_RS_PH	gene
KEGG_CARDIAC_MUSCLE_CONTRACTION			59	0.46111	1.50047	0.0294574	0.212797	0.923	2031	tags=24%, list=16%, signal=28%	pos	RS_AH_vs_RS_PH	gene
KEGG_CELL_ADHESION_MOLECULES_CAMS			164	0.556091	2.09849	0	0	0	1202	tags=31%, list=9%, signal=34%	pos	RS_AH_vs_RS_PH	gene
KEGG_COMPLEMENT_AND_COAGULATION_CASCADES			68	0.431363	1.42475	0.0379538	0.307736	0.992	1825	tags=28%, list=14%, signal=32%	pos	RS_AH_vs_RS_PH	gene
KEGG_CYTOKINE_CYTOKINE_RECEPTOR_INTERACTION			20	0.595905	1.57889	0.0247788	0.209494	0.702	2064	tags=50%, list=16%, signal=60%	pos	RS_AH_vs_RS_PH	gene
KEGG_CYTOSOLIC_DNA_SENSING_PATHWAY			128	-0.477123	-1.91576	0	0.00393162	0.029	2529	tags=55%, list=20%, signal=68%	neg	RS_AH_vs_RS_PH	gene
KEGG_DILATED_CARDIOMYOPATHY			30	-0.639312	-1.97509	0	0.00231928	0.014	1270	tags=43%, list=10%, signal=48%	neg	RS_AH_vs_RS_PH	gene
KEGG_DRUG_METABOLISM_CYTOCHROME_P450			39	-0.524668	-1.70801	0.00262467	0.0221268	0.292	1534	tags=38%, list=12%, signal=44%	neg	RS_AH_vs_RS_PH	gene
KEGG_GAP_JUNCTION			65	-0.410071	-1.46375	0.027248	0.100592	0.902	3369	tags=43%, list=27%, signal=58%	neg	RS_AH_vs_RS_PH	gene
KEGG_GLUTATHIONE_METABOLISM			58	-0.49576	-1.73913	0.00277008	0.0199987	0.221	1633	tags=48%, list=13%, signal=55%	neg	RS_AH_vs_RS_PH	gene
KEGG_GLYCEROPHOSPHOLIPID_METABOLISM			82	-0.444962	-1.68244	0.0027933	0.0263658	0.358	1166	tags=32%, list=9%, signal=35%	neg	RS_AH_vs_RS_PH	gene
KEGG_GLYCOSAMINOGLYCAN_BIOSYNTHESIS_HEPARAN_SULFATE			30	-0.581887	-1.75379	0.002457	0.0191733	0.191	2176	tags=57%, list=17%, signal=68%	neg	RS_AH_vs_RS_PH	gene
KEGG_HEMATOPOIETIC_CELL_LINEAGE			117	-0.43434	-1.7119	0	0.0224728	0.288	2498	tags=43%, list=20%, signal=53%	neg	RS_AH_vs_RS_PH	gene
KEGG_HUNTINGTONS_DISEASE			32	-0.552593	-1.73009	0.0102041	0.0208342	0.245	2024	tags=38%, list=16%, signal=45%	neg	RS_AH_vs_RS_PH	gene
KEGG_HYPERTROPHIC_CARDIOMYOPATHY_HCM			78	-0.383384	-1.43752	0.0027933	0.106112	0.939	1599	tags=29%, list=13%, signal=34%	neg	RS_AH_vs_RS_PH	gene
KEGG_INTESTINAL_IMMUNE_NETWORK_FOR_IGA_PRODUCTION			20	-0.66281	-1.87829	0.00487805	0.00514116	0.041	2384	tags=70%, list=19%, signal=86%	neg	RS_AH_vs_RS_PH	gene
KEGG_LEISHMANIA_INFECTION			31	-0.599809	-1.82668	0	0.00970968	0.084	2566	tags=52%, list=20%, signal=65%	neg	RS_AH_vs_RS_PH	gene
KEGG_LEUKOCYTE_TRANSENDOTHELIAL_MIGRATION			41	-0.618384	-2.09355	0	0.000894707	0.003	2168	tags=56%, list=17%, signal=67%	neg	RS_AH_vs_RS_PH	gene
KEGG_LONG_TERM_DEPRESSION			135	-0.412203	-1.64729	0	0.0330032	0.443	2529	tags=48%, list=20%, signal=60%	neg	RS_AH_vs_RS_PH	gene
KEGG_LONG_TERM_POTENTIATION			73	-0.40986	-1.48285	0.0209581	0.0923216	0.871	1798	tags=34%, list=14%, signal=40%	neg	RS_AH_vs_RS_PH	gene
KEGG_LYSOSOME			19	-0.649292	-1.7876	0.00915332	0.013844	0.134	1166	tags=42%, list=9%, signal=46%	neg	RS_AH_vs_RS_PH	gene
KEGG_METABOLISM_OF_XENOBIOTICS_BY_CYTOCHROME_P450			48	-0.52135	-1.74347	0.00265252	0.0199595	0.21	1363	tags=31%, list=11%, signal=35%	neg	RS_AH_vs_RS_PH	gene
KEGG_NATURAL_KILLER_CELL_MEDIATED_CYTOTOXICITY			93	-0.475722	-1.83955	0	0.00892677	0.071	1606	tags=29%, list=13%, signal=33%	neg	RS_AH_vs_RS_PH	gene
KEGG_NEUROACTIVE_LIGAND_RECEPTOR_INTERACTION			108	-0.422925	-1.65865	0	0.0315985	0.419	3439	tags=41%, list=27%, signal=55%	neg	RS_AH_vs_RS_PH	gene
KEGG_NOD_LIKE_RECEPTOR_SIGNALING_PATHWAY			21	-0.72225	-2.01581	0	0.0017008	0.008	1514	tags=62%, list=12%, signal=70%	neg	RS_AH_vs_RS_PH	gene
KEGG_OXIDATIVE_PHOSPHORYLATION			66	-0.539204	-1.93613	0	0.00301071	0.02	2339	tags=42%, list=18%, signal=52%	neg	RS_AH_vs_RS_PH	gene
KEGG_PARKINSONS_DISEASE			44	-0.441979	-1.45509	0.0481283	0.103186	0.917	1430	tags=27%, list=11%, signal=31%	neg	RS_AH_vs_RS_PH	gene
KEGG_PATHOGENIC_ESCHERICHIA_COLI_INFECTION			89	-0.564074	-2.1513	0	0.000381356	0.001	2529	tags=63%, list=20%, signal=78%	neg	RS_AH_vs_RS_PH	gene
KEGG_PHOSPHATIDYLINOSITOL_SIGNALING_SYSTEM			85	-0.603527	-2.25647	0	0	0	2616	tags=71%, list=21%, signal=88%	neg	RS_AH_vs_RS_PH	gene
KEGG_PRIMARY_IMMUNODEFICIENCY			41	-0.497947	-1.63267	0.00765306	0.0363524	0.488	2820	tags=46%, list=22%, signal=59%	neg	RS_AH_vs_RS_PH	gene
KEGG_PRION_DISEASES			21	-0.722912	-1.98826	0	0.00205982	0.011	1044	tags=48%, list=8%, signal=52%	neg	RS_AH_vs_RS_PH	gene
KEGG_PROTEASOME			22	-0.599225	-1.72351	0.014742	0.0210372	0.261	1110	tags=27%, list=9%, signal=30%	neg	RS_AH_vs_RS_PH	gene
KEGG_RIBOSOME			39	-0.649338	-2.06166	0	0.00124176	0.005	2990	tags=72%, list=24%, signal=94%	neg	RS_AH_vs_RS_PH	gene
KEGG_STEROID_HORMONE_BIOSYNTHESIS			48	-0.779998	-2.60074	0	0	0	2399	tags=94%, list=19%, signal=115%	neg	RS_AH_vs_RS_PH	gene
KEGG_SYSTEMIC_LUPUS_ERYTHEMATOSUS			17	-0.63035	-1.68286	0.00663717	0.0273986	0.357	2107	tags=47%, list=17%, signal=56%	neg	RS_AH_vs_RS_PH	gene
KEGG_T_CELL_RECEPTOR_SIGNALING_PATHWAY			33	-0.508359	-1.57134	0.025	0.0518472	0.646	770	tags=33%, list=6%, signal=35%	neg	RS_AH_vs_RS_PH	gene
KEGG_TASTE_TRANSDUCTION			89	-0.420206	-1.6081	0	0.0411785	0.552	1756	tags=25%, list=14%, signal=28%	neg	RS_AH_vs_RS_PH	gene
KEGG_TIGHT_JUNCTION			110	-0.414903	-1.61843	0	0.0390841	0.522	1905	tags=27%, list=15%, signal=32%	neg	RS_AH_vs_RS_PH	gene
KEGG_TOLL_LIKE_RECEPTOR_SIGNALING_PATHWAY			72	-0.410346	-1.50867	0.0220994	0.0788998	0.814	3369	tags=42%, list=27%, signal=56%	neg	RS_AH_vs_RS_PH	gene
KEGG_TRYPTOPHAN_METABOLISM			30	-0.584372	-1.78974	0.0101523	0.0144703	0.131	989	tags=30%, list=8%, signal=32%	neg	RS_AH_vs_RS_PH	gene
KEGG_VIRAL_MYOCARDITIS			43	-0.66576	-2.20064	0	0	0	2337	tags=58%, list=18%, signal=71%	neg	RS_AH_vs_RS_PH	gene

## Sheet: Retina_protein_pathways
Supplementary table S3. Significant KEGG signaling pathways at gene and protein levels in AH vs PH across retina, choroid, and sclera.
NAME			SIZE	ES	NES	NOM p-val	FDR q-val	FWER p-val	RANK AT MAX	LEADING EDGE	Direction	Comparsion	Type
KEGG_ALANINE_ASPARTATE_AND_GLUTAMATE_METABOLISM			18	0.626948	1.62722	0.0192308	0.167549	0.762	2099	tags=61%, list=29%, signal=85%	pos	RR_AH_vs_RR_PH	Protein
KEGG_ALZHEIMERS_DISEASE			106	0.520553	1.93892	0	0.041338	0.129	1717	tags=54%, list=23%, signal=69%	pos	RR_AH_vs_RR_PH	Protein
KEGG_ARGININE_AND_PROLINE_METABOLISM			49	0.660774	2.15712	0	0.00236647	0.006	1029	tags=49%, list=14%, signal=57%	pos	RR_AH_vs_RR_PH	Protein
KEGG_CARDIAC_MUSCLE_CONTRACTION			26	0.679389	1.93717	0	0.0338089	0.131	428	tags=31%, list=6%, signal=33%	pos	RR_AH_vs_RR_PH	Protein
KEGG_ECM_RECEPTOR_INTERACTION			103	0.426114	1.55489	0.0125899	0.233003	0.884	327	tags=8%, list=4%, signal=8%	pos	RR_AH_vs_RR_PH	Protein
KEGG_FOCAL_ADHESION			122	0.501325	1.8924	0	0.0456185	0.204	1717	tags=48%, list=23%, signal=62%	pos	RR_AH_vs_RR_PH	Protein
KEGG_GLUTATHIONE_METABOLISM			51	0.505755	1.66847	0.00393701	0.188001	0.671	766	tags=16%, list=10%, signal=17%	pos	RR_AH_vs_RR_PH	Protein
KEGG_HUNTINGTONS_DISEASE			90	0.618041	2.20766	0	0.00595878	0.005	1717	tags=63%, list=23%, signal=82%	pos	RR_AH_vs_RR_PH	Protein
KEGG_LEUKOCYTE_TRANSENDOTHELIAL_MIGRATION			87	0.598495	2.1647	0	0.00297939	0.005	1717	tags=63%, list=23%, signal=82%	pos	RR_AH_vs_RR_PH	Protein
KEGG_LYSOSOME			74	0.463957	1.64035	0.0162602	0.173722	0.736	73	tags=7%, list=1%, signal=7%	pos	RR_AH_vs_RR_PH	Protein
KEGG_OXIDATIVE_PHOSPHORYLATION			21	0.603463	1.66223	0.0177165	0.170488	0.691	1145	tags=33%, list=16%, signal=39%	pos	RR_AH_vs_RR_PH	Protein
KEGG_PARKINSONS_DISEASE			25	-0.551604	-1.53289	0.0310559	0.465296	0.894	245	tags=8%, list=3%, signal=8%	neg	RR_AH_vs_RR_PH	Protein
KEGG_PEROXISOME			27	-0.508273	-1.50158	0.035343	0.376808	0.941	4	tags=4%, list=0%, signal=4%	neg	RR_AH_vs_RR_PH	Protein
KEGG_PROTEASOME			74	-0.393203	-1.3879	0.0487805	0.468506	0.994	947	tags=26%, list=13%, signal=29%	neg	RR_AH_vs_RR_PH	Protein
KEGG_RNA_DEGRADATION			49	-0.42729	-1.42967	0.0374016	0.420743	0.981	378	tags=12%, list=5%, signal=13%	neg	RR_AH_vs_RR_PH	Protein
KEGG_SPLICEOSOME			36	-0.490371	-1.49744	0.0386179	0.331904	0.943	3089	tags=72%, list=42%, signal=124%	neg	RR_AH_vs_RR_PH	Protein
KEGG_STARCH_AND_SUCROSE_METABOLISM			47	-0.49597	-1.61942	0.0193424	0.523164	0.734	1677	tags=49%, list=23%, signal=63%	neg	RR_AH_vs_RR_PH	Protein
KEGG_TIGHT_JUNCTION			113	-0.474656	-1.82792	0	0.210365	0.221	2798	tags=65%, list=38%, signal=104%	neg	RR_AH_vs_RR_PH	Protein
KEGG_VIRAL_MYOCARDITIS			17	-0.599909	-1.57989	0.0340681	0.462216	0.821	1150	tags=53%, list=16%, signal=63%	neg	RR_AH_vs_RR_PH	Protein

## Sheet: Choroid_protein_pathways
Supplementary table S3. Significant KEGG signaling pathways at gene and protein levels in AH vs PH across retina, choroid, and sclera.
NAME			SIZE	ES	NES	NOM p-val	FDR q-val	FWER p-val	RANK AT MAX	LEADING EDGE	Direction	Comparsion	Type
KEGG_ADHERENS_JUNCTION			58	0.358748	1.40532	0.0321543	0.288421	0.927	1203	tags=24%, list=16%, signal=29%	pos	RC_AH_vs_RC_PH	Protein
KEGG_ALANINE_ASPARTATE_AND_GLUTAMATE_METABOLISM			76	0.330657	1.38354	0.024055	0.236794	0.953	1185	tags=36%, list=16%, signal=42%	pos	RC_AH_vs_RC_PH	Protein
KEGG_AMINO_SUGAR_AND_NUCLEOTIDE_SUGAR_METABOLISM			143	0.325408	1.50038	0	0.194533	0.778	1635	tags=31%, list=22%, signal=39%	pos	RC_AH_vs_RC_PH	Protein
KEGG_AMYOTROPHIC_LATERAL_SCLEROSIS_ALS			53	0.395511	1.53031	0.020202	0.181025	0.71	1325	tags=38%, list=18%, signal=45%	pos	RC_AH_vs_RC_PH	Protein
KEGG_ANTIGEN_PROCESSING_AND_PRESENTATION			74	0.415597	1.72414	0	0.0479531	0.235	1225	tags=34%, list=16%, signal=40%	pos	RC_AH_vs_RC_PH	Protein
KEGG_ARGININE_AND_PROLINE_METABOLISM			38	0.429856	1.49657	0.0257143	0.17644	0.787	1332	tags=34%, list=18%, signal=41%	pos	RC_AH_vs_RC_PH	Protein
KEGG_CALCIUM_SIGNALING_PATHWAY			126	0.288274	1.31958	0.0140187	0.318318	0.988	1957	tags=37%, list=26%, signal=49%	pos	RC_AH_vs_RC_PH	Protein
KEGG_CELL_ADHESION_MOLECULES_CAMS			19	0.617086	1.87281	0.00769231	0.0188208	0.067	1938	tags=74%, list=26%, signal=99%	pos	RC_AH_vs_RC_PH	Protein
KEGG_CYSTEINE_AND_METHIONINE_METABOLISM			137	0.435378	2.0011	0	0.00686813	0.019	1822	tags=41%, list=24%, signal=53%	pos	RC_AH_vs_RC_PH	Protein
KEGG_FOCAL_ADHESION			57	0.697691	2.75911	0	0	0	1524	tags=77%, list=20%, signal=96%	pos	RC_AH_vs_RC_PH	Protein
KEGG_FRUCTOSE_AND_MANNOSE_METABOLISM			89	0.412907	1.74131	0	0.0488086	0.203	1433	tags=35%, list=19%, signal=43%	pos	RC_AH_vs_RC_PH	Protein
KEGG_GALACTOSE_METABOLISM			44	0.375599	1.39237	0.0429448	0.241819	0.945	2289	tags=45%, list=30%, signal=65%	pos	RC_AH_vs_RC_PH	Protein
KEGG_GAP_JUNCTION			66	0.582623	2.36985	0	0	0	1185	tags=47%, list=16%, signal=55%	pos	RC_AH_vs_RC_PH	Protein
KEGG_GLYCOLYSIS_GLUCONEOGENESIS			19	-0.614874	-1.68908	0.0135135	0.0464757	0.419	1827	tags=58%, list=24%, signal=76%	neg	RC_AH_vs_RC_PH	Protein
KEGG_LEUKOCYTE_TRANSENDOTHELIAL_MIGRATION			36	-0.488725	-1.56322	0.0275229	0.0886033	0.831	1346	tags=36%, list=18%, signal=44%	neg	RC_AH_vs_RC_PH	Protein
KEGG_LONG_TERM_DEPRESSION			31	-0.513886	-1.56213	0.0224551	0.0851459	0.834	1463	tags=45%, list=19%, signal=56%	neg	RC_AH_vs_RC_PH	Protein
KEGG_LYSOSOME			25	-0.620115	-1.86204	0	0.0185014	0.054	657	tags=32%, list=9%, signal=35%	neg	RC_AH_vs_RC_PH	Protein
KEGG_MAPK_SIGNALING_PATHWAY			29	-0.504573	-1.51415	0.0282575	0.119384	0.93	372	tags=17%, list=5%, signal=18%	neg	RC_AH_vs_RC_PH	Protein
KEGG_METABOLISM_OF_XENOBIOTICS_BY_CYTOCHROME_P450			59	-0.454647	-1.56626	0.01	0.0911275	0.822	1269	tags=31%, list=17%, signal=36%	neg	RC_AH_vs_RC_PH	Protein
KEGG_OLFACTORY_TRANSDUCTION			18	-0.6444	-1.74473	0.00856164	0.0439596	0.233	1393	tags=50%, list=19%, signal=61%	neg	RC_AH_vs_RC_PH	Protein
KEGG_OXIDATIVE_PHOSPHORYLATION			26	-0.603952	-1.76887	0.00478469	0.0407462	0.184	2001	tags=58%, list=27%, signal=78%	neg	RC_AH_vs_RC_PH	Protein
KEGG_PARKINSONS_DISEASE			19	-0.638892	-1.74361	0.00167785	0.0384874	0.238	1294	tags=47%, list=17%, signal=57%	neg	RC_AH_vs_RC_PH	Protein
KEGG_PENTOSE_PHOSPHATE_PATHWAY			39	-0.708145	-2.29358	0	0	0	772	tags=41%, list=10%, signal=45%	neg	RC_AH_vs_RC_PH	Protein
KEGG_PEROXISOME			90	-0.614776	-2.28545	0	0	0	1047	tags=40%, list=14%, signal=46%	neg	RC_AH_vs_RC_PH	Protein
KEGG_PORPHYRIN_AND_CHLOROPHYLL_METABOLISM			17	-0.56098	-1.50188	0.0335008	0.124061	0.945	73	tags=12%, list=1%, signal=12%	neg	RC_AH_vs_RC_PH	Protein
KEGG_PROTEIN_EXPORT			18	-0.645029	-1.72925	0.00815661	0.0390602	0.272	305	tags=39%, list=4%, signal=40%	neg	RC_AH_vs_RC_PH	Protein
KEGG_PURINE_METABOLISM			86	-0.492725	-1.80292	0	0.0323361	0.122	1926	tags=43%, list=26%, signal=57%	neg	RC_AH_vs_RC_PH	Protein
KEGG_PYRUVATE_METABOLISM			87	-0.442241	-1.64126	0.00541272	0.0568483	0.558	2203	tags=41%, list=29%, signal=58%	neg	RC_AH_vs_RC_PH	Protein
KEGG_REGULATION_OF_ACTIN_CYTOSKELETON			22	-0.606965	-1.72008	0.00985222	0.0387712	0.3	1027	tags=41%, list=14%, signal=47%	neg	RC_AH_vs_RC_PH	Protein
KEGG_RIBOSOME			53	-0.457405	-1.57538	0.0130246	0.0890583	0.799	1216	tags=26%, list=16%, signal=31%	neg	RC_AH_vs_RC_PH	Protein
KEGG_RNA_DEGRADATION			18	-0.636447	-1.71988	0.00679117	0.035074	0.302	721	tags=44%, list=10%, signal=49%	neg	RC_AH_vs_RC_PH	Protein
KEGG_STARCH_AND_SUCROSE_METABOLISM			103	-0.3874	-1.46179	0.0144547	0.161276	0.981	1459	tags=31%, list=19%, signal=38%	neg	RC_AH_vs_RC_PH	Protein
KEGG_TIGHT_JUNCTION			27	-0.54094	-1.614	0.0128617	0.0709487	0.668	2094	tags=56%, list=28%, signal=77%	neg	RC_AH_vs_RC_PH	Protein
KEGG_TOLL_LIKE_RECEPTOR_SIGNALING_PATHWAY			47	-0.496913	-1.6496	0.0057554	0.0563487	0.528	1802	tags=45%, list=24%, signal=58%	neg	RC_AH_vs_RC_PH	Protein
KEGG_VASCULAR_SMOOTH_MUSCLE_CONTRACTION			21	-0.57604	-1.59936	0.0289855	0.0766805	0.719	772	tags=33%, list=10%, signal=37%	neg	RC_AH_vs_RC_PH	Protein

## Sheet: Sclera_protein_pathways
Supplementary table S3. Significant KEGG signaling pathways at gene and protein levels in AH vs PH across retina, choroid, and sclera.
NAME			SIZE	ES	NES	NOM p-val	FDR q-val	FWER p-val	RANK AT MAX	LEADING EDGE	Direction	Comparsion	Type
KEGG_ABC_TRANSPORTERS			15	0.584598	1.5613	0.0392157	0.253733	0.774	1226	tags=47%, list=18%, signal=57%	pos	RS_AH_vs_RS_PH	Protein
KEGG_ALANINE_ASPARTATE_AND_GLUTAMATE_METABOLISM			48	0.441046	1.47964	0.0246479	0.168999	0.946	1564	tags=35%, list=22%, signal=45%	pos	RS_AH_vs_RS_PH	Protein
KEGG_ANTIGEN_PROCESSING_AND_PRESENTATION			43	0.459785	1.50677	0.0215232	0.179214	0.895	1818	tags=37%, list=26%, signal=50%	pos	RS_AH_vs_RS_PH	Protein
KEGG_APOPTOSIS			36	0.542175	1.71576	0.00522648	0.120951	0.31	579	tags=33%, list=8%, signal=36%	pos	RS_AH_vs_RS_PH	Protein
KEGG_ARGININE_AND_PROLINE_METABOLISM			49	0.445915	1.54225	0.0124113	0.255215	0.828	1367	tags=43%, list=20%, signal=53%	pos	RS_AH_vs_RS_PH	Protein
KEGG_B_CELL_RECEPTOR_SIGNALING_PATHWAY			61	0.396244	1.42224	0.0356537	0.18789	0.988	1548	tags=28%, list=22%, signal=36%	pos	RS_AH_vs_RS_PH	Protein
KEGG_CITRATE_CYCLE_TCA_CYCLE			48	0.447905	1.53404	0.0313044	0.190094	0.84	1310	tags=33%, list=19%, signal=41%	pos	RS_AH_vs_RS_PH	Protein
KEGG_COMPLEMENT_AND_COAGULATION_CASCADES			49	0.423407	1.45376	0.041806	0.171891	0.971	1689	tags=45%, list=24%, signal=59%	pos	RS_AH_vs_RS_PH	Protein
KEGG_CYSTEINE_AND_METHIONINE_METABOLISM			18	0.540023	1.48553	0.0477032	0.183142	0.934	516	tags=22%, list=7%, signal=24%	pos	RS_AH_vs_RS_PH	Protein
KEGG_DILATED_CARDIOMYOPATHY			36	0.480887	1.53553	0.0224913	0.209867	0.84	1862	tags=56%, list=27%, signal=75%	pos	RS_AH_vs_RS_PH	Protein
KEGG_DRUG_METABOLISM_CYTOCHROME_P450			107	0.4288	1.66755	0	0.146129	0.438	1689	tags=36%, list=24%, signal=47%	pos	RS_AH_vs_RS_PH	Protein
KEGG_FC_GAMMA_R_MEDIATED_PHAGOCYTOSIS			51	0.460049	1.60306	0.0161002	0.212679	0.648	1311	tags=33%, list=19%, signal=41%	pos	RS_AH_vs_RS_PH	Protein
KEGG_FRUCTOSE_AND_MANNOSE_METABOLISM			21	0.533402	1.50238	0.0390071	0.171161	0.902	1939	tags=43%, list=28%, signal=59%	pos	RS_AH_vs_RS_PH	Protein
KEGG_GALACTOSE_METABOLISM			42	0.581604	1.89493	0	0.0148993	0.029	1862	tags=57%, list=27%, signal=78%	pos	RS_AH_vs_RS_PH	Protein
KEGG_GAP_JUNCTION			37	0.473091	1.51902	0.0338409	0.177753	0.875	1639	tags=38%, list=24%, signal=49%	pos	RS_AH_vs_RS_PH	Protein
KEGG_GLUTATHIONE_METABOLISM			128	0.380171	1.53695	0	0.234384	0.839	1541	tags=31%, list=22%, signal=39%	pos	RS_AH_vs_RS_PH	Protein
KEGG_GLYCOLYSIS_GLUCONEOGENESIS			36	0.463568	1.4677	0.046875	0.173725	0.961	1714	tags=44%, list=25%, signal=59%	pos	RS_AH_vs_RS_PH	Protein
KEGG_GNRH_SIGNALING_PATHWAY			47	0.440185	1.48416	0.0273038	0.173703	0.937	468	tags=17%, list=7%, signal=18%	pos	RS_AH_vs_RS_PH	Protein
KEGG_HEMATOPOIETIC_CELL_LINEAGE			41	0.43797	1.45952	0.0402685	0.173387	0.964	2593	tags=51%, list=37%, signal=81%	pos	RS_AH_vs_RS_PH	Protein
KEGG_INOSITOL_PHOSPHATE_METABOLISM			70	0.399401	1.44822	0.0297203	0.170459	0.974	1886	tags=37%, list=27%, signal=50%	pos	RS_AH_vs_RS_PH	Protein
KEGG_MAPK_SIGNALING_PATHWAY			60	0.548651	1.94746	0	0.0114827	0.011	1507	tags=47%, list=22%, signal=59%	pos	RS_AH_vs_RS_PH	Protein
KEGG_METABOLISM_OF_XENOBIOTICS_BY_CYTOCHROME_P450			39	0.465332	1.52883	0.0259965	0.180626	0.856	2066	tags=38%, list=30%, signal=54%	pos	RS_AH_vs_RS_PH	Protein
KEGG_OOCYTE_MEIOSIS			18	-0.643193	-1.72401	0.0244444	0.0533742	0.543	1396	tags=50%, list=20%, signal=62%	neg	RS_AH_vs_RS_PH	Protein
KEGG_OXIDATIVE_PHOSPHORYLATION			24	-0.557955	-1.64819	0.0153061	0.07327	0.716	1912	tags=67%, list=27%, signal=92%	neg	RS_AH_vs_RS_PH	Protein
KEGG_P53_SIGNALING_PATHWAY			29	-0.732766	-2.23016	0	0.00282132	0.006	760	tags=41%, list=11%, signal=46%	neg	RS_AH_vs_RS_PH	Protein
KEGG_PARKINSONS_DISEASE			24	-0.567932	-1.66581	0.0247525	0.0700687	0.679	1637	tags=50%, list=24%, signal=65%	neg	RS_AH_vs_RS_PH	Protein
KEGG_PENTOSE_PHOSPHATE_PATHWAY			17	-0.60609	-1.63834	0.032419	0.0725409	0.728	1050	tags=47%, list=15%, signal=55%	neg	RS_AH_vs_RS_PH	Protein
KEGG_PEROXISOME			16	-0.744126	-1.96287	0.00244499	0.0205351	0.14	2	tags=6%, list=0%, signal=6%	neg	RS_AH_vs_RS_PH	Protein
KEGG_PHOSPHATIDYLINOSITOL_SIGNALING_SYSTEM			24	-0.607316	-1.82126	0.0154639	0.0321729	0.356	1698	tags=54%, list=24%, signal=71%	neg	RS_AH_vs_RS_PH	Protein
KEGG_PPAR_SIGNALING_PATHWAY			17	-0.582946	-1.61094	0.0495283	0.0798394	0.782	507	tags=29%, list=7%, signal=32%	neg	RS_AH_vs_RS_PH	Protein
KEGG_PROGESTERONE_MEDIATED_OOCYTE_MATURATION			30	-0.634468	-2.04926	0.00238095	0.016352	0.068	2	tags=3%, list=0%, signal=3%	neg	RS_AH_vs_RS_PH	Protein
KEGG_PROPANOATE_METABOLISM			37	-0.764677	-2.49977	0	0	0	1167	tags=62%, list=17%, signal=74%	neg	RS_AH_vs_RS_PH	Protein
KEGG_PYRUVATE_METABOLISM			16	-0.729146	-1.91437	0.00665188	0.0221614	0.206	2	tags=6%, list=0%, signal=6%	neg	RS_AH_vs_RS_PH	Protein
KEGG_REGULATION_OF_ACTIN_CYTOSKELETON			86	-0.555394	-2.10048	0	0.0125357	0.04	1401	tags=58%, list=20%, signal=72%	neg	RS_AH_vs_RS_PH	Protein
KEGG_RIG_I_LIKE_RECEPTOR_SIGNALING_PATHWAY			85	-0.517661	-1.99496	0	0.0244745	0.119	1408	tags=53%, list=20%, signal=66%	neg	RS_AH_vs_RS_PH	Protein
KEGG_RNA_DEGRADATION			22	-0.661583	-1.93484	0.00719425	0.0242254	0.183	520	tags=36%, list=7%, signal=39%	neg	RS_AH_vs_RS_PH	Protein
KEGG_SMALL_CELL_LUNG_CANCER			43	-0.568446	-1.88469	0	0.0241622	0.242	610	tags=14%, list=9%, signal=15%	neg	RS_AH_vs_RS_PH	Protein
KEGG_STARCH_AND_SUCROSE_METABOLISM			35	-0.616104	-1.93348	0.00692841	0.021733	0.185	945	tags=37%, list=14%, signal=43%	neg	RS_AH_vs_RS_PH	Protein
KEGG_TOLL_LIKE_RECEPTOR_SIGNALING_PATHWAY			24	-0.671425	-1.98773	0.00230947	0.0214738	0.126	1181	tags=46%, list=17%, signal=55%	neg	RS_AH_vs_RS_PH	Protein
KEGG_UBIQUITIN_MEDIATED_PROTEOLYSIS			26	-0.53093	-1.56837	0.0402844	0.0941265	0.864	1167	tags=35%, list=17%, signal=41%	neg	RS_AH_vs_RS_PH	Protein
KEGG_VALINE_LEUCINE_AND_ISOLEUCINE_DEGRADATION			45	-0.455573	-1.53049	0.0428571	0.109744	0.923	1089	tags=27%, list=16%, signal=31%	neg	RS_AH_vs_RS_PH	Protein
KEGG_VASCULAR_SMOOTH_MUSCLE_CONTRACTION			18	-0.666893	-1.84306	0.00712589	0.0298713	0.315	507	tags=39%, list=7%, signal=42%	neg	RS_AH_vs_RS_PH	Protein
KEGG_VEGF_SIGNALING_PATHWAY			37	-0.475377	-1.52401	0.0496278	0.108054	0.928	2055	tags=51%, list=30%, signal=72%	neg	RS_AH_vs_RS_PH	Protein
