# Supplementary material for: Cross-tissue dual-omics analysis reveals molecular programs linked to myopia susceptibility and progression
Source: Life Sci Alliance. 2026 Jun 29;9(9):e202503595. doi: 10.26508/lsa.202503595 (PMC13315480; doi:10.26508/lsa.202503595)
Supplement: Supplementary file 5 [file LSA-2025-03595_TableS5.xlsx]

## Sheet: Table 5-1 Retina_genes
Supplementary Table S5. Significant genes and proteins identified by volcano plot analysis in AM versus AH across retina, choroid, and sclera.
ensembl	symbol	logFC	AveExpr	t	P.Value	adj.P.Val	B	Expression	Comparison	Type
ENSCPOG00000020409	ENSCPOG00000020409	1.39059	2.60087	2.27776	0.0301102	0.999936	-4.35725	Up-regulated	RR_AM_vs_RR_AH	Gene
ENSCPOG00000001300	ENSCPOG00000001300	1.3226	0.559243	2.07274	0.0469727	0.999936	-4.546	Up-regulated	RR_AM_vs_RR_AH	Gene
ENSCPOG00000030975	ENSCPOG00000030975	1.66919	-0.330329	2.40113	0.022816	0.999936	-4.55831	Up-regulated	RR_AM_vs_RR_AH	Gene
ENSCPOG00000019005	ENSCPOG00000019005	1.5084	-0.988406	2.13846	0.0408259	0.999936	-4.55888	Up-regulated	RR_AM_vs_RR_AH	Gene
ENSCPOG00000033625	ENSCPOG00000033625	2.22075	-1.29479	2.28467	0.0296517	0.999936	-4.57707	Up-regulated	RR_AM_vs_RR_AH	Gene
ENSCPOG00000034588	ENSCPOG00000034588	1.89676	-2.2769	2.14774	0.0400183	0.999936	-4.57919	Up-regulated	RR_AM_vs_RR_AH	Gene
ENSCPOG00000033292	ENSCPOG00000033292	1.66766	-0.528133	2.10176	0.044164	0.999936	-4.5794	Up-regulated	RR_AM_vs_RR_AH	Gene
ENSCPOG00000038910	PAQR7	1.29412	6.96596	2.13895	0.0407832	0.999936	-4.19509	Up-regulated	RR_AM_vs_RR_AH	Gene
ENSCPOG00000030082	ANGPT2	3.52652	3.71635	3.04111	0.00488905	0.999936	-4.36339	Up-regulated	RR_AM_vs_RR_AH	Gene
ENSCPOG00000026248	SERPINE3	2.07045	1.55077	2.13954	0.0407312	0.999936	-4.49431	Up-regulated	RR_AM_vs_RR_AH	Gene
ENSCPOG00000019743	MS4A15	3.43808	-1.7085	2.64418	0.0129513	0.999936	-4.55227	Up-regulated	RR_AM_vs_RR_AH	Gene
ENSCPOG00000027450	SH2D2A	2.18681	-1.13149	2.66077	0.0124491	0.999936	-4.55747	Up-regulated	RR_AM_vs_RR_AH	Gene
ENSCPOG00000017407	ND2	2.90417	-1.17326	2.36945	0.0245169	0.999936	-4.56575	Up-regulated	RR_AM_vs_RR_AH	Gene
ENSCPOG00000000495	KRT25	-1.93533	-2.41535	-2.0754	0.0467094	0.999936	-4.57992	Down-regulated	RR_AM_vs_RR_AH	Gene

## Sheet: Table 5-2 Choroid_genes
Supplementary Table S5. Significant genes and proteins identified by volcano plot analysis in AM versus AH across retina, choroid, and sclera.
ensembl	symbol	logFC	AveExpr	t	P.Value	adj.P.Val	B	Expression	Comparison	Type
ENSCPOG00000040155	ENSCPOG00000040155	3.31406	-2.82643	4.08778	0.000304247	0.999756	-4.37956	Up-regulated	RC_AM_vs_RC_AH	Gene
ENSCPOG00000039638	ENSCPOG00000039638	1.25825	-2.46472	2.70365	0.011234	0.999756	-4.48347	Up-regulated	RC_AM_vs_RC_AH	Gene
ENSCPOG00000009093	ENSCPOG00000009093	2.93652	-1.49461	2.71099	0.0110374	0.999756	-4.53717	Up-regulated	RC_AM_vs_RC_AH	Gene
ENSCPOG00000031648	ENSCPOG00000031648	2.35743	-2.37832	3.32188	0.00237969	0.999756	-4.55322	Up-regulated	RC_AM_vs_RC_AH	Gene
ENSCPOG00000013882	ENSCPOG00000013882	2.80531	-1.0991	2.41657	0.0220264	0.999756	-4.55598	Up-regulated	RC_AM_vs_RC_AH	Gene
ENSCPOG00000030546	ENSCPOG00000030546	2.41373	-3.53619	3.18484	0.00339138	0.999756	-4.56396	Up-regulated	RC_AM_vs_RC_AH	Gene
ENSCPOG00000014840	ENSCPOG00000014840	3.02496	-4.88761	2.30168	0.0285491	0.999756	-4.56841	Up-regulated	RC_AM_vs_RC_AH	Gene
ENSCPOG00000039807	ENSCPOG00000039807	1.84178	-1.27985	2.22771	0.0336277	0.999756	-4.57587	Up-regulated	RC_AM_vs_RC_AH	Gene
ENSCPOG00000039497	ENSCPOG00000039497	2.49871	-2.64298	2.16777	0.0383229	0.999756	-4.58047	Up-regulated	RC_AM_vs_RC_AH	Gene
ENSCPOG00000032138	CCL11	1.21131	2.46992	2.44366	0.0207015	0.999756	-4.09774	Up-regulated	RC_AM_vs_RC_AH	Gene
ENSCPOG00000026248	SERPINE3	1.92166	1.55077	3.00051	0.00541491	0.999756	-4.16939	Up-regulated	RC_AM_vs_RC_AH	Gene
ENSCPOG00000031016	WFDC2	1.56017	2.45356	2.55093	0.0161419	0.999756	-4.26705	Up-regulated	RC_AM_vs_RC_AH	Gene
ENSCPOG00000001685	S100A9	3.16185	-2.345	3.9222	0.000478846	0.999756	-4.30625	Up-regulated	RC_AM_vs_RC_AH	Gene
ENSCPOG00000010883	TPPP3	1.31546	5.3049	2.19657	0.0359982	0.999756	-4.36723	Up-regulated	RC_AM_vs_RC_AH	Gene
ENSCPOG00000031429	APLN	1.79476	2.98609	2.33123	0.0267221	0.999756	-4.44076	Up-regulated	RC_AM_vs_RC_AH	Gene
ENSCPOG00000014986	CHL1	1.69255	4.59303	2.10889	0.0434972	0.999756	-4.45558	Up-regulated	RC_AM_vs_RC_AH	Gene
ENSCPOG00000003473	HRH2	1.25644	1.69962	2.97676	0.00574694	0.999756	-4.47702	Up-regulated	RC_AM_vs_RC_AH	Gene
ENSCPOG00000010905	LTF	1.37952	-0.138234	2.48099	0.0189955	0.999756	-4.49004	Up-regulated	RC_AM_vs_RC_AH	Gene
ENSCPOG00000000022	OMG	1.25897	1.78556	2.1091	0.0434774	0.999756	-4.49619	Up-regulated	RC_AM_vs_RC_AH	Gene
ENSCPOG00000000018	AGR2	1.42299	-1.602	2.27303	0.0304279	0.999756	-4.50032	Up-regulated	RC_AM_vs_RC_AH	Gene
ENSCPOG00000014782	SLC44A4	1.81429	-0.800256	2.9445	0.00622904	0.999756	-4.50896	Up-regulated	RC_AM_vs_RC_AH	Gene
ENSCPOG00000033474	HSD17B2	2.7356	0.423177	2.64988	0.0127769	0.999756	-4.52269	Up-regulated	RC_AM_vs_RC_AH	Gene
ENSCPOG00000040535	NDP	1.86555	2.02077	2.11825	0.042635	0.999756	-4.53297	Up-regulated	RC_AM_vs_RC_AH	Gene
ENSCPOG00000017413	COX1	2.93801	-2.19065	2.79434	0.00901921	0.999756	-4.53973	Up-regulated	RC_AM_vs_RC_AH	Gene
ENSCPOG00000013912	FMO3	2.77471	-1.16534	2.13961	0.0407247	0.999756	-4.56959	Up-regulated	RC_AM_vs_RC_AH	Gene
ENSCPOG00000006191	B4GALNT2	3.04459	-2.84756	2.12292	0.0422115	0.999756	-4.57224	Up-regulated	RC_AM_vs_RC_AH	Gene
ENSCPOG00000002004	CBLN2	2.71972	-0.880953	2.24396	0.0324471	0.999756	-4.57525	Up-regulated	RC_AM_vs_RC_AH	Gene
ENSCPOG00000040512	TMEM213	2.7843	-2.33709	2.16962	0.0381696	0.999756	-4.57819	Up-regulated	RC_AM_vs_RC_AH	Gene
ENSCPOG00000000408	NKX2-2	3.17197	-5.03503	2.3107	0.02798	0.999756	-4.57843	Up-regulated	RC_AM_vs_RC_AH	Gene
ENSCPOG00000036913	MMP12	2.1184	-4.39061	2.17647	0.037607	0.999756	-4.57923	Up-regulated	RC_AM_vs_RC_AH	Gene
ENSCPOG00000012124	PPP1R3A	2.91088	-2.87644	2.07999	0.0462567	0.999756	-4.57988	Up-regulated	RC_AM_vs_RC_AH	Gene
ENSCPOG00000010745	HJV	2.95361	-2.35534	2.06432	0.0478175	0.999756	-4.58009	Up-regulated	RC_AM_vs_RC_AH	Gene
ENSCPOG00000034414	ENSCPOG00000034414	-1.29821	5.27824	-2.28842	0.0294052	0.999756	-4.15565	Down-regulated	RC_AM_vs_RC_AH	Gene
ENSCPOG00000001318	ENSCPOG00000001318	-1.93702	-1.43782	-2.54203	0.0164817	0.999756	-4.48256	Down-regulated	RC_AM_vs_RC_AH	Gene
ENSCPOG00000033669	ENSCPOG00000033669	-1.25425	-0.27226	-2.78864	0.00914545	0.999756	-4.50447	Down-regulated	RC_AM_vs_RC_AH	Gene
ENSCPOG00000039077	ENSCPOG00000039077	-1.46034	-1.84437	-2.42423	0.0216443	0.999756	-4.50785	Down-regulated	RC_AM_vs_RC_AH	Gene
ENSCPOG00000033438	ENSCPOG00000033438	-1.21382	-0.270634	-2.33676	0.0263926	0.999756	-4.5292	Down-regulated	RC_AM_vs_RC_AH	Gene
ENSCPOG00000039872	ENSCPOG00000039872	-2.09101	1.8134	-2.32688	0.0269847	0.999756	-4.5343	Down-regulated	RC_AM_vs_RC_AH	Gene
ENSCPOG00000033553	ENSCPOG00000033553	-1.4432	-0.385341	-2.23037	0.0334313	0.999756	-4.55318	Down-regulated	RC_AM_vs_RC_AH	Gene
ENSCPOG00000036760	ENSCPOG00000036760	-2.29164	-2.09222	-2.34308	0.0260199	0.999756	-4.55755	Down-regulated	RC_AM_vs_RC_AH	Gene
ENSCPOG00000030169	ENSCPOG00000030169	-2.08467	-2.31905	-2.31799	0.0275273	0.999756	-4.56796	Down-regulated	RC_AM_vs_RC_AH	Gene
ENSCPOG00000030312	ENSCPOG00000030312	-1.71772	-2.84524	-2.3579	0.025165	0.999756	-4.57299	Down-regulated	RC_AM_vs_RC_AH	Gene
ENSCPOG00000030147	ENSCPOG00000030147	-1.71493	-1.23083	-2.05592	0.0486731	0.999756	-4.5777	Down-regulated	RC_AM_vs_RC_AH	Gene
ENSCPOG00000006008	ADCYAP1R1	-1.40031	4.84016	-3.47047	0.00161171	0.999756	-3.58093	Down-regulated	RC_AM_vs_RC_AH	Gene
ENSCPOG00000007568	CD109	-1.4096	2.60779	-2.18995	0.0365209	0.999756	-4.37203	Down-regulated	RC_AM_vs_RC_AH	Gene
ENSCPOG00000017432	CYTB	-1.86962	1.56993	-2.80114	0.00887101	0.999756	-4.39972	Down-regulated	RC_AM_vs_RC_AH	Gene
ENSCPOG00000005635	WNT16	-1.31388	0.343458	-2.27996	0.0299634	0.999756	-4.4512	Down-regulated	RC_AM_vs_RC_AH	Gene
ENSCPOG00000011205	CRYGS	-1.69406	0.260836	-2.63199	0.0133324	0.999756	-4.50381	Down-regulated	RC_AM_vs_RC_AH	Gene
ENSCPOG00000003720	SSTR1	-1.63138	0.176885	-2.40634	0.0225467	0.999756	-4.50603	Down-regulated	RC_AM_vs_RC_AH	Gene
ENSCPOG00000021996	7SK	-1.38661	-0.145176	-2.35813	0.0251521	0.999756	-4.51468	Down-regulated	RC_AM_vs_RC_AH	Gene
ENSCPOG00000012400	NOTUM	-1.34759	0.668013	-2.14889	0.0399192	0.999756	-4.51582	Down-regulated	RC_AM_vs_RC_AH	Gene
ENSCPOG00000033908	PROK2	-1.90194	-2.37343	-2.7568	0.0098813	0.999756	-4.51905	Down-regulated	RC_AM_vs_RC_AH	Gene
ENSCPOG00000013826	RGN	-1.32642	-0.0851972	-2.73111	0.0105147	0.999756	-4.5253	Down-regulated	RC_AM_vs_RC_AH	Gene
ENSCPOG00000034427	DHRS7C	-1.20607	0.173791	-2.25363	0.0317625	0.999756	-4.53234	Down-regulated	RC_AM_vs_RC_AH	Gene
ENSCPOG00000025902	FABP6	-1.87637	-0.739096	-3.05212	0.00475511	0.999756	-4.53303	Down-regulated	RC_AM_vs_RC_AH	Gene
ENSCPOG00000012897	NELL1	-1.43935	-0.923893	-2.93554	0.00636957	0.999756	-4.5365	Down-regulated	RC_AM_vs_RC_AH	Gene
ENSCPOG00000004931	APOB	-1.51788	-2.237	-2.32616	0.0270282	0.999756	-4.5462	Down-regulated	RC_AM_vs_RC_AH	Gene
ENSCPOG00000012912	MINAR2	-2.48328	0.551946	-2.18398	0.0369984	0.999756	-4.55161	Down-regulated	RC_AM_vs_RC_AH	Gene
ENSCPOG00000009662	SST	-3.03946	-0.176634	-2.2706	0.0305922	0.999756	-4.55443	Down-regulated	RC_AM_vs_RC_AH	Gene
ENSCPOG00000019743	MS4A15	-3.11253	-1.7085	-2.46806	0.0195711	0.999756	-4.55551	Down-regulated	RC_AM_vs_RC_AH	Gene
ENSCPOG00000017403	ND1	-2.88133	-1.46875	-2.10659	0.0437117	0.999756	-4.56587	Down-regulated	RC_AM_vs_RC_AH	Gene
ENSCPOG00000014978	ASAH2	-2.01746	-2.04641	-2.28659	0.0295249	0.999756	-4.57647	Down-regulated	RC_AM_vs_RC_AH	Gene

## Sheet: Table 5-3 Sclera_genes
Supplementary Table S5. Significant genes and proteins identified by volcano plot analysis in AM versus AH across retina, choroid, and sclera.
ensembl	symbol	logFC	AveExpr	t	P.Value	adj.P.Val	B	Expression	Comparison	Type
ENSCPOG00000013146	ENSCPOG00000013146	1.2122	3.23552	5.84322	2.24427e-06	0.0070358	4.87185	Up-regulated	RS_AM_vs_RS_AH	Gene
ENSCPOG00000022710	ENSCPOG00000022710	4.42374	-1.61414	4.40318	0.000127079	0.0343783	0.879893	Up-regulated	RS_AM_vs_RS_AH	Gene
ENSCPOG00000034842	ENSCPOG00000034842	3.12371	0.557668	4.12977	0.000271036	0.0451967	0.345302	Up-regulated	RS_AM_vs_RS_AH	Gene
ENSCPOG00000038446	ENSCPOG00000038446	3.30228	1.42901	3.97572	0.000413731	0.051312	-0.0147229	Up-regulated	RS_AM_vs_RS_AH	Gene
ENSCPOG00000036147	ENSCPOG00000036147	2.28599	-2.31999	4.00552	0.000381319	0.0498231	-0.0439687	Up-regulated	RS_AM_vs_RS_AH	Gene
ENSCPOG00000027395	ENSCPOG00000027395	1.67417	0.461362	3.91266	0.000491475	0.0579239	-0.0960612	Up-regulated	RS_AM_vs_RS_AH	Gene
ENSCPOG00000032347	ENSCPOG00000032347	2.34089	-2.34623	3.97271	0.000417151	0.051312	-0.167992	Up-regulated	RS_AM_vs_RS_AH	Gene
ENSCPOG00000032224	ENSCPOG00000032224	1.79508	-0.0338887	3.76069	0.000742283	0.0780892	-0.465126	Up-regulated	RS_AM_vs_RS_AH	Gene
ENSCPOG00000026705	ENSCPOG00000026705	1.47603	0.698152	3.59149	0.00116898	0.0933729	-0.927775	Up-regulated	RS_AM_vs_RS_AH	Gene
ENSCPOG00000033143	ENSCPOG00000033143	1.49585	3.02113	3.63854	0.00103086	0.0901063	-0.963321	Up-regulated	RS_AM_vs_RS_AH	Gene
ENSCPOG00000031569	ENSCPOG00000031569	2.05331	0.0949392	3.51459	0.00143419	0.104731	-1.02224	Up-regulated	RS_AM_vs_RS_AH	Gene
ENSCPOG00000008430	ENSCPOG00000008430	2.46865	6.74835	3.63445	0.00104223	0.0901063	-1.20143	Up-regulated	RS_AM_vs_RS_AH	Gene
ENSCPOG00000040362	ENSCPOG00000040362	6.4714	-3.03734	3.35685	0.00217223	0.122767	-1.40535	Up-regulated	RS_AM_vs_RS_AH	Gene
ENSCPOG00000005900	ENSCPOG00000005900	1.66549	0.0875203	3.21862	0.00310929	0.144279	-1.7083	Up-regulated	RS_AM_vs_RS_AH	Gene
ENSCPOG00000021902	ENSCPOG00000021902	4.9849	0.400949	3.27047	0.00271955	0.136968	-1.78466	Up-regulated	RS_AM_vs_RS_AH	Gene
ENSCPOG00000038076	ENSCPOG00000038076	1.77827	0.539439	3.18733	0.00336984	0.149216	-1.87247	Up-regulated	RS_AM_vs_RS_AH	Gene
ENSCPOG00000034213	ENSCPOG00000034213	5.78591	-4.69599	2.80454	0.0087975	0.225697	-2.5787	Up-regulated	RS_AM_vs_RS_AH	Gene
ENSCPOG00000039666	ENSCPOG00000039666	2.15253	-2.02974	2.7683	0.00960923	0.234854	-2.59912	Up-regulated	RS_AM_vs_RS_AH	Gene
ENSCPOG00000034142	ENSCPOG00000034142	1.68646	-1.52163	2.72665	0.0106287	0.24346	-2.67876	Up-regulated	RS_AM_vs_RS_AH	Gene
ENSCPOG00000002368	ENSCPOG00000002368	2.34092	2.15979	2.70843	0.0111055	0.248683	-2.92783	Up-regulated	RS_AM_vs_RS_AH	Gene
ENSCPOG00000033234	ENSCPOG00000033234	1.65428	-3.12904	2.41107	0.0223046	0.328286	-3.24023	Up-regulated	RS_AM_vs_RS_AH	Gene
ENSCPOG00000037701	ENSCPOG00000037701	1.78466	0.538959	2.47712	0.019166	0.305003	-3.29873	Up-regulated	RS_AM_vs_RS_AH	Gene
ENSCPOG00000036951	ENSCPOG00000036951	1.2697	-1.20347	2.45477	0.0201796	0.311803	-3.3532	Up-regulated	RS_AM_vs_RS_AH	Gene
ENSCPOG00000037311	ENSCPOG00000037311	2.61853	-0.549505	2.37484	0.0242198	0.338809	-3.40291	Up-regulated	RS_AM_vs_RS_AH	Gene
ENSCPOG00000033636	ENSCPOG00000033636	1.26056	-0.670326	2.1354	0.041095	0.411649	-3.8148	Up-regulated	RS_AM_vs_RS_AH	Gene
ENSCPOG00000031832	ENSCPOG00000031832	1.31574	1.92879	2.35351	0.0254156	0.346817	-3.96596	Up-regulated	RS_AM_vs_RS_AH	Gene
ENSCPOG00000010987	ENSCPOG00000010987	1.92662	-1.47018	2.20295	0.0355008	0.388058	-3.98724	Up-regulated	RS_AM_vs_RS_AH	Gene
ENSCPOG00000036581	ENSCPOG00000036581	1.49715	1.44261	2.34201	0.0260826	0.35175	-4.00319	Up-regulated	RS_AM_vs_RS_AH	Gene
ENSCPOG00000040535	NDP	3.33571	2.02077	6.48962	3.75183e-07	0.005881	6.56492	Up-regulated	RS_AM_vs_RS_AH	Gene
ENSCPOG00000033446	GPRC5B	1.3799	7.06565	5.97993	1.53357e-06	0.0070358	5.06857	Up-regulated	RS_AM_vs_RS_AH	Gene
ENSCPOG00000032833	NTRK2	1.93777	5.86691	5.91947	1.81457e-06	0.0070358	4.90692	Up-regulated	RS_AM_vs_RS_AH	Gene
ENSCPOG00000031335	GPR37L1	2.93921	4.20451	5.64208	3.93737e-06	0.00974607	4.18839	Up-regulated	RS_AM_vs_RS_AH	Gene
ENSCPOG00000032526	RASSF4	1.37677	5.94493	5.57873	4.70192e-06	0.00974607	3.95238	Up-regulated	RS_AM_vs_RS_AH	Gene
ENSCPOG00000012005	TESC	2.41972	2.54618	5.48223	6.16279e-06	0.00974607	3.90664	Up-regulated	RS_AM_vs_RS_AH	Gene
ENSCPOG00000034710	NES	1.75106	3.44091	5.5358	5.3031e-06	0.00974607	3.87382	Up-regulated	RS_AM_vs_RS_AH	Gene
ENSCPOG00000024792	S1PR3	2.2099	4.18988	5.46893	6.39714e-06	0.00974607	3.79486	Up-regulated	RS_AM_vs_RS_AH	Gene
ENSCPOG00000014734	AIF1L	1.37473	5.07928	5.44511	6.83935e-06	0.00974607	3.6051	Up-regulated	RS_AM_vs_RS_AH	Gene
ENSCPOG00000007623	HEPACAM	2.3605	4.13414	5.38334	8.13445e-06	0.00980827	3.52443	Up-regulated	RS_AM_vs_RS_AH	Gene
ENSCPOG00000036871	CTXN1	1.7577	1.47873	5.11128	1.7473e-05	0.0161111	2.94006	Up-regulated	RS_AM_vs_RS_AH	Gene
ENSCPOG00000037925	S100B	1.99596	7.53652	5.05463	2.04897e-05	0.016904	2.55475	Up-regulated	RS_AM_vs_RS_AH	Gene
ENSCPOG00000039416	PTPRZ1	3.07161	5.16299	4.91816	3.00673e-05	0.0214229	2.19094	Up-regulated	RS_AM_vs_RS_AH	Gene
ENSCPOG00000032562	LMO3	2.44841	1.45949	4.74133	4.93908e-05	0.0234463	1.98362	Up-regulated	RS_AM_vs_RS_AH	Gene
ENSCPOG00000032472	SOX3	3.59009	-1.8497	4.87462	3.39779e-05	0.0224971	1.8821	Up-regulated	RS_AM_vs_RS_AH	Gene
ENSCPOG00000039194	BAALC	1.53038	5.49131	4.80529	4.12783e-05	0.0231085	1.87807	Up-regulated	RS_AM_vs_RS_AH	Gene
ENSCPOG00000023887	METRN	1.22915	4.20941	4.75778	4.71639e-05	0.0234463	1.86881	Up-regulated	RS_AM_vs_RS_AH	Gene
ENSCPOG00000011035	KRT7	4.5885	1.46554	4.70965	5.39769e-05	0.0234463	1.81135	Up-regulated	RS_AM_vs_RS_AH	Gene
ENSCPOG00000025472	MLC1	4.32676	2.96256	4.70073	5.53437e-05	0.0234463	1.77204	Up-regulated	RS_AM_vs_RS_AH	Gene
ENSCPOG00000012513	DTNA	1.30985	4.95409	4.74523	4.88536e-05	0.0234463	1.69874	Up-regulated	RS_AM_vs_RS_AH	Gene
ENSCPOG00000021417	HEY2	1.43576	2.92348	4.63964	6.56708e-05	0.0253682	1.65513	Up-regulated	RS_AM_vs_RS_AH	Gene
ENSCPOG00000035167	C4orf19	2.52876	0.103763	4.63647	6.62563e-05	0.0253682	1.65163	Up-regulated	RS_AM_vs_RS_AH	Gene
ENSCPOG00000004446	AQP4	3.98623	5.05284	4.71581	5.30527e-05	0.0234463	1.64844	Up-regulated	RS_AM_vs_RS_AH	Gene
ENSCPOG00000007027	CMTM5	1.37002	1.97816	4.57855	7.79086e-05	0.0267505	1.45293	Up-regulated	RS_AM_vs_RS_AH	Gene
ENSCPOG00000001738	SCRG1	2.4167	2.0531	4.52755	8.98406e-05	0.0284985	1.42765	Up-regulated	RS_AM_vs_RS_AH	Gene
ENSCPOG00000031429	APLN	2.41205	2.98609	4.54618	8.52866e-05	0.0278514	1.34752	Up-regulated	RS_AM_vs_RS_AH	Gene
ENSCPOG00000033205	NQO2	1.3104	4.82588	4.59471	7.44677e-05	0.0267505	1.27238	Up-regulated	RS_AM_vs_RS_AH	Gene
ENSCPOG00000012151	MAG	2.91939	1.20249	4.52334	9.09045e-05	0.0284985	1.26965	Up-regulated	RS_AM_vs_RS_AH	Gene
ENSCPOG00000007072	LRP4	1.93849	5.66745	4.45741	0.000109261	0.030863	0.885903	Up-regulated	RS_AM_vs_RS_AH	Gene
ENSCPOG00000026817	WNT7B	3.7573	-2.01095	4.30723	0.000165912	0.039404	0.856649	Up-regulated	RS_AM_vs_RS_AH	Gene
ENSCPOG00000031570	SEC14L4	2.22196	-1.28676	4.34412	0.000149759	0.0378624	0.818755	Up-regulated	RS_AM_vs_RS_AH	Gene
ENSCPOG00000000542	VAX1	5.04384	-4.406	4.48976	9.98356e-05	0.0296718	0.767544	Up-regulated	RS_AM_vs_RS_AH	Gene
ENSCPOG00000035241	FGF7	1.49189	2.67977	4.3178	0.000161118	0.039404	0.766847	Up-regulated	RS_AM_vs_RS_AH	Gene
ENSCPOG00000010981	ZIC4	3.31195	-1.36624	4.27583	0.000181008	0.039407	0.752638	Up-regulated	RS_AM_vs_RS_AH	Gene
ENSCPOG00000015674	PLP1	1.98237	8.08531	4.38688	0.000132975	0.0353286	0.749121	Up-regulated	RS_AM_vs_RS_AH	Gene
ENSCPOG00000000408	NKX2-2	4.90492	-5.03503	4.56814	8.02088e-05	0.0267505	0.700816	Up-regulated	RS_AM_vs_RS_AH	Gene
ENSCPOG00000007482	HTR7	1.77866	0.878248	4.21048	0.000216906	0.043038	0.624615	Up-regulated	RS_AM_vs_RS_AH	Gene
ENSCPOG00000040796	GJB6	4.21931	-0.423707	4.2181	0.000212384	0.042681	0.618365	Up-regulated	RS_AM_vs_RS_AH	Gene
ENSCPOG00000039801	KCNJ10	2.6152	5.29075	4.32986	0.000155812	0.0387674	0.576167	Up-regulated	RS_AM_vs_RS_AH	Gene
ENSCPOG00000006564	SALL1	4.02813	0.228719	4.18842	0.000230539	0.0434083	0.567184	Up-regulated	RS_AM_vs_RS_AH	Gene
ENSCPOG00000007345	LIPK	5.34102	-5.04507	4.61776	6.98172e-05	0.0260568	0.55318	Up-regulated	RS_AM_vs_RS_AH	Gene
ENSCPOG00000005586	NKAIN4	2.25201	-1.51625	4.17744	0.000237641	0.0434083	0.527211	Up-regulated	RS_AM_vs_RS_AH	Gene
ENSCPOG00000002374	ZIC3	4.01273	-3.28011	4.18494	0.000232766	0.0434083	0.3838	Up-regulated	RS_AM_vs_RS_AH	Gene
ENSCPOG00000020899	GFAP	8.23934	1.59577	4.15664	0.000251678	0.0438339	0.37882	Up-regulated	RS_AM_vs_RS_AH	Gene
ENSCPOG00000026188	BTC	2.4181	-1.96434	4.05229	0.000335415	0.0469294	0.197105	Up-regulated	RS_AM_vs_RS_AH	Gene
ENSCPOG00000023212	AGT	3.57456	1.84391	4.10779	0.000287949	0.0455336	0.143805	Up-regulated	RS_AM_vs_RS_AH	Gene
ENSCPOG00000014905	RASSF2	1.23933	4.86612	4.17352	0.000240224	0.0434083	0.132867	Up-regulated	RS_AM_vs_RS_AH	Gene
ENSCPOG00000040431	GPR17	3.1161	-2.94361	4.00891	0.000377799	0.0498231	0.0971036	Up-regulated	RS_AM_vs_RS_AH	Gene
ENSCPOG00000009987	PAX5	3.69419	-2.93689	4.06551	0.000323455	0.0469294	0.00255484	Up-regulated	RS_AM_vs_RS_AH	Gene
ENSCPOG00000002274	CLDN5	1.81933	1.23883	3.9918	0.000395921	0.0501021	-0.15556	Up-regulated	RS_AM_vs_RS_AH	Gene
ENSCPOG00000014986	CHL1	1.80545	4.59303	4.05491	0.000333009	0.0469294	-0.162748	Up-regulated	RS_AM_vs_RS_AH	Gene
ENSCPOG00000039753	GPM6B	1.58561	8.01209	3.98848	0.000399539	0.0501021	-0.32861	Up-regulated	RS_AM_vs_RS_AH	Gene
ENSCPOG00000010883	TPPP3	1.61405	5.3049	3.99184	0.000395877	0.0501021	-0.353447	Up-regulated	RS_AM_vs_RS_AH	Gene
ENSCPOG00000014903	ATP1A2	2.27483	5.79126	3.97109	0.000419007	0.051312	-0.391844	Up-regulated	RS_AM_vs_RS_AH	Gene
ENSCPOG00000031556	UNC93A	1.61337	0.140661	3.74884	0.00076641	0.0799243	-0.477982	Up-regulated	RS_AM_vs_RS_AH	Gene
ENSCPOG00000033467	RGS5	1.57013	4.66961	3.92212	0.000478962	0.0571004	-0.5048	Up-regulated	RS_AM_vs_RS_AH	Gene
ENSCPOG00000033262	GAREM2	1.92999	1.36145	3.71574	0.000837917	0.0824706	-0.589533	Up-regulated	RS_AM_vs_RS_AH	Gene
ENSCPOG00000009590	ENKUR	1.72084	0.711247	3.69981	0.000874603	0.0846259	-0.608682	Up-regulated	RS_AM_vs_RS_AH	Gene
ENSCPOG00000012907	P2RX6	1.71651	1.20238	3.70228	0.000868814	0.0845879	-0.666627	Up-regulated	RS_AM_vs_RS_AH	Gene
ENSCPOG00000015718	KCNN3	1.21548	0.64818	3.67537	0.000933954	0.0861155	-0.710044	Up-regulated	RS_AM_vs_RS_AH	Gene
ENSCPOG00000015612	ST6GAL2	1.29597	2.08386	3.64437	0.00101492	0.0901063	-0.85909	Up-regulated	RS_AM_vs_RS_AH	Gene
ENSCPOG00000003476	GALNT15	2.33711	2.36573	3.68775	0.000903421	0.085308	-0.951553	Up-regulated	RS_AM_vs_RS_AH	Gene
ENSCPOG00000039677	RNF182	1.41093	2.50104	3.61694	0.0010922	0.0901063	-0.952725	Up-regulated	RS_AM_vs_RS_AH	Gene
ENSCPOG00000020666	ASCL1	3.48562	-0.674018	3.5221	0.00140591	0.103667	-1.00615	Up-regulated	RS_AM_vs_RS_AH	Gene
ENSCPOG00000011590	OLIG2	4.88348	-3.79404	3.58227	0.00119806	0.0944274	-1.01376	Up-regulated	RS_AM_vs_RS_AH	Gene
ENSCPOG00000009194	BCAS1	2.26063	1.79033	3.67944	0.000923823	0.0861155	-1.04808	Up-regulated	RS_AM_vs_RS_AH	Gene
ENSCPOG00000028059	7SK	3.25268	-2.72109	3.68037	0.000921518	0.0861155	-1.05529	Up-regulated	RS_AM_vs_RS_AH	Gene
ENSCPOG00000003168	POU3F2	2.10466	-0.940738	3.50076	0.00148768	0.104731	-1.0606	Up-regulated	RS_AM_vs_RS_AH	Gene
ENSCPOG00000009431	SLC45A2	1.21862	5.01496	3.60089	0.00114	0.0925885	-1.31265	Up-regulated	RS_AM_vs_RS_AH	Gene
ENSCPOG00000030289	OLIG1	5.17481	-2.507	3.36467	0.00212831	0.120874	-1.37573	Up-regulated	RS_AM_vs_RS_AH	Gene
ENSCPOG00000012039	UGT8	1.72785	1.78173	3.50638	0.00146573	0.104731	-1.38194	Up-regulated	RS_AM_vs_RS_AH	Gene
ENSCPOG00000030387	PHYHIPL	2.37729	3.1949	3.44284	0.00173354	0.113563	-1.46304	Up-regulated	RS_AM_vs_RS_AH	Gene
ENSCPOG00000003060	BCAN	1.67342	4.51879	3.53757	0.00134936	0.101689	-1.48195	Up-regulated	RS_AM_vs_RS_AH	Gene
ENSCPOG00000000545	DRP2	1.54121	3.77193	3.48943	0.00153297	0.106797	-1.60449	Up-regulated	RS_AM_vs_RS_AH	Gene
ENSCPOG00000035011	PMP2	1.90319	1.99357	3.42293	0.00182679	0.114825	-1.60824	Up-regulated	RS_AM_vs_RS_AH	Gene
ENSCPOG00000014056	FABP7	3.24893	0.0675995	3.24678	0.00289148	0.140561	-1.62659	Up-regulated	RS_AM_vs_RS_AH	Gene
ENSCPOG00000020442	NKX6-2	4.11339	-2.24104	3.25616	0.00282219	0.139551	-1.65296	Up-regulated	RS_AM_vs_RS_AH	Gene
ENSCPOG00000012633	HAPLN2	2.93483	-1.57365	3.24008	0.00294189	0.14092	-1.67585	Up-regulated	RS_AM_vs_RS_AH	Gene
ENSCPOG00000000939	PAX2	3.91941	-1.97163	3.18833	0.0033612	0.149216	-1.75846	Up-regulated	RS_AM_vs_RS_AH	Gene
ENSCPOG00000015463	EDNRB	1.43688	5.60001	3.44398	0.00172836	0.113563	-1.76412	Up-regulated	RS_AM_vs_RS_AH	Gene
ENSCPOG00000025820	IL12RB1	1.21438	1.81502	3.24537	0.00290199	0.140561	-1.82458	Up-regulated	RS_AM_vs_RS_AH	Gene
ENSCPOG00000013110	ARMC3	1.72505	-0.814954	3.13293	0.00387313	0.155741	-1.86259	Up-regulated	RS_AM_vs_RS_AH	Gene
ENSCPOG00000033459	LRRC74B	1.90326	-0.662317	3.11573	0.00404673	0.157792	-1.90018	Up-regulated	RS_AM_vs_RS_AH	Gene
ENSCPOG00000037598	LY6H	1.22741	3.41965	3.22741	0.00303964	0.143932	-1.96717	Up-regulated	RS_AM_vs_RS_AH	Gene
ENSCPOG00000040292	WNT4	1.5658	2.1006	3.18227	0.00341383	0.150314	-1.97865	Up-regulated	RS_AM_vs_RS_AH	Gene
ENSCPOG00000005282	DCHS2	1.21959	2.63712	3.238	0.00295774	0.14092	-1.99194	Up-regulated	RS_AM_vs_RS_AH	Gene
ENSCPOG00000004050	MMP24	1.39799	4.03236	3.22142	0.00308698	0.144279	-2.10826	Up-regulated	RS_AM_vs_RS_AH	Gene
ENSCPOG00000001102	KLK8	1.3465	-1.3586	3.07754	0.00445893	0.163686	-2.14989	Up-regulated	RS_AM_vs_RS_AH	Gene
ENSCPOG00000009110	ITGB8	1.37266	3.62295	3.23888	0.00295108	0.14092	-2.15824	Up-regulated	RS_AM_vs_RS_AH	Gene
ENSCPOG00000034192	GJB2	1.75985	1.32581	3.14954	0.00371234	0.153134	-2.20499	Up-regulated	RS_AM_vs_RS_AH	Gene
ENSCPOG00000019546	CLU	1.34142	11.1907	3.15557	0.00365553	0.151637	-2.26704	Up-regulated	RS_AM_vs_RS_AH	Gene
ENSCPOG00000014955	ADRB1	1.22218	-0.0284506	2.93991	0.00630055	0.19476	-2.28193	Up-regulated	RS_AM_vs_RS_AH	Gene
ENSCPOG00000011434	MTTP	2.07689	-1.38159	2.92884	0.0064765	0.196532	-2.31264	Up-regulated	RS_AM_vs_RS_AH	Gene
ENSCPOG00000010344	HK3	1.49778	0.355925	2.93207	0.00642468	0.195928	-2.3331	Up-regulated	RS_AM_vs_RS_AH	Gene
ENSCPOG00000007805	UNC13C	2.33362	3.88647	3.13078	0.00389448	0.156128	-2.35903	Up-regulated	RS_AM_vs_RS_AH	Gene
ENSCPOG00000036422	FAM163A	1.86289	1.04905	2.95093	0.00613003	0.192169	-2.40782	Up-regulated	RS_AM_vs_RS_AH	Gene
ENSCPOG00000009935	MGAM2	4.66318	-3.6057	2.91428	0.00671496	0.198598	-2.43411	Up-regulated	RS_AM_vs_RS_AH	Gene
ENSCPOG00000032135	RFLNA	1.24931	2.18278	3.04209	0.00487701	0.172957	-2.43838	Up-regulated	RS_AM_vs_RS_AH	Gene
ENSCPOG00000024872	MOG	3.7669	1.36149	2.93679	0.00634978	0.195162	-2.5142	Up-regulated	RS_AM_vs_RS_AH	Gene
ENSCPOG00000039003	WNT7A	4.30026	-4.83901	2.87654	0.00737218	0.209726	-2.52202	Up-regulated	RS_AM_vs_RS_AH	Gene
ENSCPOG00000003283	C1QL3	2.26713	0.231436	2.81158	0.00864765	0.225497	-2.55763	Up-regulated	RS_AM_vs_RS_AH	Gene
ENSCPOG00000008947	HPX	2.54953	0.0421838	2.79976	0.00890081	0.226676	-2.56976	Up-regulated	RS_AM_vs_RS_AH	Gene
ENSCPOG00000032151	ADORA3	1.25977	-0.151811	2.73513	0.0104132	0.240748	-2.6766	Up-regulated	RS_AM_vs_RS_AH	Gene
ENSCPOG00000034593	GPER1	1.51285	-0.188177	2.72721	0.0106143	0.24346	-2.70557	Up-regulated	RS_AM_vs_RS_AH	Gene
ENSCPOG00000035451	KCNK13	1.21849	0.195544	2.79022	0.00911029	0.229958	-2.70927	Up-regulated	RS_AM_vs_RS_AH	Gene
ENSCPOG00000001375	SHISAL2B	1.76812	-0.928228	2.74066	0.0102749	0.238798	-2.71043	Up-regulated	RS_AM_vs_RS_AH	Gene
ENSCPOG00000011834	GRIN3B	1.27618	1.61632	2.82468	0.00837482	0.224057	-2.77354	Up-regulated	RS_AM_vs_RS_AH	Gene
ENSCPOG00000025436	CYP46A1	1.26701	0.489353	2.71792	0.0108548	0.246462	-2.81831	Up-regulated	RS_AM_vs_RS_AH	Gene
ENSCPOG00000038399	ADRA1A	2.33805	-1.57402	2.6474	0.0128524	0.265081	-2.82537	Up-regulated	RS_AM_vs_RS_AH	Gene
ENSCPOG00000000154	PSD2	1.72946	2.07551	2.82268	0.00841586	0.224351	-2.83314	Up-regulated	RS_AM_vs_RS_AH	Gene
ENSCPOG00000026126	GATA6	1.23353	-2.00346	2.66095	0.012444	0.260536	-2.85601	Up-regulated	RS_AM_vs_RS_AH	Gene
ENSCPOG00000003429	TNC	1.84246	5.37893	2.96954	0.0058517	0.188968	-2.87608	Up-regulated	RS_AM_vs_RS_AH	Gene
ENSCPOG00000039580	TMEM125	2.77917	-2.41382	2.6253	0.0135458	0.270596	-2.88527	Up-regulated	RS_AM_vs_RS_AH	Gene
ENSCPOG00000031973	SIT1	1.25423	-1.67499	2.58779	0.0148027	0.278217	-2.93356	Up-regulated	RS_AM_vs_RS_AH	Gene
ENSCPOG00000010335	TMEM132B	1.40492	1.76627	2.6903	0.0116	0.255091	-2.94	Up-regulated	RS_AM_vs_RS_AH	Gene
ENSCPOG00000039398	STMND1	1.57134	1.2385	2.67343	0.0120784	0.256544	-2.9927	Up-regulated	RS_AM_vs_RS_AH	Gene
ENSCPOG00000006191	B4GALNT2	2.96635	-2.84756	2.51743	0.0174555	0.293578	-3.05893	Up-regulated	RS_AM_vs_RS_AH	Gene
ENSCPOG00000026926	ZIC2	2.29424	0.680713	2.63415	0.0132643	0.267268	-3.06087	Up-regulated	RS_AM_vs_RS_AH	Gene
ENSCPOG00000036606	FAM167A	1.54526	1.453	2.63306	0.0132987	0.267268	-3.1241	Up-regulated	RS_AM_vs_RS_AH	Gene
ENSCPOG00000022199	DKK1	2.06152	-2.20732	2.43494	0.02112	0.319552	-3.20533	Up-regulated	RS_AM_vs_RS_AH	Gene
ENSCPOG00000009989	FZD3	1.27633	3.27198	2.68358	0.0117884	0.255091	-3.22471	Up-regulated	RS_AM_vs_RS_AH	Gene
ENSCPOG00000015517	Rxfp1	1.93253	-0.902609	2.46421	0.0197458	0.309463	-3.25066	Up-regulated	RS_AM_vs_RS_AH	Gene
ENSCPOG00000015264	FA2H	1.35229	0.823669	2.63599	0.0132063	0.267268	-3.26651	Up-regulated	RS_AM_vs_RS_AH	Gene
ENSCPOG00000000022	OMG	1.44194	1.78556	2.4917	0.0185304	0.300065	-3.3444	Up-regulated	RS_AM_vs_RS_AH	Gene
ENSCPOG00000014806	DEGS2	2.05789	-2.60123	2.34671	0.0258083	0.349348	-3.34581	Up-regulated	RS_AM_vs_RS_AH	Gene
ENSCPOG00000014192	SLC19A3	1.32385	-2.34376	2.37775	0.0240601	0.337941	-3.35727	Up-regulated	RS_AM_vs_RS_AH	Gene
ENSCPOG00000017432	CYTB	1.30675	1.56993	2.55449	0.0160079	0.284249	-3.41756	Up-regulated	RS_AM_vs_RS_AH	Gene
ENSCPOG00000001639	ANXA9	1.28991	-0.639107	2.33454	0.0265243	0.35175	-3.43807	Up-regulated	RS_AM_vs_RS_AH	Gene
ENSCPOG00000013572	MECOM	1.31236	2.45162	2.58951	0.0147427	0.278088	-3.44831	Up-regulated	RS_AM_vs_RS_AH	Gene
ENSCPOG00000033278	CLDN11	1.21106	4.65376	2.73054	0.0105293	0.242359	-3.44956	Up-regulated	RS_AM_vs_RS_AH	Gene
ENSCPOG00000011751	CNTN2	1.81365	2.34707	2.50774	0.0178531	0.296147	-3.56912	Up-regulated	RS_AM_vs_RS_AH	Gene
ENSCPOG00000000097	NR2E1	1.51866	3.81473	2.51673	0.0174841	0.293743	-3.57564	Up-regulated	RS_AM_vs_RS_AH	Gene
ENSCPOG00000037950	DDIT4L	1.91491	-0.704115	2.25157	0.0319068	0.376045	-3.58988	Up-regulated	RS_AM_vs_RS_AH	Gene
ENSCPOG00000002288	SLC5A5	1.93587	2.60157	2.46341	0.019782	0.309463	-3.61784	Up-regulated	RS_AM_vs_RS_AH	Gene
ENSCPOG00000001750	RFX4	2.39347	-1.56211	2.19967	0.0357558	0.390029	-3.63127	Up-regulated	RS_AM_vs_RS_AH	Gene
ENSCPOG00000011106	C10orf90	2.13675	-0.65952	2.23188	0.0333211	0.380969	-3.63459	Up-regulated	RS_AM_vs_RS_AH	Gene
ENSCPOG00000040000	DLX2	1.70034	-3.29197	2.12372	0.0421389	0.414154	-3.70137	Up-regulated	RS_AM_vs_RS_AH	Gene
ENSCPOG00000012154	CD22	1.41385	-2.33198	2.12003	0.0424734	0.416106	-3.72998	Up-regulated	RS_AM_vs_RS_AH	Gene
ENSCPOG00000007462	SLC1A3	1.36799	6.37309	2.60521	0.0142061	0.273359	-3.74007	Up-regulated	RS_AM_vs_RS_AH	Gene
ENSCPOG00000022047	MEOX1	1.21705	-4.15828	2.15097	0.0397404	0.405818	-3.75517	Up-regulated	RS_AM_vs_RS_AH	Gene
ENSCPOG00000031365	VXN	1.48292	0.0309763	2.22361	0.0339311	0.38257	-3.77641	Up-regulated	RS_AM_vs_RS_AH	Gene
ENSCPOG00000002157	FHL5	1.69567	0.487237	2.21432	0.0346293	0.383674	-3.77855	Up-regulated	RS_AM_vs_RS_AH	Gene
ENSCPOG00000017407	ND2	1.4588	-1.17326	2.1242	0.0420958	0.414154	-3.89775	Up-regulated	RS_AM_vs_RS_AH	Gene
ENSCPOG00000033763	GPR68	1.31594	-0.0801972	2.15166	0.0396815	0.405746	-3.92904	Up-regulated	RS_AM_vs_RS_AH	Gene
ENSCPOG00000012982	MFSD2A	1.39836	3.21037	2.35869	0.0251205	0.343599	-3.93831	Up-regulated	RS_AM_vs_RS_AH	Gene
ENSCPOG00000001566	ACSBG1	1.7033	-1.10555	2.14774	0.040018	0.406711	-4.0201	Up-regulated	RS_AM_vs_RS_AH	Gene
ENSCPOG00000006412	NRCAM	1.22422	5.7377	2.47355	0.0193248	0.306286	-4.02162	Up-regulated	RS_AM_vs_RS_AH	Gene
ENSCPOG00000025067	CPNE7	1.47102	0.998548	2.08047	0.0462099	0.430642	-4.0616	Up-regulated	RS_AM_vs_RS_AH	Gene
ENSCPOG00000007514	COL6A5	1.42077	1.41381	2.04485	0.0498209	0.444728	-4.59237	Up-regulated	RS_AM_vs_RS_AH	Gene
ENSCPOG00000012882	KIF5A	1.41655	5.24588	2.16474	0.038575	0.40177	-4.6147	Up-regulated	RS_AM_vs_RS_AH	Gene
ENSCPOG00000002044	ENSCPOG00000002044	-1.97213	1.43552	-5.31661	9.81141e-06	0.0102529	3.39203	Down-regulated	RS_AM_vs_RS_AH	Gene
ENSCPOG00000035877	ENSCPOG00000035877	-4.38211	-2.59784	-5.05996	2.0185e-05	0.016904	1.36352	Down-regulated	RS_AM_vs_RS_AH	Gene
ENSCPOG00000038748	ENSCPOG00000038748	-3.0568	-2.41229	-4.58221	7.71161e-05	0.0267505	0.471076	Down-regulated	RS_AM_vs_RS_AH	Gene
ENSCPOG00000037698	ENSCPOG00000037698	-2.58225	-0.0492497	-3.94717	0.000447303	0.0543526	-0.0353494	Down-regulated	RS_AM_vs_RS_AH	Gene
ENSCPOG00000037467	ENSCPOG00000037467	-2.75765	0.217638	-4.02635	0.000360164	0.0486687	-0.0513696	Down-regulated	RS_AM_vs_RS_AH	Gene
ENSCPOG00000031134	ENSCPOG00000031134	-4.4891	-1.92272	-4.22171	0.000210273	0.042681	-0.146275	Down-regulated	RS_AM_vs_RS_AH	Gene
ENSCPOG00000025476	ENSCPOG00000025476	-4.72918	-1.82182	-4.10303	0.000291747	0.0455336	-0.227353	Down-regulated	RS_AM_vs_RS_AH	Gene
ENSCPOG00000030538	ENSCPOG00000030538	-2.81103	-1.02835	-3.82053	0.00063133	0.0711949	-0.606412	Down-regulated	RS_AM_vs_RS_AH	Gene
ENSCPOG00000035493	ENSCPOG00000035493	-2.45708	0.285717	-3.63207	0.00104888	0.0901063	-0.795731	Down-regulated	RS_AM_vs_RS_AH	Gene
ENSCPOG00000024031	ENSCPOG00000024031	-3.17266	-0.11278	-3.677	0.000929893	0.0861155	-0.873746	Down-regulated	RS_AM_vs_RS_AH	Gene
ENSCPOG00000032220	ENSCPOG00000032220	-3.83507	-3.28448	-3.80112	0.000665424	0.0733841	-1.03093	Down-regulated	RS_AM_vs_RS_AH	Gene
ENSCPOG00000009428	ENSCPOG00000009428	-3.93597	-2.48968	-3.72635	0.000814311	0.0823505	-1.04816	Down-regulated	RS_AM_vs_RS_AH	Gene
ENSCPOG00000034600	ENSCPOG00000034600	-1.39663	0.612563	-3.43306	0.00177875	0.114015	-1.20688	Down-regulated	RS_AM_vs_RS_AH	Gene
ENSCPOG00000031842	ENSCPOG00000031842	-2.97953	-0.455454	-3.46557	0.00163274	0.110315	-1.2304	Down-regulated	RS_AM_vs_RS_AH	Gene
ENSCPOG00000034129	ENSCPOG00000034129	-2.49441	-0.733227	-3.43236	0.00178205	0.114015	-1.33732	Down-regulated	RS_AM_vs_RS_AH	Gene
ENSCPOG00000030726	ENSCPOG00000030726	-2.28755	-1.29565	-3.36725	0.00211397	0.120496	-1.47035	Down-regulated	RS_AM_vs_RS_AH	Gene
ENSCPOG00000040277	ENSCPOG00000040277	-2.90111	-1.31864	-3.43915	0.00175048	0.113854	-1.48576	Down-regulated	RS_AM_vs_RS_AH	Gene
ENSCPOG00000022924	ENSCPOG00000022924	-4.3677	-1.29246	-3.40201	0.00192998	0.117574	-1.50844	Down-regulated	RS_AM_vs_RS_AH	Gene
ENSCPOG00000032599	ENSCPOG00000032599	-2.41914	-1.23895	-3.29335	0.00256295	0.132759	-1.57616	Down-regulated	RS_AM_vs_RS_AH	Gene
ENSCPOG00000036410	ENSCPOG00000036410	-3.82851	-2.87848	-3.45143	0.00169474	0.113526	-1.60816	Down-regulated	RS_AM_vs_RS_AH	Gene
ENSCPOG00000039872	ENSCPOG00000039872	-2.23571	1.8134	-3.26523	0.0027567	0.137616	-1.61209	Down-regulated	RS_AM_vs_RS_AH	Gene
ENSCPOG00000009493	ENSCPOG00000009493	-2.33487	1.7601	-3.23621	0.00297145	0.141144	-1.66404	Down-regulated	RS_AM_vs_RS_AH	Gene
ENSCPOG00000021983	ENSCPOG00000021983	-4.44748	-1.43703	-3.31323	0.00243388	0.129508	-1.7501	Down-regulated	RS_AM_vs_RS_AH	Gene
ENSCPOG00000013155	ENSCPOG00000013155	-4.22354	-2.60429	-3.29222	0.00257044	0.132759	-1.84448	Down-regulated	RS_AM_vs_RS_AH	Gene
ENSCPOG00000013765	ENSCPOG00000013765	-2.70912	-1.25576	-3.16681	0.00355183	0.150794	-1.86765	Down-regulated	RS_AM_vs_RS_AH	Gene
ENSCPOG00000020392	ENSCPOG00000020392	-2.40669	-0.836853	-3.15916	0.00362214	0.151003	-1.90369	Down-regulated	RS_AM_vs_RS_AH	Gene
ENSCPOG00000000511	ENSCPOG00000000511	-1.48363	-0.821481	-3.06649	0.00458537	0.165995	-2.00249	Down-regulated	RS_AM_vs_RS_AH	Gene
ENSCPOG00000038425	ENSCPOG00000038425	-2.58217	-2.95621	-3.10753	0.00413202	0.158749	-2.07147	Down-regulated	RS_AM_vs_RS_AH	Gene
ENSCPOG00000005535	ENSCPOG00000005535	-4.8035	-0.137173	-3.0409	0.00489165	0.173085	-2.17348	Down-regulated	RS_AM_vs_RS_AH	Gene
ENSCPOG00000024343	ENSCPOG00000024343	-2.76836	-2.3507	-3.12143	0.00398832	0.157078	-2.18385	Down-regulated	RS_AM_vs_RS_AH	Gene
ENSCPOG00000004731	ENSCPOG00000004731	-1.23412	1.70799	-3.10219	0.00418851	0.158845	-2.19279	Down-regulated	RS_AM_vs_RS_AH	Gene
ENSCPOG00000013955	ENSCPOG00000013955	-1.23858	0.0104329	-2.94212	0.00626605	0.194111	-2.26089	Down-regulated	RS_AM_vs_RS_AH	Gene
ENSCPOG00000033935	ENSCPOG00000033935	-3.53884	-0.83827	-2.97882	0.00571743	0.187491	-2.27538	Down-regulated	RS_AM_vs_RS_AH	Gene
ENSCPOG00000023417	ENSCPOG00000023417	-3.0264	-0.571066	-2.94886	0.00616165	0.192398	-2.30573	Down-regulated	RS_AM_vs_RS_AH	Gene
ENSCPOG00000032197	ENSCPOG00000032197	-2.84213	-2.26067	-2.97637	0.00575256	0.187857	-2.32891	Down-regulated	RS_AM_vs_RS_AH	Gene
ENSCPOG00000039536	ENSCPOG00000039536	-1.93589	-0.843494	-2.87214	0.00745265	0.210822	-2.41568	Down-regulated	RS_AM_vs_RS_AH	Gene
ENSCPOG00000013721	ENSCPOG00000013721	-1.63154	-0.77409	-2.85112	0.00784861	0.216569	-2.43808	Down-regulated	RS_AM_vs_RS_AH	Gene
ENSCPOG00000007021	ENSCPOG00000007021	-1.70918	0.572082	-2.9177	0.00665825	0.198598	-2.50796	Down-regulated	RS_AM_vs_RS_AH	Gene
ENSCPOG00000020386	ENSCPOG00000020386	-2.5743	-0.401989	-2.7881	0.00915745	0.230776	-2.56519	Down-regulated	RS_AM_vs_RS_AH	Gene
ENSCPOG00000021789	ENSCPOG00000021789	-3.13354	0.121514	-2.77333	0.0094926	0.234325	-2.60921	Down-regulated	RS_AM_vs_RS_AH	Gene
ENSCPOG00000005740	ENSCPOG00000005740	-1.6864	2.23864	-2.77811	0.00938297	0.233087	-2.72391	Down-regulated	RS_AM_vs_RS_AH	Gene
ENSCPOG00000010304	ENSCPOG00000010304	-1.68549	1.48169	-2.74594	0.0101446	0.237452	-2.72473	Down-regulated	RS_AM_vs_RS_AH	Gene
ENSCPOG00000036254	ENSCPOG00000036254	-2.43907	2.05053	-2.75373	0.00995486	0.23725	-2.73523	Down-regulated	RS_AM_vs_RS_AH	Gene
ENSCPOG00000035884	ENSCPOG00000035884	-1.20332	-2.68896	-2.66049	0.0124577	0.260536	-2.8009	Down-regulated	RS_AM_vs_RS_AH	Gene
ENSCPOG00000035082	ENSCPOG00000035082	-1.63475	0.834875	-2.68352	0.01179	0.255091	-2.84631	Down-regulated	RS_AM_vs_RS_AH	Gene
ENSCPOG00000027410	ENSCPOG00000027410	-2.01249	4.90656	-2.92104	0.00660325	0.198598	-2.85035	Down-regulated	RS_AM_vs_RS_AH	Gene
ENSCPOG00000023038	ENSCPOG00000023038	-3.87236	-0.971168	-2.64936	0.0127928	0.264199	-2.85091	Down-regulated	RS_AM_vs_RS_AH	Gene
ENSCPOG00000040514	ENSCPOG00000040514	-2.68875	-3.35714	-2.67664	0.0119859	0.256153	-2.86631	Down-regulated	RS_AM_vs_RS_AH	Gene
ENSCPOG00000020022	ENSCPOG00000020022	-1.35315	1.05644	-2.61625	0.0138397	0.272169	-2.94001	Down-regulated	RS_AM_vs_RS_AH	Gene
ENSCPOG00000027614	ENSCPOG00000027614	-1.26224	-2.20416	-2.59512	0.0145489	0.276764	-2.94179	Down-regulated	RS_AM_vs_RS_AH	Gene
ENSCPOG00000030260	ENSCPOG00000030260	-3.69478	0.168983	-2.58425	0.0149268	0.278225	-2.94946	Down-regulated	RS_AM_vs_RS_AH	Gene
ENSCPOG00000036379	ENSCPOG00000036379	-2.45451	-2.58143	-2.63415	0.0132643	0.267268	-2.9592	Down-regulated	RS_AM_vs_RS_AH	Gene
ENSCPOG00000034629	ENSCPOG00000034629	-4.08342	-3.34835	-2.61462	0.0138933	0.272169	-2.96285	Down-regulated	RS_AM_vs_RS_AH	Gene
ENSCPOG00000040746	ENSCPOG00000040746	-1.69294	-0.511711	-2.57787	0.0151527	0.280092	-2.98926	Down-regulated	RS_AM_vs_RS_AH	Gene
ENSCPOG00000020156	ENSCPOG00000020156	-2.95724	-0.305479	-2.53649	0.0166966	0.288524	-3.0283	Down-regulated	RS_AM_vs_RS_AH	Gene
ENSCPOG00000032039	ENSCPOG00000032039	-1.28775	0.522975	-2.55643	0.0159353	0.283765	-3.04045	Down-regulated	RS_AM_vs_RS_AH	Gene
ENSCPOG00000003316	ENSCPOG00000003316	-1.39963	1.65059	-2.57041	0.0154208	0.28108	-3.06737	Down-regulated	RS_AM_vs_RS_AH	Gene
ENSCPOG00000036034	ENSCPOG00000036034	-2.44063	-2.35004	-2.50571	0.0179378	0.296147	-3.08988	Down-regulated	RS_AM_vs_RS_AH	Gene
ENSCPOG00000036321	ENSCPOG00000036321	-1.9767	-2.22088	-2.49528	0.0183771	0.299515	-3.10948	Down-regulated	RS_AM_vs_RS_AH	Gene
ENSCPOG00000035492	ENSCPOG00000035492	-2.67023	-3.0614	-2.51498	0.0175551	0.293991	-3.12509	Down-regulated	RS_AM_vs_RS_AH	Gene
ENSCPOG00000033696	ENSCPOG00000033696	-1.72774	1.30103	-2.5481	0.0162493	0.284607	-3.13331	Down-regulated	RS_AM_vs_RS_AH	Gene
ENSCPOG00000032319	ENSCPOG00000032319	-2.36243	-2.561	-2.47945	0.019063	0.30429	-3.14195	Down-regulated	RS_AM_vs_RS_AH	Gene
ENSCPOG00000036366	ENSCPOG00000036366	-1.6672	1.65286	-2.54089	0.0165255	0.286803	-3.14289	Down-regulated	RS_AM_vs_RS_AH	Gene
ENSCPOG00000036878	ENSCPOG00000036878	-1.22582	2.16593	-2.57148	0.015382	0.28108	-3.16509	Down-regulated	RS_AM_vs_RS_AH	Gene
ENSCPOG00000038545	ENSCPOG00000038545	-1.32667	-0.274118	-2.46717	0.0196115	0.308926	-3.20233	Down-regulated	RS_AM_vs_RS_AH	Gene
ENSCPOG00000031348	ENSCPOG00000031348	-3.58252	-0.419332	-2.42483	0.0216147	0.322677	-3.21875	Down-regulated	RS_AM_vs_RS_AH	Gene
ENSCPOG00000033222	ENSCPOG00000033222	-4.32618	-2.75555	-2.44368	0.0207008	0.31534	-3.22705	Down-regulated	RS_AM_vs_RS_AH	Gene
ENSCPOG00000023007	ENSCPOG00000023007	-2.33525	-2.23293	-2.41592	0.0220593	0.326119	-3.2625	Down-regulated	RS_AM_vs_RS_AH	Gene
ENSCPOG00000025882	ENSCPOG00000025882	-1.33356	1.59013	-2.53505	0.0167529	0.28889	-3.2651	Down-regulated	RS_AM_vs_RS_AH	Gene
ENSCPOG00000025676	ENSCPOG00000025676	-1.7177	2.61989	-2.51821	0.0174239	0.293578	-3.26662	Down-regulated	RS_AM_vs_RS_AH	Gene
ENSCPOG00000029212	ENSCPOG00000029212	-3.2888	-4.21106	-2.42881	0.0214188	0.321589	-3.26908	Down-regulated	RS_AM_vs_RS_AH	Gene
ENSCPOG00000039480	ENSCPOG00000039480	-1.27288	-0.29978	-2.40897	0.0224117	0.329244	-3.2804	Down-regulated	RS_AM_vs_RS_AH	Gene
ENSCPOG00000038166	ENSCPOG00000038166	-2.71188	-3.02784	-2.4077	0.0224769	0.329276	-3.29683	Down-regulated	RS_AM_vs_RS_AH	Gene
ENSCPOG00000039790	ENSCPOG00000039790	-2.6932	-2.24123	-2.36618	0.024699	0.340842	-3.33403	Down-regulated	RS_AM_vs_RS_AH	Gene
ENSCPOG00000024012	ENSCPOG00000024012	-2.32547	-2.45675	-2.332	0.0266761	0.351976	-3.37344	Down-regulated	RS_AM_vs_RS_AH	Gene
ENSCPOG00000036080	ENSCPOG00000036080	-1.2908	-0.33238	-2.35096	0.025562	0.347599	-3.39085	Down-regulated	RS_AM_vs_RS_AH	Gene
ENSCPOG00000039816	ENSCPOG00000039816	-1.20297	1.78097	-2.39215	0.0232867	0.333175	-3.43681	Down-regulated	RS_AM_vs_RS_AH	Gene
ENSCPOG00000037847	ENSCPOG00000037847	-1.47561	0.302747	-2.33972	0.0262174	0.35175	-3.43824	Down-regulated	RS_AM_vs_RS_AH	Gene
ENSCPOG00000025842	ENSCPOG00000025842	-1.92962	1.7453	-2.45455	0.0201901	0.311803	-3.44784	Down-regulated	RS_AM_vs_RS_AH	Gene
ENSCPOG00000031687	ENSCPOG00000031687	-1.78071	1.59921	-2.4425	0.0207569	0.315541	-3.46732	Down-regulated	RS_AM_vs_RS_AH	Gene
ENSCPOG00000033020	ENSCPOG00000033020	-1.81852	-1.0323	-2.27024	0.0306165	0.368881	-3.468	Down-regulated	RS_AM_vs_RS_AH	Gene
ENSCPOG00000031473	ENSCPOG00000031473	-1.81306	-1.63956	-2.2659	0.0309123	0.370052	-3.4738	Down-regulated	RS_AM_vs_RS_AH	Gene
ENSCPOG00000015175	ENSCPOG00000015175	-2.1544	-0.243296	-2.32892	0.0268612	0.352439	-3.49084	Down-regulated	RS_AM_vs_RS_AH	Gene
ENSCPOG00000035017	ENSCPOG00000035017	-2.20984	0.488361	-2.3067	0.0282312	0.359776	-3.51671	Down-regulated	RS_AM_vs_RS_AH	Gene
ENSCPOG00000038901	ENSCPOG00000038901	-2.27208	4.47615	-2.53161	0.0168879	0.290033	-3.53891	Down-regulated	RS_AM_vs_RS_AH	Gene
ENSCPOG00000039199	ENSCPOG00000039199	-2.08832	-0.688516	-2.23518	0.03308	0.380824	-3.54219	Down-regulated	RS_AM_vs_RS_AH	Gene
ENSCPOG00000003784	ENSCPOG00000003784	-1.21097	1.44122	-2.33667	0.0263978	0.35175	-3.54469	Down-regulated	RS_AM_vs_RS_AH	Gene
ENSCPOG00000006035	ENSCPOG00000006035	-1.46844	-2.44311	-2.21945	0.0342421	0.382835	-3.54718	Down-regulated	RS_AM_vs_RS_AH	Gene
ENSCPOG00000033430	ENSCPOG00000033430	-2.84879	1.10591	-2.26611	0.0308977	0.370052	-3.55461	Down-regulated	RS_AM_vs_RS_AH	Gene
ENSCPOG00000039658	ENSCPOG00000039658	-1.66188	-0.958777	-2.21649	0.0344648	0.382875	-3.55911	Down-regulated	RS_AM_vs_RS_AH	Gene
ENSCPOG00000032388	ENSCPOG00000032388	-2.24797	-2.30123	-2.19852	0.0358453	0.390191	-3.57869	Down-regulated	RS_AM_vs_RS_AH	Gene
ENSCPOG00000030171	ENSCPOG00000030171	-2.72222	-4.51139	-2.22317	0.0339644	0.38257	-3.59087	Down-regulated	RS_AM_vs_RS_AH	Gene
ENSCPOG00000039301	ENSCPOG00000039301	-2.08141	-3.0383	-2.18037	0.0372901	0.398176	-3.60403	Down-regulated	RS_AM_vs_RS_AH	Gene
ENSCPOG00000035218	ENSCPOG00000035218	-2.16257	-1.7583	-2.17856	0.0374367	0.398215	-3.60735	Down-regulated	RS_AM_vs_RS_AH	Gene
ENSCPOG00000022613	ENSCPOG00000022613	-2.20392	-1.50698	-2.1676	0.0383372	0.400937	-3.62683	Down-regulated	RS_AM_vs_RS_AH	Gene
ENSCPOG00000031865	ENSCPOG00000031865	-1.25371	0.715986	-2.22163	0.0340789	0.382835	-3.6714	Down-regulated	RS_AM_vs_RS_AH	Gene
ENSCPOG00000024010	ENSCPOG00000024010	-1.53361	-3.19166	-2.13281	0.0413247	0.411649	-3.67563	Down-regulated	RS_AM_vs_RS_AH	Gene
ENSCPOG00000034620	ENSCPOG00000034620	-2.97876	-2.0758	-2.12816	0.0417393	0.413165	-3.68145	Down-regulated	RS_AM_vs_RS_AH	Gene
ENSCPOG00000035358	ENSCPOG00000035358	-1.38187	-1.17727	-2.14332	0.0404011	0.408091	-3.68159	Down-regulated	RS_AM_vs_RS_AH	Gene
ENSCPOG00000024892	ENSCPOG00000024892	-1.33332	3.0753	-2.41335	0.0221889	0.32689	-3.6973	Down-regulated	RS_AM_vs_RS_AH	Gene
ENSCPOG00000030001	ENSCPOG00000030001	-2.46072	1.68807	-2.23349	0.0332031	0.380969	-3.71115	Down-regulated	RS_AM_vs_RS_AH	Gene
ENSCPOG00000038297	ENSCPOG00000038297	-2.30455	-1.79353	-2.13439	0.0411847	0.411649	-3.71636	Down-regulated	RS_AM_vs_RS_AH	Gene
ENSCPOG00000038356	ENSCPOG00000038356	-1.35381	1.44659	-2.24412	0.0324358	0.37873	-3.72128	Down-regulated	RS_AM_vs_RS_AH	Gene
ENSCPOG00000035209	ENSCPOG00000035209	-1.56877	0.191971	-2.18309	0.0370707	0.39747	-3.74705	Down-regulated	RS_AM_vs_RS_AH	Gene
ENSCPOG00000031349	ENSCPOG00000031349	-2.30342	-2.16894	-2.07919	0.0463355	0.43093	-3.74987	Down-regulated	RS_AM_vs_RS_AH	Gene
ENSCPOG00000037770	ENSCPOG00000037770	-1.60598	0.396323	-2.16722	0.038369	0.400937	-3.7609	Down-regulated	RS_AM_vs_RS_AH	Gene
ENSCPOG00000010576	ENSCPOG00000010576	-2.20593	7.21378	-2.56927	0.0154622	0.281172	-3.76275	Down-regulated	RS_AM_vs_RS_AH	Gene
ENSCPOG00000031234	ENSCPOG00000031234	-2.25455	3.87315	-2.37319	0.0243101	0.338809	-3.76594	Down-regulated	RS_AM_vs_RS_AH	Gene
ENSCPOG00000004479	ENSCPOG00000004479	-2.02433	-1.10142	-2.07876	0.0463782	0.43093	-3.78019	Down-regulated	RS_AM_vs_RS_AH	Gene
ENSCPOG00000036057	ENSCPOG00000036057	-2.43254	1.54645	-2.22876	0.0335504	0.381797	-3.78042	Down-regulated	RS_AM_vs_RS_AH	Gene
ENSCPOG00000030312	ENSCPOG00000030312	-1.3386	-2.84524	-2.04828	0.0494624	0.443204	-3.79525	Down-regulated	RS_AM_vs_RS_AH	Gene
ENSCPOG00000031654	ENSCPOG00000031654	-1.83513	1.80755	-2.26581	0.0309182	0.370052	-3.79625	Down-regulated	RS_AM_vs_RS_AH	Gene
ENSCPOG00000031789	ENSCPOG00000031789	-1.6479	0.587306	-2.112	0.0432095	0.418092	-3.79744	Down-regulated	RS_AM_vs_RS_AH	Gene
ENSCPOG00000038654	ENSCPOG00000038654	-2.39313	3.07636	-2.24292	0.0325214	0.379013	-3.93662	Down-regulated	RS_AM_vs_RS_AH	Gene
ENSCPOG00000036061	ENSCPOG00000036061	-1.89115	2.4505	-2.18836	0.0366481	0.395633	-3.99776	Down-regulated	RS_AM_vs_RS_AH	Gene
ENSCPOG00000030714	ENSCPOG00000030714	-2.53444	2.49864	-2.04546	0.0497567	0.444514	-4.14443	Down-regulated	RS_AM_vs_RS_AH	Gene
ENSCPOG00000031807	ENSCPOG00000031807	-1.30122	2.56022	-2.15339	0.039533	0.405335	-4.17638	Down-regulated	RS_AM_vs_RS_AH	Gene
ENSCPOG00000023082	ENSCPOG00000023082	-2.29235	3.5497	-2.1414	0.0405681	0.408942	-4.18541	Down-regulated	RS_AM_vs_RS_AH	Gene
ENSCPOG00000010466	ENSCPOG00000010466	-1.39594	5.34751	-2.24895	0.0320923	0.377663	-4.39421	Down-regulated	RS_AM_vs_RS_AH	Gene
ENSCPOG00000025419	ENSCPOG00000025419	-1.27845	4.66343	-2.14569	0.0401956	0.40689	-4.40093	Down-regulated	RS_AM_vs_RS_AH	Gene
ENSCPOG00000014299	ENSCPOG00000014299	-1.66965	4.18236	-2.07461	0.0467877	0.432938	-4.4468	Down-regulated	RS_AM_vs_RS_AH	Gene
ENSCPOG00000003611	CPNE4	-1.40199	2.68694	-4.86976	3.44453e-05	0.0224971	2.31961	Down-regulated	RS_AM_vs_RS_AH	Gene
ENSCPOG00000039662	DIRAS2	-1.85425	4.36411	-4.8248	3.90791e-05	0.0231085	2.13911	Down-regulated	RS_AM_vs_RS_AH	Gene
ENSCPOG00000014556	CNBD2	-1.8417	-0.88448	-4.81049	4.06808e-05	0.0231085	1.67327	Down-regulated	RS_AM_vs_RS_AH	Gene
ENSCPOG00000021403	HS6ST2	-1.84688	2.56235	-4.3503	0.000147212	0.0378286	0.969225	Down-regulated	RS_AM_vs_RS_AH	Gene
ENSCPOG00000006019	SAMSN1	-1.89936	3.59455	-4.30072	0.000168935	0.0394054	0.823202	Down-regulated	RS_AM_vs_RS_AH	Gene
ENSCPOG00000006918	SYT10	-3.49511	-1.19866	-4.45415	0.00011026	0.030863	0.773809	Down-regulated	RS_AM_vs_RS_AH	Gene
ENSCPOG00000010285	ADAMTS13	-1.60392	0.877824	-4.22914	0.000205993	0.042486	0.656817	Down-regulated	RS_AM_vs_RS_AH	Gene
ENSCPOG00000008627	CNNM1	-1.87289	2.22203	-4.18697	0.000231465	0.0434083	0.582693	Down-regulated	RS_AM_vs_RS_AH	Gene
ENSCPOG00000039821	KCNA4	-1.60096	1.56388	-4.16398	0.000246632	0.0438339	0.510337	Down-regulated	RS_AM_vs_RS_AH	Gene
ENSCPOG00000011626	AFF2	-1.89912	2.73317	-4.15034	0.000256093	0.0441127	0.442336	Down-regulated	RS_AM_vs_RS_AH	Gene
ENSCPOG00000009298	RNF165	-1.69529	0.317378	-4.13807	0.000264908	0.0446498	0.41061	Down-regulated	RS_AM_vs_RS_AH	Gene
ENSCPOG00000007857	XKR7	-4.14073	-0.397755	-4.27657	0.000180639	0.039407	0.326544	Down-regulated	RS_AM_vs_RS_AH	Gene
ENSCPOG00000008033	SYT13	-3.53027	1.7525	-4.10384	0.000291098	0.0455336	0.307582	Down-regulated	RS_AM_vs_RS_AH	Gene
ENSCPOG00000014131	HCN1	-1.76043	5.24222	-4.18776	0.000230959	0.0434083	0.298656	Down-regulated	RS_AM_vs_RS_AH	Gene
ENSCPOG00000000446	CHGB	-1.63899	4.17013	-4.06643	0.000322644	0.0469294	0.0599899	Down-regulated	RS_AM_vs_RS_AH	Gene
ENSCPOG00000003490	SEMA3A	-1.27209	4.61481	-4.06209	0.000326511	0.0469294	0.053897	Down-regulated	RS_AM_vs_RS_AH	Gene
ENSCPOG00000009777	PPP1R17	-4.07233	-2.2867	-4.2576	0.000190385	0.0405399	-0.0628722	Down-regulated	RS_AM_vs_RS_AH	Gene
ENSCPOG00000010850	INSYN2B	-3.54897	-0.402798	-4.03557	0.000351166	0.0482853	-0.175156	Down-regulated	RS_AM_vs_RS_AH	Gene
ENSCPOG00000031279	LRTM2	-2.01339	3.0007	-3.88654	0.000527705	0.0612724	-0.208023	Down-regulated	RS_AM_vs_RS_AH	Gene
ENSCPOG00000004381	EOMES	-3.93425	-0.995313	-4.11831	0.00027973	0.0455336	-0.290951	Down-regulated	RS_AM_vs_RS_AH	Gene
ENSCPOG00000013770	POU4F2	-4.06683	-1.99921	-4.05327	0.000334515	0.0469294	-0.331559	Down-regulated	RS_AM_vs_RS_AH	Gene
ENSCPOG00000009479	ITGA4	-1.21278	2.40314	-3.79888	0.000669469	0.0733841	-0.378451	Down-regulated	RS_AM_vs_RS_AH	Gene
ENSCPOG00000005805	AMER3	-3.66304	-3.33036	-4.10622	0.000289197	0.0455336	-0.425285	Down-regulated	RS_AM_vs_RS_AH	Gene
ENSCPOG00000010798	SLC35D3	-4.11274	-2.47944	-4.08391	0.000307505	0.0465913	-0.462193	Down-regulated	RS_AM_vs_RS_AH	Gene
ENSCPOG00000013971	ENAM	-3.94764	-3.62846	-4.08231	0.000308857	0.0465913	-0.542976	Down-regulated	RS_AM_vs_RS_AH	Gene
ENSCPOG00000007686	LYPD6	-2.3302	-0.00367985	-3.74714	0.000769925	0.0799243	-0.543174	Down-regulated	RS_AM_vs_RS_AH	Gene
ENSCPOG00000007877	DRD5	-3.70789	-3.23096	-4.04916	0.000338311	0.0469294	-0.549145	Down-regulated	RS_AM_vs_RS_AH	Gene
ENSCPOG00000005597	RPRM	-1.79332	1.41903	-3.72674	0.000813463	0.0823505	-0.553365	Down-regulated	RS_AM_vs_RS_AH	Gene
ENSCPOG00000009388	GABRA4	-4.2475	-1.08446	-3.92068	0.000480845	0.0571004	-0.570369	Down-regulated	RS_AM_vs_RS_AH	Gene
ENSCPOG00000001394	RAB3C	-2.044	2.59942	-3.71402	0.000841805	0.0824706	-0.622944	Down-regulated	RS_AM_vs_RS_AH	Gene
ENSCPOG00000011332	ATP6V0A4	-1.82482	-0.47767	-3.72721	0.000812429	0.0823505	-0.648155	Down-regulated	RS_AM_vs_RS_AH	Gene
ENSCPOG00000033368	BHLHA15	-2.13531	0.485783	-3.69087	0.000895879	0.085308	-0.682475	Down-regulated	RS_AM_vs_RS_AH	Gene
ENSCPOG00000000308	TMC3	-2.21954	-0.343846	-3.66379	0.000963433	0.086792	-0.695672	Down-regulated	RS_AM_vs_RS_AH	Gene
ENSCPOG00000033623	SSTR3	-2.05457	1.44106	-3.65021	0.000999153	0.0894956	-0.711576	Down-regulated	RS_AM_vs_RS_AH	Gene
ENSCPOG00000012356	KCTD8	-3.77957	1.06736	-3.66982	0.000947977	0.0863927	-0.820259	Down-regulated	RS_AM_vs_RS_AH	Gene
ENSCPOG00000013991	SLC35F3	-2.10269	0.0286334	-3.59004	0.00117349	0.0933729	-0.865643	Down-regulated	RS_AM_vs_RS_AH	Gene
ENSCPOG00000002054	SYT1	-2.44296	6.62701	-3.7632	0.000737279	0.0780892	-0.876004	Down-regulated	RS_AM_vs_RS_AH	Gene
ENSCPOG00000001254	NECTIN1	-1.26965	4.44311	-3.69057	0.000896604	0.085308	-0.90918	Down-regulated	RS_AM_vs_RS_AH	Gene
ENSCPOG00000010669	TMEM130	-3.05214	2.49329	-3.59646	0.00115359	0.0931276	-0.917472	Down-regulated	RS_AM_vs_RS_AH	Gene
ENSCPOG00000012157	GLRA3	-2.67738	-1.35177	-3.62704	0.00106309	0.0901063	-0.923714	Down-regulated	RS_AM_vs_RS_AH	Gene
ENSCPOG00000008963	ANO4	-1.34395	3.2401	-3.62142	0.00107918	0.0901063	-0.953289	Down-regulated	RS_AM_vs_RS_AH	Gene
ENSCPOG00000004020	GALNT14	-2.91424	3.92609	-3.61279	0.00110437	0.0906336	-0.961426	Down-regulated	RS_AM_vs_RS_AH	Gene
ENSCPOG00000025177	TRARG1	-4.89503	-1.0605	-3.72016	0.000828009	0.0824706	-0.971376	Down-regulated	RS_AM_vs_RS_AH	Gene
ENSCPOG00000011615	SLC7A14	-2.3261	2.09557	-3.54235	0.00133232	0.101379	-0.981788	Down-regulated	RS_AM_vs_RS_AH	Gene
ENSCPOG00000009697	CHRNA6	-3.60099	2.26939	-3.53548	0.00135686	0.101764	-0.988338	Down-regulated	RS_AM_vs_RS_AH	Gene
ENSCPOG00000026863	CNTN4	-1.40414	4.11879	-3.61759	0.00109028	0.0901063	-1.00208	Down-regulated	RS_AM_vs_RS_AH	Gene
ENSCPOG00000001434	RSKR	-1.6048	2.68785	-3.56553	0.00125269	0.0972078	-1.00217	Down-regulated	RS_AM_vs_RS_AH	Gene
ENSCPOG00000037536	HTR2C	-3.55182	-0.951688	-3.58204	0.00119879	0.0944274	-1.00572	Down-regulated	RS_AM_vs_RS_AH	Gene
ENSCPOG00000038512	CNMD	-2.22375	4.45212	-3.62384	0.00107224	0.0901063	-1.00688	Down-regulated	RS_AM_vs_RS_AH	Gene
ENSCPOG00000002997	CYP4X1	-1.78812	1.89455	-3.50185	0.00148339	0.104731	-1.08045	Down-regulated	RS_AM_vs_RS_AH	Gene
ENSCPOG00000026669	DLGAP3	-2.52986	2.85528	-3.48998	0.00153076	0.106797	-1.15099	Down-regulated	RS_AM_vs_RS_AH	Gene
ENSCPOG00000036399	KCNG4	-3.36158	0.879106	-3.4418	0.00173833	0.113563	-1.19758	Down-regulated	RS_AM_vs_RS_AH	Gene
ENSCPOG00000011868	ST6GALNAC5	-1.20886	2.55462	-3.46869	0.00161932	0.109882	-1.19916	Down-regulated	RS_AM_vs_RS_AH	Gene
ENSCPOG00000031988	MSTN	-4.08968	0.403577	-3.47436	0.00159524	0.109194	-1.21992	Down-regulated	RS_AM_vs_RS_AH	Gene
ENSCPOG00000015002	OPRL1	-1.80207	0.238895	-3.41842	0.00184856	0.114825	-1.24734	Down-regulated	RS_AM_vs_RS_AH	Gene
ENSCPOG00000007581	ZNF804A	-2.6197	2.37255	-3.44215	0.00173673	0.113563	-1.27244	Down-regulated	RS_AM_vs_RS_AH	Gene
ENSCPOG00000033908	PROK2	-2.54039	-2.37343	-3.42487	0.00181753	0.114825	-1.27795	Down-regulated	RS_AM_vs_RS_AH	Gene
ENSCPOG00000021703	RBFOX3	-2.06781	1.49101	-3.39769	0.00195199	0.117574	-1.30891	Down-regulated	RS_AM_vs_RS_AH	Gene
ENSCPOG00000012276	MPEG1	-3.09065	-2.71344	-3.56594	0.00125133	0.0972078	-1.31732	Down-regulated	RS_AM_vs_RS_AH	Gene
ENSCPOG00000030888	NYAP2	-2.4372	-0.188751	-3.38186	0.00203469	0.119571	-1.32836	Down-regulated	RS_AM_vs_RS_AH	Gene
ENSCPOG00000008753	ENPP5	-1.62822	4.57613	-3.50019	0.00148996	0.104731	-1.35044	Down-regulated	RS_AM_vs_RS_AH	Gene
ENSCPOG00000013987	SIM1	-2.35977	-1.30248	-3.417	0.0018555	0.114825	-1.36523	Down-regulated	RS_AM_vs_RS_AH	Gene
ENSCPOG00000003309	SYT2	-3.28575	-0.320954	-3.41595	0.00186064	0.114825	-1.37892	Down-regulated	RS_AM_vs_RS_AH	Gene
ENSCPOG00000003103	SLC6A15	-1.76171	3.68879	-3.45557	0.00167634	0.112775	-1.3865	Down-regulated	RS_AM_vs_RS_AH	Gene
ENSCPOG00000010462	SNTG1	-3.27675	-2.02314	-3.50289	0.00147932	0.104731	-1.39374	Down-regulated	RS_AM_vs_RS_AH	Gene
ENSCPOG00000035956	CELF4	-2.60059	2.77936	-3.38068	0.00204099	0.119571	-1.4166	Down-regulated	RS_AM_vs_RS_AH	Gene
ENSCPOG00000012375	INPP5J	-2.10839	1.23489	-3.34022	0.00226866	0.124688	-1.41897	Down-regulated	RS_AM_vs_RS_AH	Gene
ENSCPOG00000011812	PTPN5	-2.15273	0.0548723	-3.33136	0.00232165	0.126361	-1.43913	Down-regulated	RS_AM_vs_RS_AH	Gene
ENSCPOG00000023683	HAPLN4	-3.11695	-1.1595	-3.43248	0.00178147	0.114015	-1.45003	Down-regulated	RS_AM_vs_RS_AH	Gene
ENSCPOG00000020412	ZDHHC22	-3.93488	-0.0259553	-3.37425	0.00207562	0.119838	-1.46079	Down-regulated	RS_AM_vs_RS_AH	Gene
ENSCPOG00000013403	SLC17A6	-3.04152	1.42971	-3.3277	0.00234388	0.12711	-1.48207	Down-regulated	RS_AM_vs_RS_AH	Gene
ENSCPOG00000003607	MCF2	-2.36328	0.375865	-3.31002	0.00245426	0.12953	-1.48427	Down-regulated	RS_AM_vs_RS_AH	Gene
ENSCPOG00000039063	NAPB	-1.52385	5.6401	-3.5105	0.00144979	0.104731	-1.50287	Down-regulated	RS_AM_vs_RS_AH	Gene
ENSCPOG00000000176	HECW1	-2.02325	1.63306	-3.3248	0.00236164	0.127212	-1.51624	Down-regulated	RS_AM_vs_RS_AH	Gene
ENSCPOG00000038412	VPREB3	-2.32682	-1.63466	-3.4417	0.00173877	0.113563	-1.55884	Down-regulated	RS_AM_vs_RS_AH	Gene
ENSCPOG00000009941	SYT4	-3.39272	3.48277	-3.3487	0.002219	0.124225	-1.56291	Down-regulated	RS_AM_vs_RS_AH	Gene
ENSCPOG00000009801	SCG2	-2.43731	3.51229	-3.37853	0.00205249	0.119601	-1.60842	Down-regulated	RS_AM_vs_RS_AH	Gene
ENSCPOG00000038678	HPCAL4	-2.02152	2.8077	-3.29612	0.00254458	0.132759	-1.64168	Down-regulated	RS_AM_vs_RS_AH	Gene
ENSCPOG00000000911	TPH1	-2.66593	-2.71716	-3.37216	0.00208703	0.119838	-1.68328	Down-regulated	RS_AM_vs_RS_AH	Gene
ENSCPOG00000015215	GABRB2	-4.11733	0.731972	-3.21978	0.00310004	0.144279	-1.68693	Down-regulated	RS_AM_vs_RS_AH	Gene
ENSCPOG00000033954	ANKRD34B	-2.43292	0.656255	-3.21918	0.00310481	0.144279	-1.69531	Down-regulated	RS_AM_vs_RS_AH	Gene
ENSCPOG00000022685	HCN4	-2.42279	1.29212	-3.21016	0.0031778	0.144646	-1.7056	Down-regulated	RS_AM_vs_RS_AH	Gene
ENSCPOG00000009872	SPHKAP	-2.07161	5.4676	-3.39457	0.00196802	0.117574	-1.72162	Down-regulated	RS_AM_vs_RS_AH	Gene
ENSCPOG00000005343	CHAT	-2.89719	-0.242203	-3.17569	0.00347198	0.150794	-1.77164	Down-regulated	RS_AM_vs_RS_AH	Gene
ENSCPOG00000014139	CLRN3	-3.46718	-1.21913	-3.26199	0.00277991	0.138334	-1.79337	Down-regulated	RS_AM_vs_RS_AH	Gene
ENSCPOG00000010565	MAPK4	-1.48199	3.50457	-3.26998	0.00272306	0.136968	-1.81056	Down-regulated	RS_AM_vs_RS_AH	Gene
ENSCPOG00000035585	H4-16	-2.32376	-0.755422	-3.1909	0.00333911	0.149216	-1.81603	Down-regulated	RS_AM_vs_RS_AH	Gene
ENSCPOG00000030283	VSNL1	-2.32646	2.82774	-3.22512	0.00305769	0.143932	-1.81809	Down-regulated	RS_AM_vs_RS_AH	Gene
ENSCPOG00000003195	NTRK1	-3.21811	0.425926	-3.15947	0.00361927	0.151003	-1.82052	Down-regulated	RS_AM_vs_RS_AH	Gene
ENSCPOG00000014847	CACNG3	-3.25768	1.89314	-3.16228	0.00359332	0.151003	-1.82778	Down-regulated	RS_AM_vs_RS_AH	Gene
ENSCPOG00000003474	KCNC2	-2.23506	1.35959	-3.1612	0.00360326	0.151003	-1.84027	Down-regulated	RS_AM_vs_RS_AH	Gene
ENSCPOG00000033526	KCNH8	-2.26011	-1.05766	-3.16598	0.0035594	0.150794	-1.84895	Down-regulated	RS_AM_vs_RS_AH	Gene
ENSCPOG00000009737	SHANK2	-2.71555	2.2026	-3.16683	0.0035517	0.150794	-1.85602	Down-regulated	RS_AM_vs_RS_AH	Gene
ENSCPOG00000011202	PKLR	-2.28813	1.19699	-3.14537	0.00375208	0.153561	-1.89022	Down-regulated	RS_AM_vs_RS_AH	Gene
ENSCPOG00000010245	PCSK1	-3.31751	0.727957	-3.11889	0.00401423	0.157702	-1.89495	Down-regulated	RS_AM_vs_RS_AH	Gene
ENSCPOG00000007697	ELMOD1	-1.39401	3.70762	-3.23912	0.00294924	0.14092	-1.90181	Down-regulated	RS_AM_vs_RS_AH	Gene
ENSCPOG00000008129	CLSTN3	-2.7304	3.25115	-3.21484	0.00313973	0.144326	-1.90641	Down-regulated	RS_AM_vs_RS_AH	Gene
ENSCPOG00000003484	CAMKV	-1.9873	3.15399	-3.16889	0.00353302	0.150794	-1.92635	Down-regulated	RS_AM_vs_RS_AH	Gene
ENSCPOG00000019735	SMIM17	-2.92505	-0.70245	-3.1093	0.00411341	0.158749	-1.92734	Down-regulated	RS_AM_vs_RS_AH	Gene
ENSCPOG00000026156	KCNS2	-2.30929	-1.86673	-3.12669	0.00393524	0.15694	-1.94768	Down-regulated	RS_AM_vs_RS_AH	Gene
ENSCPOG00000019773	BEND4	-4.45196	-2.07899	-3.19278	0.003323	0.149216	-1.96025	Down-regulated	RS_AM_vs_RS_AH	Gene
ENSCPOG00000019619	BARHL2	-4.36623	-0.439955	-3.14331	0.00377188	0.153969	-1.96308	Down-regulated	RS_AM_vs_RS_AH	Gene
ENSCPOG00000013114	SYN1	-2.78544	3.25419	-3.17195	0.00350536	0.150794	-1.96546	Down-regulated	RS_AM_vs_RS_AH	Gene
ENSCPOG00000005782	ISL1	-3.14718	1.59324	-3.1053	0.00415551	0.158845	-1.967	Down-regulated	RS_AM_vs_RS_AH	Gene
ENSCPOG00000012000	PACSIN1	-1.86719	6.75892	-3.32643	0.00235164	0.12711	-1.99929	Down-regulated	RS_AM_vs_RS_AH	Gene
ENSCPOG00000014670	HS3ST2	-1.83625	0.818748	-3.07023	0.00454225	0.165961	-2.00328	Down-regulated	RS_AM_vs_RS_AH	Gene
ENSCPOG00000006264	IMPDH1	-1.4184	7.24723	-3.34151	0.00226098	0.124688	-2.02114	Down-regulated	RS_AM_vs_RS_AH	Gene
ENSCPOG00000004617	ECEL1	-3.09996	-1.08061	-3.06421	0.00461197	0.166573	-2.02152	Down-regulated	RS_AM_vs_RS_AH	Gene
ENSCPOG00000002188	GABRG2	-2.96496	2.60428	-3.12308	0.00397164	0.157078	-2.03	Down-regulated	RS_AM_vs_RS_AH	Gene
ENSCPOG00000020075	PRLH	-3.64679	-2.07427	-3.18425	0.00339653	0.149974	-2.03308	Down-regulated	RS_AM_vs_RS_AH	Gene
ENSCPOG00000024588	SEZ6L2	-2.46754	3.22081	-3.15544	0.00365671	0.151637	-2.03861	Down-regulated	RS_AM_vs_RS_AH	Gene
ENSCPOG00000012219	TRIM67	-2.22481	2.81546	-3.07658	0.00446974	0.163699	-2.09369	Down-regulated	RS_AM_vs_RS_AH	Gene
ENSCPOG00000005581	MTUS2	-1.92846	2.89841	-3.10834	0.00412351	0.158749	-2.11072	Down-regulated	RS_AM_vs_RS_AH	Gene
ENSCPOG00000007195	ADCY8	-1.64991	1.95985	-3.02336	0.00511277	0.178095	-2.15126	Down-regulated	RS_AM_vs_RS_AH	Gene
ENSCPOG00000027154	LHX1	-3.07673	-3.02785	-3.12574	0.00394478	0.15694	-2.17015	Down-regulated	RS_AM_vs_RS_AH	Gene
ENSCPOG00000031896	IHH	-3.68694	-1.38313	-2.98266	0.00566271	0.187171	-2.17806	Down-regulated	RS_AM_vs_RS_AH	Gene
ENSCPOG00000010931	GABRR2	-2.79126	1.66691	-2.99534	0.0054856	0.184521	-2.18935	Down-regulated	RS_AM_vs_RS_AH	Gene
ENSCPOG00000026593	NHLH2	-4.08366	-0.725253	-2.98945	0.00556721	0.186068	-2.21489	Down-regulated	RS_AM_vs_RS_AH	Gene
ENSCPOG00000031836	STAC2	-1.67146	2.05723	-3.01939	0.00516404	0.179085	-2.21874	Down-regulated	RS_AM_vs_RS_AH	Gene
ENSCPOG00000014450	CHGA	-2.82157	4.30202	-3.09496	0.00426618	0.159742	-2.22751	Down-regulated	RS_AM_vs_RS_AH	Gene
ENSCPOG00000006871	GABRA1	-3.56278	2.91461	-3.01619	0.00520576	0.180133	-2.2293	Down-regulated	RS_AM_vs_RS_AH	Gene
ENSCPOG00000010946	ZNF804B	-2.69424	-0.542718	-2.98334	0.00565307	0.187171	-2.23147	Down-regulated	RS_AM_vs_RS_AH	Gene
ENSCPOG00000022727	VSTM2L	-2.23925	2.06046	-3.00137	0.00540325	0.182768	-2.24375	Down-regulated	RS_AM_vs_RS_AH	Gene
ENSCPOG00000014691	MFSD4A	-1.86036	3.77843	-3.0555	0.0047146	0.169463	-2.26192	Down-regulated	RS_AM_vs_RS_AH	Gene
ENSCPOG00000019743	MS4A15	-2.81727	-1.7085	-2.93914	0.00631274	0.19476	-2.26452	Down-regulated	RS_AM_vs_RS_AH	Gene
ENSCPOG00000013173	ILDR1	-3.1241	-2.43033	-3.00844	0.00530825	0.181626	-2.29223	Down-regulated	RS_AM_vs_RS_AH	Gene
ENSCPOG00000015647	SLC4A8	-1.23465	3.6667	-3.09551	0.00426021	0.159742	-2.30592	Down-regulated	RS_AM_vs_RS_AH	Gene
ENSCPOG00000023838	NEFL	-2.83623	5.04324	-3.13701	0.00383299	0.155251	-2.31775	Down-regulated	RS_AM_vs_RS_AH	Gene
ENSCPOG00000024422	RAP1GAP	-1.62789	5.58225	-3.17061	0.00351744	0.150794	-2.32943	Down-regulated	RS_AM_vs_RS_AH	Gene
ENSCPOG00000014872	ABHD12B	-2.34072	-1.43592	-2.9674	0.00588301	0.188968	-2.35634	Down-regulated	RS_AM_vs_RS_AH	Gene
ENSCPOG00000002533	CACNG2	-2.03334	0.166481	-2.89522	0.00703968	0.204725	-2.36636	Down-regulated	RS_AM_vs_RS_AH	Gene
ENSCPOG00000023948	C1QTNF4	-1.62619	0.193741	-2.8877	0.00717191	0.207416	-2.36653	Down-regulated	RS_AM_vs_RS_AH	Gene
ENSCPOG00000013899	ADAMTS18	-2.25833	0.883558	-2.91265	0.00674215	0.199027	-2.36669	Down-regulated	RS_AM_vs_RS_AH	Gene
ENSCPOG00000013733	IQSEC3	-1.44065	5.0126	-3.11601	0.00404384	0.157792	-2.37208	Down-regulated	RS_AM_vs_RS_AH	Gene
ENSCPOG00000006067	ELOVL4	-1.6108	5.26431	-3.13507	0.0038521	0.155623	-2.37634	Down-regulated	RS_AM_vs_RS_AH	Gene
ENSCPOG00000003683	GRM1	-3.08113	-1.31169	-2.89444	0.0070532	0.204739	-2.38444	Down-regulated	RS_AM_vs_RS_AH	Gene
ENSCPOG00000014133	FAM83F	-1.54483	1.79264	-2.9178	0.0066566	0.198598	-2.38772	Down-regulated	RS_AM_vs_RS_AH	Gene
ENSCPOG00000002271	SLC6A2	-2.66026	-3.1727	-2.87418	0.00741522	0.210568	-2.40331	Down-regulated	RS_AM_vs_RS_AH	Gene
ENSCPOG00000005520	CDH4	-1.41942	2.47008	-2.96775	0.00587791	0.188968	-2.40913	Down-regulated	RS_AM_vs_RS_AH	Gene
ENSCPOG00000037117	CRH	-2.87957	-3.50821	-2.99842	0.00544342	0.183496	-2.42818	Down-regulated	RS_AM_vs_RS_AH	Gene
ENSCPOG00000038561	SCN3B	-1.56644	4.80684	-3.09193	0.00429909	0.159742	-2.43775	Down-regulated	RS_AM_vs_RS_AH	Gene
ENSCPOG00000011339	TRHR	-1.56857	0.440702	-2.86356	0.00761198	0.213067	-2.44095	Down-regulated	RS_AM_vs_RS_AH	Gene
ENSCPOG00000003635	STXBP1	-1.29493	7.73611	-3.16936	0.00352877	0.150794	-2.44945	Down-regulated	RS_AM_vs_RS_AH	Gene
ENSCPOG00000009174	HK2	-1.90467	5.90409	-3.11376	0.00406697	0.15791	-2.45236	Down-regulated	RS_AM_vs_RS_AH	Gene
ENSCPOG00000024291	PDYN	-3.66405	-0.867601	-2.89002	0.00713078	0.206608	-2.45979	Down-regulated	RS_AM_vs_RS_AH	Gene
ENSCPOG00000040726	BSN	-1.98482	3.07484	-2.97163	0.00582122	0.188677	-2.46423	Down-regulated	RS_AM_vs_RS_AH	Gene
ENSCPOG00000008473	VAMP1	-1.92729	3.70693	-3.0042	0.00536506	0.182301	-2.46573	Down-regulated	RS_AM_vs_RS_AH	Gene
ENSCPOG00000036537	SCRT1	-3.58461	0.872478	-2.84256	0.00801551	0.219656	-2.46965	Down-regulated	RS_AM_vs_RS_AH	Gene
ENSCPOG00000037735	GPR26	-2.88302	-0.0390306	-2.83443	0.00817706	0.220992	-2.47384	Down-regulated	RS_AM_vs_RS_AH	Gene
ENSCPOG00000003506	CPNE6	-1.53262	2.16073	-2.92551	0.00653041	0.197233	-2.49224	Down-regulated	RS_AM_vs_RS_AH	Gene
ENSCPOG00000003539	CELF3	-3.03561	3.52323	-2.94781	0.00617788	0.192437	-2.50232	Down-regulated	RS_AM_vs_RS_AH	Gene
ENSCPOG00000015091	SLC12A5	-2.63735	5.92333	-3.06909	0.00455534	0.165961	-2.51626	Down-regulated	RS_AM_vs_RS_AH	Gene
ENSCPOG00000006183	PHEX	-1.30798	-1.04902	-2.83538	0.008158	0.220992	-2.51723	Down-regulated	RS_AM_vs_RS_AH	Gene
ENSCPOG00000022967	TFAP2B	-1.31612	3.92414	-2.97917	0.00571244	0.187491	-2.52654	Down-regulated	RS_AM_vs_RS_AH	Gene
ENSCPOG00000013246	MYT1L	-2.59082	0.898258	-2.83031	0.00826006	0.222086	-2.53135	Down-regulated	RS_AM_vs_RS_AH	Gene
ENSCPOG00000004830	PIWIL1	-3.02481	-2.53568	-2.88278	0.00725961	0.208034	-2.53287	Down-regulated	RS_AM_vs_RS_AH	Gene
ENSCPOG00000009251	GJA10	-2.73061	-3.51018	-2.91109	0.00676838	0.199426	-2.55406	Down-regulated	RS_AM_vs_RS_AH	Gene
ENSCPOG00000013515	VWC2L	-3.67584	-1.96531	-2.84124	0.00804149	0.219983	-2.56595	Down-regulated	RS_AM_vs_RS_AH	Gene
ENSCPOG00000034422	TMEM215	-3.34257	1.63964	-2.81137	0.00865203	0.225497	-2.56652	Down-regulated	RS_AM_vs_RS_AH	Gene
ENSCPOG00000012393	THRSP	-2.494	-0.803456	-2.80554	0.00877605	0.225697	-2.57586	Down-regulated	RS_AM_vs_RS_AH	Gene
ENSCPOG00000000433	HTR2B	-2.54046	-1.23615	-2.81546	0.00856589	0.225497	-2.5802	Down-regulated	RS_AM_vs_RS_AH	Gene
ENSCPOG00000026397	TFAP2D	-2.55391	-2.24047	-2.81675	0.00853893	0.225497	-2.59127	Down-regulated	RS_AM_vs_RS_AH	Gene
ENSCPOG00000010472	ELAVL2	-1.85752	0.230274	-2.79847	0.00892884	0.226839	-2.59903	Down-regulated	RS_AM_vs_RS_AH	Gene
ENSCPOG00000008890	LIPG	-1.22237	0.857547	-2.81348	0.00860757	0.225497	-2.60029	Down-regulated	RS_AM_vs_RS_AH	Gene
ENSCPOG00000010692	RIMS4	-2.32183	-0.503969	-2.76798	0.00961672	0.234854	-2.60193	Down-regulated	RS_AM_vs_RS_AH	Gene
ENSCPOG00000005905	SCGN	-2.8265	0.708317	-2.77935	0.00935468	0.232875	-2.60285	Down-regulated	RS_AM_vs_RS_AH	Gene
ENSCPOG00000026341	ONECUT1	-2.32865	-0.543388	-2.76833	0.00960863	0.234854	-2.60345	Down-regulated	RS_AM_vs_RS_AH	Gene
ENSCPOG00000002277	GDAP1	-1.38393	2.49627	-2.86882	0.00751397	0.211457	-2.60788	Down-regulated	RS_AM_vs_RS_AH	Gene
ENSCPOG00000013725	GLRA1	-2.2652	0.0457485	-2.77257	0.0095102	0.234391	-2.61528	Down-regulated	RS_AM_vs_RS_AH	Gene
ENSCPOG00000009741	ODF3	-2.34424	2.30957	-2.80846	0.00871381	0.225697	-2.61528	Down-regulated	RS_AM_vs_RS_AH	Gene
ENSCPOG00000002004	CBLN2	-2.41251	-0.880953	-2.76103	0.00978043	0.236879	-2.61591	Down-regulated	RS_AM_vs_RS_AH	Gene
ENSCPOG00000039819	CPLX1	-1.94062	3.59421	-2.96214	0.00596085	0.189565	-2.62184	Down-regulated	RS_AM_vs_RS_AH	Gene
ENSCPOG00000027503	GPR179	-3.15872	3.16977	-2.85109	0.00784919	0.216569	-2.62854	Down-regulated	RS_AM_vs_RS_AH	Gene
ENSCPOG00000027263	PMFBP1	-2.24701	-1.36856	-2.75957	0.00981511	0.236879	-2.63205	Down-regulated	RS_AM_vs_RS_AH	Gene
ENSCPOG00000024957	CA7	-1.67157	-0.147034	-2.75034	0.0100371	0.237452	-2.63284	Down-regulated	RS_AM_vs_RS_AH	Gene
ENSCPOG00000012924	TAC3	-3.32401	-1.39029	-2.78557	0.00921406	0.231459	-2.63538	Down-regulated	RS_AM_vs_RS_AH	Gene
ENSCPOG00000003150	CHRM5	-3.06154	-2.90851	-2.83848	0.00809614	0.220708	-2.63691	Down-regulated	RS_AM_vs_RS_AH	Gene
ENSCPOG00000023925	UNC5A	-1.21699	3.58227	-2.93299	0.00641002	0.195862	-2.64516	Down-regulated	RS_AM_vs_RS_AH	Gene
ENSCPOG00000013724	GAD2	-3.36367	1.35167	-2.75883	0.00983277	0.236879	-2.65263	Down-regulated	RS_AM_vs_RS_AH	Gene
ENSCPOG00000008620	SLC32A1	-3.80983	1.96261	-2.75293	0.00997433	0.23725	-2.66396	Down-regulated	RS_AM_vs_RS_AH	Gene
ENSCPOG00000013792	ANKRD34A	-1.47564	1.51163	-2.77015	0.00956629	0.234854	-2.66798	Down-regulated	RS_AM_vs_RS_AH	Gene
ENSCPOG00000034544	TAGLN3	-2.39828	4.24628	-2.92617	0.00651962	0.197233	-2.67765	Down-regulated	RS_AM_vs_RS_AH	Gene
ENSCPOG00000007594	FSTL4	-2.23861	1.03801	-2.75861	0.00983786	0.236879	-2.70586	Down-regulated	RS_AM_vs_RS_AH	Gene
ENSCPOG00000013537	VGF	-2.21609	0.212142	-2.72206	0.0107469	0.244496	-2.7065	Down-regulated	RS_AM_vs_RS_AH	Gene
ENSCPOG00000012139	PWWP3B	-1.35822	2.31178	-2.8076	0.0087321	0.225697	-2.70733	Down-regulated	RS_AM_vs_RS_AH	Gene
ENSCPOG00000006518	CEP152	-1.47182	4.93671	-2.97791	0.0057305	0.187527	-2.71749	Down-regulated	RS_AM_vs_RS_AH	Gene
ENSCPOG00000037369	RASD1	-1.75762	3.29306	-2.87134	0.00746734	0.210822	-2.72276	Down-regulated	RS_AM_vs_RS_AH	Gene
ENSCPOG00000012911	GABRR3	-4.15085	0.411576	-2.68946	0.0116234	0.255091	-2.74944	Down-regulated	RS_AM_vs_RS_AH	Gene
ENSCPOG00000002913	NEUROD4	-3.84096	2.5945	-2.74704	0.0101176	0.237452	-2.75128	Down-regulated	RS_AM_vs_RS_AH	Gene
ENSCPOG00000022335	SYT12	-1.34843	3.12686	-2.81826	0.00850751	0.225497	-2.75156	Down-regulated	RS_AM_vs_RS_AH	Gene
ENSCPOG00000012591	TH	-2.17578	0.911325	-2.72426	0.0106899	0.243908	-2.75326	Down-regulated	RS_AM_vs_RS_AH	Gene
ENSCPOG00000037038	NSG2	-2.10467	3.92667	-2.91506	0.00670208	0.198598	-2.75658	Down-regulated	RS_AM_vs_RS_AH	Gene
ENSCPOG00000001581	RIMS3	-2.0982	1.84258	-2.75667	0.00988442	0.23725	-2.7567	Down-regulated	RS_AM_vs_RS_AH	Gene
ENSCPOG00000020601	TSPAN32	-1.53644	-2.65094	-2.68692	0.0116944	0.255091	-2.75944	Down-regulated	RS_AM_vs_RS_AH	Gene
ENSCPOG00000039492	DRD1	-2.24789	2.08989	-2.75197	0.00999758	0.237442	-2.77059	Down-regulated	RS_AM_vs_RS_AH	Gene
ENSCPOG00000012581	GRIN1	-2.10732	3.03406	-2.82377	0.0083934	0.224134	-2.77403	Down-regulated	RS_AM_vs_RS_AH	Gene
ENSCPOG00000037952	NRTN	-1.23538	3.08327	-2.81276	0.00862259	0.225497	-2.77746	Down-regulated	RS_AM_vs_RS_AH	Gene
ENSCPOG00000008135	OPRM1	-1.87157	0.285921	-2.67751	0.0119609	0.256153	-2.77977	Down-regulated	RS_AM_vs_RS_AH	Gene
ENSCPOG00000004444	SLC4A7	-1.25689	4.84617	-2.95613	0.00605096	0.191228	-2.79036	Down-regulated	RS_AM_vs_RS_AH	Gene
ENSCPOG00000020553	RIMBP2	-1.31	2.78155	-2.79384	0.00903039	0.228347	-2.8018	Down-regulated	RS_AM_vs_RS_AH	Gene
ENSCPOG00000013781	EPGN	-3.04518	-1.33391	-2.69497	0.0114708	0.25451	-2.80511	Down-regulated	RS_AM_vs_RS_AH	Gene
ENSCPOG00000001998	KCNH5	-2.39821	0.521864	-2.68839	0.0116531	0.255091	-2.80781	Down-regulated	RS_AM_vs_RS_AH	Gene
ENSCPOG00000037889	SUSD3	-1.73788	5.2747	-2.93325	0.00640594	0.195862	-2.81708	Down-regulated	RS_AM_vs_RS_AH	Gene
ENSCPOG00000037333	PHYHIP	-1.46887	1.78717	-2.71659	0.0108894	0.246534	-2.83865	Down-regulated	RS_AM_vs_RS_AH	Gene
ENSCPOG00000006495	ABCG4	-2.09752	4.59494	-2.87279	0.0074407	0.210822	-2.84456	Down-regulated	RS_AM_vs_RS_AH	Gene
ENSCPOG00000025737	FBLL1	-1.46844	0.291163	-2.65975	0.0124797	0.260536	-2.84489	Down-regulated	RS_AM_vs_RS_AH	Gene
ENSCPOG00000012027	H1-1	-2.31105	0.199167	-2.64029	0.0130719	0.266454	-2.85695	Down-regulated	RS_AM_vs_RS_AH	Gene
ENSCPOG00000002960	DDN	-2.28145	-0.709522	-2.62705	0.0134897	0.270053	-2.86694	Down-regulated	RS_AM_vs_RS_AH	Gene
ENSCPOG00000005258	AQP11	-1.5075	3.57133	-2.80081	0.0088781	0.226676	-2.87092	Down-regulated	RS_AM_vs_RS_AH	Gene
ENSCPOG00000007399	SLC27A2	-3.41773	1.4121	-2.64316	0.0129831	0.265679	-2.87266	Down-regulated	RS_AM_vs_RS_AH	Gene
ENSCPOG00000027026	HCN3	-2.08249	3.77679	-2.79943	0.00890797	0.226676	-2.87331	Down-regulated	RS_AM_vs_RS_AH	Gene
ENSCPOG00000003014	VWA5B1	-1.56429	-0.436344	-2.61123	0.0140053	0.272464	-2.9051	Down-regulated	RS_AM_vs_RS_AH	Gene
ENSCPOG00000005659	MCTP2	-1.82816	1.9308	-2.67168	0.0121289	0.256922	-2.91148	Down-regulated	RS_AM_vs_RS_AH	Gene
ENSCPOG00000030355	GJD2	-3.89738	3.03563	-2.65949	0.0124873	0.260536	-2.92481	Down-regulated	RS_AM_vs_RS_AH	Gene
ENSCPOG00000023638	SHH	-2.20112	-1.49947	-2.60065	0.0143599	0.274167	-2.9275	Down-regulated	RS_AM_vs_RS_AH	Gene
ENSCPOG00000000536	ZNF488	-1.90901	-0.00168298	-2.59747	0.0144683	0.275831	-2.93238	Down-regulated	RS_AM_vs_RS_AH	Gene
ENSCPOG00000005697	ADD2	-1.8814	5.14598	-2.89945	0.00696643	0.203729	-2.93712	Down-regulated	RS_AM_vs_RS_AH	Gene
ENSCPOG00000025610	POU4F3	-3.54868	-1.49581	-2.60097	0.0143494	0.274167	-2.93866	Down-regulated	RS_AM_vs_RS_AH	Gene
ENSCPOG00000002168	NR1H4	-1.65448	0.359603	-2.60462	0.014226	0.273359	-2.94334	Down-regulated	RS_AM_vs_RS_AH	Gene
ENSCPOG00000004430	TRPC7	-2.87725	0.299805	-2.59138	0.0146779	0.277534	-2.94539	Down-regulated	RS_AM_vs_RS_AH	Gene
ENSCPOG00000000619	CALB1	-3.33092	2.98447	-2.68351	0.0117903	0.255091	-2.95601	Down-regulated	RS_AM_vs_RS_AH	Gene
ENSCPOG00000025284	CCKBR	-3.30799	-0.610247	-2.57398	0.015292	0.280682	-2.96649	Down-regulated	RS_AM_vs_RS_AH	Gene
ENSCPOG00000003371	STAB2	-1.41124	2.38096	-2.67473	0.0120407	0.256153	-2.97415	Down-regulated	RS_AM_vs_RS_AH	Gene
ENSCPOG00000021769	OGDHL	-1.94357	3.01762	-2.72243	0.0107373	0.244496	-2.97806	Down-regulated	RS_AM_vs_RS_AH	Gene
ENSCPOG00000008706	MAP7D2	-2.23924	3.79625	-2.75308	0.00997076	0.23725	-2.98878	Down-regulated	RS_AM_vs_RS_AH	Gene
ENSCPOG00000010250	SV2A	-1.27248	6.1802	-2.91894	0.00663786	0.198598	-2.99209	Down-regulated	RS_AM_vs_RS_AH	Gene
ENSCPOG00000003720	SSTR1	-1.94768	0.176885	-2.57948	0.0150953	0.279691	-2.99358	Down-regulated	RS_AM_vs_RS_AH	Gene
ENSCPOG00000033381	NEUROD2	-3.49325	-0.29939	-2.54482	0.0163744	0.285543	-3.01081	Down-regulated	RS_AM_vs_RS_AH	Gene
ENSCPOG00000026608	CDHR2	-1.84668	-0.721475	-2.54004	0.0165587	0.286803	-3.01816	Down-regulated	RS_AM_vs_RS_AH	Gene
ENSCPOG00000027203	SLC5A7	-2.37567	-0.434784	-2.57561	0.0152335	0.280587	-3.02449	Down-regulated	RS_AM_vs_RS_AH	Gene
ENSCPOG00000000143	THEM4	-1.24011	3.50928	-2.7469	0.010121	0.237452	-3.04221	Down-regulated	RS_AM_vs_RS_AH	Gene
ENSCPOG00000036237	HES5	-3.32818	1.86018	-2.56452	0.0156354	0.281394	-3.05469	Down-regulated	RS_AM_vs_RS_AH	Gene
ENSCPOG00000012817	SYNPR	-2.30853	5.0702	-2.80478	0.00879234	0.225697	-3.05797	Down-regulated	RS_AM_vs_RS_AH	Gene
ENSCPOG00000011871	OLFM3	-3.45785	-1.01391	-2.51537	0.0175392	0.293991	-3.06321	Down-regulated	RS_AM_vs_RS_AH	Gene
ENSCPOG00000003920	PNPLA1	-2.68916	-2.02045	-2.55336	0.0160503	0.284602	-3.06736	Down-regulated	RS_AM_vs_RS_AH	Gene
ENSCPOG00000003556	TDRKH	-1.58944	3.67185	-2.69364	0.0115073	0.25451	-3.06936	Down-regulated	RS_AM_vs_RS_AH	Gene
ENSCPOG00000036099	ESRRG	-1.6938	3.67466	-2.72624	0.0106392	0.24346	-3.07349	Down-regulated	RS_AM_vs_RS_AH	Gene
ENSCPOG00000013056	FBXO41	-1.49747	2.02182	-2.6411	0.0130468	0.266288	-3.07429	Down-regulated	RS_AM_vs_RS_AH	Gene
ENSCPOG00000006478	AMPH	-2.0059	4.57321	-2.78112	0.00931451	0.232875	-3.0803	Down-regulated	RS_AM_vs_RS_AH	Gene
ENSCPOG00000013261	IP6K3	-1.97584	3.17013	-2.71194	0.0110123	0.247714	-3.08054	Down-regulated	RS_AM_vs_RS_AH	Gene
ENSCPOG00000022624	LACTBL1	-2.80436	2.66566	-2.61573	0.0138569	0.272169	-3.09521	Down-regulated	RS_AM_vs_RS_AH	Gene
ENSCPOG00000000776	LRIT3	-3.02177	2.7554	-2.59457	0.0145676	0.276785	-3.09536	Down-regulated	RS_AM_vs_RS_AH	Gene
ENSCPOG00000005491	KCNV1	-3.06725	-0.0616785	-2.48948	0.018626	0.300764	-3.10639	Down-regulated	RS_AM_vs_RS_AH	Gene
ENSCPOG00000014337	ISLR2	-1.419	3.60358	-2.67704	0.0119745	0.256153	-3.10743	Down-regulated	RS_AM_vs_RS_AH	Gene
ENSCPOG00000021600	Cxcr1	-2.25792	-2.82939	-2.48455	0.0188398	0.302886	-3.11597	Down-regulated	RS_AM_vs_RS_AH	Gene
ENSCPOG00000034949	CELSR3	-1.76019	3.84996	-2.72542	0.0106602	0.243583	-3.12887	Down-regulated	RS_AM_vs_RS_AH	Gene
ENSCPOG00000023680	JPH3	-1.87803	1.27725	-2.5485	0.0162339	0.284607	-3.14898	Down-regulated	RS_AM_vs_RS_AH	Gene
ENSCPOG00000033969	ELFN1	-2.49523	3.5637	-2.64421	0.0129505	0.265392	-3.16016	Down-regulated	RS_AM_vs_RS_AH	Gene
ENSCPOG00000001570	KCNH7	-1.72121	1.07978	-2.53106	0.0169095	0.290033	-3.16224	Down-regulated	RS_AM_vs_RS_AH	Gene
ENSCPOG00000011387	KCNC1	-1.81952	3.4705	-2.67517	0.0120281	0.256153	-3.16726	Down-regulated	RS_AM_vs_RS_AH	Gene
ENSCPOG00000005145	ACTL6B	-2.25711	2.9736	-2.62412	0.0135839	0.270596	-3.16985	Down-regulated	RS_AM_vs_RS_AH	Gene
ENSCPOG00000007382	LAMP5	-3.61214	2.03171	-2.50339	0.0180346	0.296635	-3.17222	Down-regulated	RS_AM_vs_RS_AH	Gene
ENSCPOG00000002991	VIP	-3.05078	0.114495	-2.44506	0.0206353	0.314929	-3.18455	Down-regulated	RS_AM_vs_RS_AH	Gene
ENSCPOG00000009376	PCLO	-1.80341	3.65408	-2.68429	0.0117682	0.255091	-3.18502	Down-regulated	RS_AM_vs_RS_AH	Gene
ENSCPOG00000002018	DCC	-2.43872	-0.172897	-2.44614	0.0205841	0.314786	-3.2065	Down-regulated	RS_AM_vs_RS_AH	Gene
ENSCPOG00000014546	CYP17A1	-2.02317	1.39818	-2.48345	0.0188876	0.303344	-3.21113	Down-regulated	RS_AM_vs_RS_AH	Gene
ENSCPOG00000014873	PCDH8	-3.70493	1.6715	-2.45835	0.0200139	0.310919	-3.21367	Down-regulated	RS_AM_vs_RS_AH	Gene
ENSCPOG00000010927	GABRR1	-3.54497	1.05601	-2.45964	0.0199546	0.310622	-3.21678	Down-regulated	RS_AM_vs_RS_AH	Gene
ENSCPOG00000020060	SERPINA5	-2.1287	-2.93127	-2.43191	0.0212671	0.319808	-3.22919	Down-regulated	RS_AM_vs_RS_AH	Gene
ENSCPOG00000035078	FAM163B	-2.25497	0.747035	-2.45963	0.0199551	0.310622	-3.24271	Down-regulated	RS_AM_vs_RS_AH	Gene
ENSCPOG00000003637	PAPPA2	-1.74205	1.98835	-2.58386	0.0149405	0.278225	-3.24612	Down-regulated	RS_AM_vs_RS_AH	Gene
ENSCPOG00000013542	GRIN2A	-2.40931	-0.196289	-2.42748	0.0214839	0.32195	-3.24681	Down-regulated	RS_AM_vs_RS_AH	Gene
ENSCPOG00000026315	PRSS27	-3.41443	-0.511792	-2.40073	0.0228366	0.331448	-3.25681	Down-regulated	RS_AM_vs_RS_AH	Gene
ENSCPOG00000006465	RGS7	-1.39507	3.34489	-2.6068	0.0141527	0.273292	-3.2699	Down-regulated	RS_AM_vs_RS_AH	Gene
ENSCPOG00000000985	TENM2	-1.39676	2.91024	-2.60613	0.0141751	0.273302	-3.27818	Down-regulated	RS_AM_vs_RS_AH	Gene
ENSCPOG00000031702	RELN	-1.22358	6.09558	-2.78699	0.0091822	0.231029	-3.28663	Down-regulated	RS_AM_vs_RS_AH	Gene
ENSCPOG00000015103	SLC18A3	-2.28491	-0.338482	-2.41054	0.0223318	0.328377	-3.29354	Down-regulated	RS_AM_vs_RS_AH	Gene
ENSCPOG00000001618	KCNH6	-3.24992	1.59931	-2.44532	0.020623	0.314929	-3.30625	Down-regulated	RS_AM_vs_RS_AH	Gene
ENSCPOG00000000492	CFAP58	-2.02202	-0.0503556	-2.38174	0.0238437	0.336409	-3.31093	Down-regulated	RS_AM_vs_RS_AH	Gene
ENSCPOG00000024399	NTNG2	-2.56113	4.9241	-2.65853	0.0125161	0.260536	-3.32017	Down-regulated	RS_AM_vs_RS_AH	Gene
ENSCPOG00000013677	IRX6	-1.64397	2.09792	-2.50608	0.0179222	0.296147	-3.33316	Down-regulated	RS_AM_vs_RS_AH	Gene
ENSCPOG00000011314	RBFOX1	-1.34767	3.62206	-2.62406	0.0135859	0.270596	-3.33783	Down-regulated	RS_AM_vs_RS_AH	Gene
ENSCPOG00000015125	GSDMA	-2.29329	-1.06891	-2.34823	0.0257198	0.348581	-3.34362	Down-regulated	RS_AM_vs_RS_AH	Gene
ENSCPOG00000015553	ADAM8	-1.48129	-0.474253	-2.36825	0.0245836	0.339813	-3.35095	Down-regulated	RS_AM_vs_RS_AH	Gene
ENSCPOG00000008234	ALK	-1.46771	0.46145	-2.38533	0.0236504	0.335202	-3.36306	Down-regulated	RS_AM_vs_RS_AH	Gene
ENSCPOG00000011150	SLC35F4	-2.86518	-1.80576	-2.3347	0.0265146	0.35175	-3.36497	Down-regulated	RS_AM_vs_RS_AH	Gene
ENSCPOG00000003874	KCNA6	-1.25582	2.18021	-2.49589	0.0183512	0.299515	-3.36512	Down-regulated	RS_AM_vs_RS_AH	Gene
ENSCPOG00000001711	SNAP91	-1.46362	5.01511	-2.69732	0.0114062	0.254328	-3.36791	Down-regulated	RS_AM_vs_RS_AH	Gene
ENSCPOG00000001050	THEM5	-1.38897	1.84935	-2.47462	0.0192773	0.306152	-3.38073	Down-regulated	RS_AM_vs_RS_AH	Gene
ENSCPOG00000035225	PTCHD1	-1.35519	2.15635	-2.50289	0.0180554	0.296665	-3.39117	Down-regulated	RS_AM_vs_RS_AH	Gene
ENSCPOG00000030270	WDR31	-1.66314	4.23417	-2.60434	0.0142353	0.273359	-3.4035	Down-regulated	RS_AM_vs_RS_AH	Gene
ENSCPOG00000011963	CACNA1I	-1.707	2.78577	-2.53054	0.0169301	0.290033	-3.40782	Down-regulated	RS_AM_vs_RS_AH	Gene
ENSCPOG00000013937	INSM2	-2.28119	-3.31595	-2.31681	0.0276001	0.356778	-3.42447	Down-regulated	RS_AM_vs_RS_AH	Gene
ENSCPOG00000004475	KCNA5	-2.01657	1.39575	-2.39237	0.023275	0.333175	-3.42474	Down-regulated	RS_AM_vs_RS_AH	Gene
ENSCPOG00000023151	CABP2	-2.31539	1.57389	-2.3845	0.0236949	0.335202	-3.42829	Down-regulated	RS_AM_vs_RS_AH	Gene
ENSCPOG00000032293	COL19A1	-1.26478	1.7334	-2.38487	0.0236749	0.335202	-3.42895	Down-regulated	RS_AM_vs_RS_AH	Gene
ENSCPOG00000017157	MIR124-1	-3.39469	-2.77109	-2.30831	0.0281296	0.359358	-3.4301	Down-regulated	RS_AM_vs_RS_AH	Gene
ENSCPOG00000035039	CBLN1	-3.01442	0.282852	-2.31578	0.0276639	0.356778	-3.4346	Down-regulated	RS_AM_vs_RS_AH	Gene
ENSCPOG00000005171	PADI4	-2.71639	-3.31655	-2.30305	0.0284619	0.36154	-3.43594	Down-regulated	RS_AM_vs_RS_AH	Gene
ENSCPOG00000008447	SCRT2	-2.48907	-2.59317	-2.29725	0.0288329	0.362953	-3.43943	Down-regulated	RS_AM_vs_RS_AH	Gene
ENSCPOG00000012369	TFEC	-1.33204	-2.44053	-2.31225	0.0278833	0.356792	-3.44566	Down-regulated	RS_AM_vs_RS_AH	Gene
ENSCPOG00000012131	GDF2	-2.25994	-0.779512	-2.28489	0.0296371	0.365773	-3.46079	Down-regulated	RS_AM_vs_RS_AH	Gene
ENSCPOG00000038085	RAB3A	-1.53196	4.78283	-2.61056	0.0140273	0.272464	-3.46229	Down-regulated	RS_AM_vs_RS_AH	Gene
ENSCPOG00000001162	GRM6	-2.98576	4.12779	-2.54021	0.016552	0.286803	-3.47241	Down-regulated	RS_AM_vs_RS_AH	Gene
ENSCPOG00000004713	EFCAB10	-1.75148	-0.580506	-2.27399	0.0303626	0.368216	-3.47414	Down-regulated	RS_AM_vs_RS_AH	Gene
ENSCPOG00000036240	MDFIC2	-2.36915	-1.69782	-2.26434	0.031019	0.370859	-3.47623	Down-regulated	RS_AM_vs_RS_AH	Gene
ENSCPOG00000001026	OPN4	-1.98536	-1.17078	-2.25741	0.0314984	0.373221	-3.49436	Down-regulated	RS_AM_vs_RS_AH	Gene
ENSCPOG00000039979	MIR124-2	-2.90262	-1.9667	-2.23096	0.0333882	0.38118	-3.52826	Down-regulated	RS_AM_vs_RS_AH	Gene
ENSCPOG00000019720	BTBD17	-1.52198	0.453674	-2.29024	0.029286	0.365098	-3.53814	Down-regulated	RS_AM_vs_RS_AH	Gene
ENSCPOG00000024445	TFAP2E	-2.17134	-0.404004	-2.2362	0.0330061	0.380824	-3.54622	Down-regulated	RS_AM_vs_RS_AH	Gene
ENSCPOG00000036169	GPRIN1	-2.19686	2.18796	-2.37262	0.0243417	0.338809	-3.54651	Down-regulated	RS_AM_vs_RS_AH	Gene
ENSCPOG00000006366	MINAR1	-1.98141	-2.30328	-2.21651	0.0344636	0.382875	-3.55052	Down-regulated	RS_AM_vs_RS_AH	Gene
ENSCPOG00000005176	SLC9A7	-1.21484	1.91368	-2.37552	0.0241824	0.338809	-3.55728	Down-regulated	RS_AM_vs_RS_AH	Gene
ENSCPOG00000003951	VSX1	-2.73204	1.69623	-2.31552	0.0276799	0.356778	-3.56006	Down-regulated	RS_AM_vs_RS_AH	Gene
ENSCPOG00000038140	ADAMDEC1	-2.30922	-1.94331	-2.22586	0.0337644	0.38242	-3.56293	Down-regulated	RS_AM_vs_RS_AH	Gene
ENSCPOG00000023150	IRX4	-1.74552	-0.869132	-2.21518	0.0345639	0.383638	-3.56601	Down-regulated	RS_AM_vs_RS_AH	Gene
ENSCPOG00000010847	NYX	-1.26492	2.11425	-2.37989	0.0239438	0.337517	-3.57654	Down-regulated	RS_AM_vs_RS_AH	Gene
ENSCPOG00000012199	SULT4A1	-1.73429	3.07234	-2.47788	0.0191326	0.30478	-3.57829	Down-regulated	RS_AM_vs_RS_AH	Gene
ENSCPOG00000027598	AQP5	-2.19489	3.23712	-2.42041	0.0218339	0.32502	-3.58381	Down-regulated	RS_AM_vs_RS_AH	Gene
ENSCPOG00000040639	PRRT4	-1.22069	1.25393	-2.31769	0.027546	0.356778	-3.58386	Down-regulated	RS_AM_vs_RS_AH	Gene
ENSCPOG00000009186	TMEM170B	-1.3029	0.946007	-2.26947	0.0306689	0.368945	-3.58963	Down-regulated	RS_AM_vs_RS_AH	Gene
ENSCPOG00000005363	RASGRF1	-1.3703	2.6684	-2.46975	0.0194951	0.308224	-3.59737	Down-regulated	RS_AM_vs_RS_AH	Gene
ENSCPOG00000007674	CROCC	-1.24997	5.9936	-2.64467	0.0129363	0.265392	-3.60038	Down-regulated	RS_AM_vs_RS_AH	Gene
ENSCPOG00000000070	PIWIL4	-2.09408	-1.30659	-2.17898	0.0374031	0.398215	-3.60791	Down-regulated	RS_AM_vs_RS_AH	Gene
ENSCPOG00000000196	GRIK1	-1.84185	4.16121	-2.50768	0.0178556	0.296147	-3.61493	Down-regulated	RS_AM_vs_RS_AH	Gene
ENSCPOG00000003648	PCBP3	-2.47646	5.45079	-2.56264	0.0157047	0.281982	-3.61639	Down-regulated	RS_AM_vs_RS_AH	Gene
ENSCPOG00000004027	ARHGEF4	-1.20173	5.38097	-2.60345	0.0142652	0.273359	-3.62576	Down-regulated	RS_AM_vs_RS_AH	Gene
ENSCPOG00000015393	LRIT1	-2.87018	4.50582	-2.44683	0.0205514	0.314629	-3.62601	Down-regulated	RS_AM_vs_RS_AH	Gene
ENSCPOG00000011765	CHRNB3	-2.50102	-2.16752	-2.16432	0.0386104	0.401771	-3.62789	Down-regulated	RS_AM_vs_RS_AH	Gene
ENSCPOG00000011681	CBLN4	-2.73644	-2.1054	-2.16106	0.0388838	0.403003	-3.63241	Down-regulated	RS_AM_vs_RS_AH	Gene
ENSCPOG00000004156	GAD1	-3.32469	2.76538	-2.32137	0.02732	0.355682	-3.63453	Down-regulated	RS_AM_vs_RS_AH	Gene
ENSCPOG00000033456	U6	-2.25566	-3.3398	-2.17204	0.0379706	0.399412	-3.637	Down-regulated	RS_AM_vs_RS_AH	Gene
ENSCPOG00000000909	ANO2	-1.78105	5.34908	-2.56995	0.0154373	0.28108	-3.64047	Down-regulated	RS_AM_vs_RS_AH	Gene
ENSCPOG00000024518	DBH	-1.72854	-0.294348	-2.2211	0.0341187	0.382835	-3.64247	Down-regulated	RS_AM_vs_RS_AH	Gene
ENSCPOG00000025481	SLC16A3	-1.33523	4.52857	-2.49183	0.0185248	0.300065	-3.65691	Down-regulated	RS_AM_vs_RS_AH	Gene
ENSCPOG00000020561	GPR152	-2.36817	1.87242	-2.25612	0.0315883	0.373737	-3.65879	Down-regulated	RS_AM_vs_RS_AH	Gene
ENSCPOG00000038726	PRSS56	-3.3001	1.24304	-2.21288	0.0347383	0.384278	-3.65931	Down-regulated	RS_AM_vs_RS_AH	Gene
ENSCPOG00000033541	PLCXD2	-2.30104	3.51121	-2.40449	0.0226421	0.33036	-3.66876	Down-regulated	RS_AM_vs_RS_AH	Gene
ENSCPOG00000009662	SST	-3.03862	-0.176634	-2.14955	0.0398624	0.40627	-3.67236	Down-regulated	RS_AM_vs_RS_AH	Gene
ENSCPOG00000012373	KCNA3	-1.8512	1.92503	-2.26828	0.0307495	0.369347	-3.67277	Down-regulated	RS_AM_vs_RS_AH	Gene
ENSCPOG00000008899	LINGO2	-2.22829	-1.39823	-2.12018	0.0424598	0.416106	-3.69584	Down-regulated	RS_AM_vs_RS_AH	Gene
ENSCPOG00000011460	RGS11	-1.68906	2.5127	-2.36261	0.0248993	0.342665	-3.69659	Down-regulated	RS_AM_vs_RS_AH	Gene
ENSCPOG00000011192	KLHL1	-1.80151	-1.47893	-2.13214	0.0413846	0.411649	-3.71059	Down-regulated	RS_AM_vs_RS_AH	Gene
ENSCPOG00000030980	MARCHF4	-1.9101	2.25362	-2.3116	0.0279234	0.357014	-3.71271	Down-regulated	RS_AM_vs_RS_AH	Gene
ENSCPOG00000007109	LHX3	-3.14552	1.79006	-2.20658	0.0352205	0.386341	-3.71294	Down-regulated	RS_AM_vs_RS_AH	Gene
ENSCPOG00000005265	CCDC155	-2.24982	3.40124	-2.40347	0.0226948	0.330608	-3.71713	Down-regulated	RS_AM_vs_RS_AH	Gene
ENSCPOG00000007245	PAX6	-2.64007	5.56564	-2.48474	0.0188316	0.302886	-3.72309	Down-regulated	RS_AM_vs_RS_AH	Gene
ENSCPOG00000011649	LRRIQ4	-3.12119	-0.318647	-2.11135	0.0432695	0.418414	-3.72738	Down-regulated	RS_AM_vs_RS_AH	Gene
ENSCPOG00000010380	CALB2	-2.54718	4.70025	-2.43288	0.0212196	0.319808	-3.72802	Down-regulated	RS_AM_vs_RS_AH	Gene
ENSCPOG00000006308	PLPPR4	-1.63106	1.34154	-2.2831	0.0297553	0.365773	-3.72808	Down-regulated	RS_AM_vs_RS_AH	Gene
ENSCPOG00000013521	FBXO47	-1.83995	-1.96603	-2.09929	0.0443978	0.42349	-3.73323	Down-regulated	RS_AM_vs_RS_AH	Gene
ENSCPOG00000038717	RGS8	-1.9863	2.66863	-2.34007	0.0261968	0.35175	-3.73548	Down-regulated	RS_AM_vs_RS_AH	Gene
ENSCPOG00000024590	RUNDC3A	-1.67417	3.04954	-2.37482	0.0242207	0.338809	-3.73574	Down-regulated	RS_AM_vs_RS_AH	Gene
ENSCPOG00000014214	DRAXIN	-2.1334	-2.72565	-2.08463	0.0458042	0.42839	-3.74195	Down-regulated	RS_AM_vs_RS_AH	Gene
ENSCPOG00000020336	PNPLA3	-1.81877	4.38532	-2.40771	0.0224761	0.329276	-3.76097	Down-regulated	RS_AM_vs_RS_AH	Gene
ENSCPOG00000021574	CABP5	-2.4338	4.24855	-2.39399	0.0231893	0.332869	-3.76465	Down-regulated	RS_AM_vs_RS_AH	Gene
ENSCPOG00000012316	PKP3	-1.62726	-0.869035	-2.11495	0.0429371	0.418092	-3.77162	Down-regulated	RS_AM_vs_RS_AH	Gene
ENSCPOG00000007568	CD109	-1.37498	2.60779	-2.48093	0.0189981	0.304183	-3.77513	Down-regulated	RS_AM_vs_RS_AH	Gene
ENSCPOG00000023432	CHRNB4	-1.41722	4.66688	-2.46013	0.0199324	0.310622	-3.77902	Down-regulated	RS_AM_vs_RS_AH	Gene
ENSCPOG00000005240	SCN5A	-1.21915	-0.14398	-2.14351	0.040385	0.408091	-3.78391	Down-regulated	RS_AM_vs_RS_AH	Gene
ENSCPOG00000003544	SRRM4	-2.10654	1.14959	-2.19691	0.0359719	0.390755	-3.78442	Down-regulated	RS_AM_vs_RS_AH	Gene
ENSCPOG00000020408	PHF24	-2.19654	2.5658	-2.31368	0.0277941	0.356778	-3.79	Down-regulated	RS_AM_vs_RS_AH	Gene
ENSCPOG00000031891	IGFBPL1	-2.10415	-0.41811	-2.06097	0.048157	0.437347	-3.79093	Down-regulated	RS_AM_vs_RS_AH	Gene
ENSCPOG00000013364	MADD	-1.22105	6.33931	-2.56402	0.0156539	0.281394	-3.79205	Down-regulated	RS_AM_vs_RS_AH	Gene
ENSCPOG00000010057	ISL2	-2.64247	-0.0965394	-2.09194	0.0450977	0.425186	-3.795	Down-regulated	RS_AM_vs_RS_AH	Gene
ENSCPOG00000005498	SEBOX	-2.97601	3.90774	-2.31889	0.0274718	0.356778	-3.79861	Down-regulated	RS_AM_vs_RS_AH	Gene
ENSCPOG00000006791	PLPPR1	-1.27218	1.47885	-2.23547	0.0330588	0.380824	-3.80165	Down-regulated	RS_AM_vs_RS_AH	Gene
ENSCPOG00000023160	GDAP1L1	-1.58676	1.07938	-2.18769	0.0367014	0.395936	-3.80191	Down-regulated	RS_AM_vs_RS_AH	Gene
ENSCPOG00000021751	CYP26A1	-1.48071	3.41936	-2.35946	0.0250766	0.343309	-3.80982	Down-regulated	RS_AM_vs_RS_AH	Gene
ENSCPOG00000037679	MSLNL	-1.28878	1.19979	-2.21494	0.0345825	0.383638	-3.81872	Down-regulated	RS_AM_vs_RS_AH	Gene
ENSCPOG00000020676	CDK5R1	-1.37841	2.76299	-2.28588	0.0295719	0.365773	-3.82205	Down-regulated	RS_AM_vs_RS_AH	Gene
ENSCPOG00000014518	NTNG1	-1.25341	1.55382	-2.21417	0.0346406	0.383674	-3.82336	Down-regulated	RS_AM_vs_RS_AH	Gene
ENSCPOG00000002886	PAX1	-1.31053	-4.05705	-2.07977	0.046279	0.430774	-3.82339	Down-regulated	RS_AM_vs_RS_AH	Gene
ENSCPOG00000011114	NRIP3	-1.30202	2.83635	-2.32972	0.0268127	0.352439	-3.83187	Down-regulated	RS_AM_vs_RS_AH	Gene
ENSCPOG00000028688	U6	-2.20908	-0.763131	-2.04398	0.0499113	0.445281	-3.84312	Down-regulated	RS_AM_vs_RS_AH	Gene
ENSCPOG00000005948	GRM2	-1.67819	-0.460006	-2.06999	0.0472471	0.433352	-3.85143	Down-regulated	RS_AM_vs_RS_AH	Gene
ENSCPOG00000003935	AGBL2	-1.30542	1.00434	-2.14297	0.0404316	0.408091	-3.85445	Down-regulated	RS_AM_vs_RS_AH	Gene
ENSCPOG00000036337	C19orf85	-1.35657	-1.04615	-2.04885	0.0494033	0.443204	-3.8572	Down-regulated	RS_AM_vs_RS_AH	Gene
ENSCPOG00000013443	IL1RL1	-1.84021	-1.25995	-2.07113	0.0471341	0.433336	-3.87014	Down-regulated	RS_AM_vs_RS_AH	Gene
ENSCPOG00000008641	UNC80	-1.28251	3.56687	-2.37844	0.0240229	0.337941	-3.87089	Down-regulated	RS_AM_vs_RS_AH	Gene
ENSCPOG00000004982	C8orf74	-2.50909	2.41369	-2.18656	0.0367918	0.396264	-3.878	Down-regulated	RS_AM_vs_RS_AH	Gene
ENSCPOG00000000441	ZSWIM2	-2.98366	0.952551	-2.07029	0.0472177	0.433336	-3.88167	Down-regulated	RS_AM_vs_RS_AH	Gene
ENSCPOG00000019432	P2RX3	-1.30347	0.233064	-2.06429	0.0478208	0.435808	-3.90301	Down-regulated	RS_AM_vs_RS_AH	Gene
ENSCPOG00000015056	TPBGL	-1.54607	1.52124	-2.08154	0.046105	0.42992	-3.91509	Down-regulated	RS_AM_vs_RS_AH	Gene
ENSCPOG00000011676	NRXN3	-1.36309	4.08309	-2.39241	0.0232732	0.333175	-3.93598	Down-regulated	RS_AM_vs_RS_AH	Gene
ENSCPOG00000007022	IMPG1	-2.73322	4.1388	-2.27277	0.0304451	0.368216	-3.95064	Down-regulated	RS_AM_vs_RS_AH	Gene
ENSCPOG00000032003	ATP8A2	-1.40761	3.97762	-2.3387	0.0262778	0.35175	-3.95544	Down-regulated	RS_AM_vs_RS_AH	Gene
ENSCPOG00000015730	GALNTL6	-1.62222	3.5264	-2.29517	0.0289669	0.363535	-3.95943	Down-regulated	RS_AM_vs_RS_AH	Gene
ENSCPOG00000022127	VSTM2B	-1.59553	2.57925	-2.24297	0.0325179	0.379013	-3.96052	Down-regulated	RS_AM_vs_RS_AH	Gene
ENSCPOG00000002878	SNAP25	-2.40734	6.57294	-2.45037	0.020385	0.312657	-3.98674	Down-regulated	RS_AM_vs_RS_AH	Gene
ENSCPOG00000021953	CARTPT	-2.53316	1.21144	-2.05722	0.0485397	0.439728	-3.99373	Down-regulated	RS_AM_vs_RS_AH	Gene
ENSCPOG00000006341	LINGO3	-2.24043	3.59031	-2.17946	0.0373638	0.398215	-3.99886	Down-regulated	RS_AM_vs_RS_AH	Gene
ENSCPOG00000033054	NCCRP1	-1.63065	1.99133	-2.08421	0.0458448	0.428513	-4.02247	Down-regulated	RS_AM_vs_RS_AH	Gene
ENSCPOG00000010074	CRB2	-2.03459	4.69693	-2.3049	0.0283449	0.360931	-4.03902	Down-regulated	RS_AM_vs_RS_AH	Gene
ENSCPOG00000005635	WNT16	-1.43456	0.343458	-2.07469	0.0467796	0.432938	-4.05647	Down-regulated	RS_AM_vs_RS_AH	Gene
ENSCPOG00000004795	PHACTR3	-1.21544	2.21021	-2.18979	0.0365341	0.394946	-4.05711	Down-regulated	RS_AM_vs_RS_AH	Gene
ENSCPOG00000039650	MYO3B	-1.75245	2.83276	-2.14587	0.0401799	0.40689	-4.06433	Down-regulated	RS_AM_vs_RS_AH	Gene
ENSCPOG00000036687	CRX	-2.37222	6.41891	-2.3719	0.0243813	0.338809	-4.07353	Down-regulated	RS_AM_vs_RS_AH	Gene
ENSCPOG00000007435	GPR137C	-1.55466	3.4464	-2.24731	0.0322083	0.377982	-4.07597	Down-regulated	RS_AM_vs_RS_AH	Gene
ENSCPOG00000009265	DRD2	-2.03744	2.09497	-2.10661	0.0437093	0.420462	-4.08158	Down-regulated	RS_AM_vs_RS_AH	Gene
ENSCPOG00000007080	SLC38A8	-2.4083	1.90854	-2.18307	0.0370718	0.39747	-4.08285	Down-regulated	RS_AM_vs_RS_AH	Gene
ENSCPOG00000000945	GLB1L2	-2.17529	3.35698	-2.1821	0.0371503	0.398039	-4.08297	Down-regulated	RS_AM_vs_RS_AH	Gene
ENSCPOG00000022880	RHBDL3	-1.2349	2.19973	-2.1245	0.0420685	0.414154	-4.09864	Down-regulated	RS_AM_vs_RS_AH	Gene
ENSCPOG00000020168	CASZ1	-1.71963	5.59614	-2.34045	0.0261747	0.35175	-4.12912	Down-regulated	RS_AM_vs_RS_AH	Gene
ENSCPOG00000002760	TDRD9	-1.34173	2.97965	-2.1842	0.036981	0.397299	-4.1334	Down-regulated	RS_AM_vs_RS_AH	Gene
ENSCPOG00000013638	EML5	-1.52711	3.43293	-2.2042	0.0354036	0.387536	-4.13541	Down-regulated	RS_AM_vs_RS_AH	Gene
ENSCPOG00000019958	WDR17	-2.25335	3.90313	-2.18003	0.0373175	0.398197	-4.14712	Down-regulated	RS_AM_vs_RS_AH	Gene
ENSCPOG00000001487	GUCY2D	-2.55217	6.00337	-2.30244	0.0285008	0.361741	-4.15692	Down-regulated	RS_AM_vs_RS_AH	Gene
ENSCPOG00000003172	VSX2	-2.68682	2.92298	-2.07294	0.0469535	0.433336	-4.16849	Down-regulated	RS_AM_vs_RS_AH	Gene
ENSCPOG00000025248	NEUROD1	-2.56722	3.588	-2.11801	0.0426572	0.417125	-4.16941	Down-regulated	RS_AM_vs_RS_AH	Gene
ENSCPOG00000010707	SLC1A7	-2.39165	4.02911	-2.13941	0.0407427	0.409912	-4.19832	Down-regulated	RS_AM_vs_RS_AH	Gene
ENSCPOG00000038418	CABP4	-2.2135	4.989	-2.23758	0.0329062	0.380824	-4.20944	Down-regulated	RS_AM_vs_RS_AH	Gene
ENSCPOG00000025571	SAMD7	-2.54443	3.80963	-2.13346	0.0412667	0.411649	-4.2155	Down-regulated	RS_AM_vs_RS_AH	Gene
ENSCPOG00000007483	SEZ6	-1.6266	4.40133	-2.24723	0.0322142	0.377982	-4.22268	Down-regulated	RS_AM_vs_RS_AH	Gene
ENSCPOG00000031197	SNCB	-2.083	5.9973	-2.3067	0.028231	0.359776	-4.23394	Down-regulated	RS_AM_vs_RS_AH	Gene
ENSCPOG00000032893	KCNV2	-2.17616	4.85155	-2.15914	0.0390457	0.403721	-4.24005	Down-regulated	RS_AM_vs_RS_AH	Gene
ENSCPOG00000030537	FAM167B	-1.2533	1.70173	-2.17689	0.0375732	0.398215	-4.24342	Down-regulated	RS_AM_vs_RS_AH	Gene
ENSCPOG00000006605	REEP6	-1.78269	5.34694	-2.26159	0.0312087	0.37173	-4.25738	Down-regulated	RS_AM_vs_RS_AH	Gene
ENSCPOG00000015749	SLCO4A1	-2.47215	3.83324	-2.08897	0.0453832	0.426458	-4.26775	Down-regulated	RS_AM_vs_RS_AH	Gene
ENSCPOG00000010209	OPN1SW	-3.23898	5.31922	-2.14321	0.0404103	0.408091	-4.27855	Down-regulated	RS_AM_vs_RS_AH	Gene
ENSCPOG00000011838	SPOCK3	-1.21411	3.20983	-2.13377	0.0412393	0.411649	-4.28757	Down-regulated	RS_AM_vs_RS_AH	Gene
ENSCPOG00000008032	SV2B	-2.27459	5.68676	-2.22997	0.0334611	0.381613	-4.2903	Down-regulated	RS_AM_vs_RS_AH	Gene
ENSCPOG00000011919	ASTN1	-1.24846	3.90057	-2.15264	0.0395974	0.405335	-4.30026	Down-regulated	RS_AM_vs_RS_AH	Gene
ENSCPOG00000022750	KCNH2	-1.23023	3.12219	-2.0983	0.0444916	0.423698	-4.32585	Down-regulated	RS_AM_vs_RS_AH	Gene
ENSCPOG00000013976	SVOP	-1.58284	3.93964	-2.10094	0.0442417	0.422859	-4.33583	Down-regulated	RS_AM_vs_RS_AH	Gene
ENSCPOG00000002602	ADCY1	-2.0916	3.79873	-2.11009	0.0433859	0.418762	-4.33796	Down-regulated	RS_AM_vs_RS_AH	Gene
ENSCPOG00000002097	KCNB1	-1.97653	4.87658	-2.15588	0.0393213	0.405208	-4.39438	Down-regulated	RS_AM_vs_RS_AH	Gene
ENSCPOG00000034444	HPCA	-2.00895	3.77326	-2.05229	0.0490469	0.441567	-4.39748	Down-regulated	RS_AM_vs_RS_AH	Gene
ENSCPOG00000008177	MEIS1	-1.36243	4.74454	-2.11452	0.0429768	0.418092	-4.407	Down-regulated	RS_AM_vs_RS_AH	Gene
ENSCPOG00000004460	IGSF9	-1.68955	5.20577	-2.18109	0.0372319	0.398097	-4.41491	Down-regulated	RS_AM_vs_RS_AH	Gene
ENSCPOG00000013842	GRTP1	-1.20971	3.79713	-2.06126	0.0481275	0.437332	-4.42162	Down-regulated	RS_AM_vs_RS_AH	Gene
ENSCPOG00000007567	PCSK1N	-1.32216	3.99974	-2.11277	0.0431383	0.418092	-4.42742	Down-regulated	RS_AM_vs_RS_AH	Gene
ENSCPOG00000013596	SLC24A1	-2.38267	5.75756	-2.15479	0.0394142	0.405208	-4.43685	Down-regulated	RS_AM_vs_RS_AH	Gene
ENSCPOG00000031923	PRCD	-1.67409	6.73008	-2.18138	0.0372085	0.398097	-4.54396	Down-regulated	RS_AM_vs_RS_AH	Gene
ENSCPOG00000008974	NR2E3	-2.648	5.619	-2.09307	0.0449896	0.425082	-4.5565	Down-regulated	RS_AM_vs_RS_AH	Gene
ENSCPOG00000002526	RPGRIP1	-1.37485	4.81055	-2.08725	0.0455495	0.427282	-4.56345	Down-regulated	RS_AM_vs_RS_AH	Gene
ENSCPOG00000019364	PLCH2	-1.91523	4.742	-2.07058	0.0471884	0.433336	-4.56396	Down-regulated	RS_AM_vs_RS_AH	Gene
ENSCPOG00000004688	PCARE	-1.92637	5.33833	-2.06893	0.0473539	0.433824	-4.61239	Down-regulated	RS_AM_vs_RS_AH	Gene
ENSCPOG00000009625	CRMP1	-1.47215	4.99672	-2.07275	0.0469723	0.433336	-4.66045	Down-regulated	RS_AM_vs_RS_AH	Gene
ENSCPOG00000001694	MAK	-1.45292	6.53135	-2.10706	0.0436677	0.420449	-4.69377	Down-regulated	RS_AM_vs_RS_AH	Gene

## Sheet: Table 5-4 Retina_proteins
Supplementary Table S5. Significant genes and proteins identified by volcano plot analysis in AM versus AH across retina, choroid, and sclera.
name	ID	p.val	p.adj	significant	ratio	AH_centered	AM_centered	Expression	Comparison	Type
A176_003473	A0A0H4WSW1	2.05398e-11	1.27e-05	TRUE	-1.35	0.437	-0.911	Down-regulated	RR_AM_vs_RR_AH	Protein
Atp5me	A0A286XDX6	5.30323e-09	0.0164	TRUE	1.4	-0.471	0.93	Up-regulated	RR_AM_vs_RR_AH	Protein
DM480_05530	A0A345WMZ7	1.59191e-09	0.00472	TRUE	1.31	-0.425	0.886	Up-regulated	RR_AM_vs_RR_AH	Protein
galE DM480_07850	A0A345WP39	1.18778e-09	0.00347	TRUE	-1.2	0.408	-0.791	Down-regulated	RR_AM_vs_RR_AH	Protein
GLRX	A0A286XD11	4.08546e-09	0.0127	TRUE	1.56	-0.588	0.97	Up-regulated	RR_AM_vs_RR_AH	Protein
GLT8D2	A0A286XXU8	1.21875e-09	0.00358	TRUE	1.58	-0.558	1.03	Up-regulated	RR_AM_vs_RR_AH	Protein
HECW2	H0VDF2	2.51246e-10	0.000418	TRUE	-1.33	0.459	-0.872	Down-regulated	RR_AM_vs_RR_AH	Protein
lnt CHR62_06755	A0A423S4Q2	4.53989e-09	0.0141	TRUE	-1.72	0.549	-1.17	Down-regulated	RR_AM_vs_RR_AH	Protein
LOC100730185	A0A286XIP8	1.5801e-08	0.044	TRUE	2.44	-0.878	1.56	Up-regulated	RR_AM_vs_RR_AH	Protein
MED14	A0A286XEY1	2.0678e-09	0.00633	TRUE	1.51	-0.451	1.06	Up-regulated	RR_AM_vs_RR_AH	Protein
MICALL1	H0UVH9	1.60219e-09	0.00475	TRUE	-1.65	0.539	-1.11	Down-regulated	RR_AM_vs_RR_AH	Protein
NFYA	A0A286XU19	9.56794e-09	0.0287	TRUE	1.5	-0.521	0.981	Up-regulated	RR_AM_vs_RR_AH	Protein
OASL	H0V9N2	6.5821e-11	6.76e-05	TRUE	-1.96	0.682	-1.28	Down-regulated	RR_AM_vs_RR_AH	Protein
PRDM11	A0A286XMV8	4.08689e-10	0.000743	TRUE	-1.65	0.581	-1.07	Down-regulated	RR_AM_vs_RR_AH	Protein
ptsP CHR62_12215	A0A423S1Z3	5.308e-08	0.0947	FALSE	-1.67	0.479	-1.19	Down-regulated	RR_AM_vs_RR_AH	Protein
REM1	A0A286Y1K7	1.44918e-09	0.0043	TRUE	-1.25	0.397	-0.848	Down-regulated	RR_AM_vs_RR_AH	Protein
SCN10A	H0VPZ0	9.42315e-11	7.81e-05	TRUE	-1.35	0.424	-0.923	Down-regulated	RR_AM_vs_RR_AH	Protein
SPI1	H0VWC7	2.0827e-09	0.00638	TRUE	-1.34	0.477	-0.863	Down-regulated	RR_AM_vs_RR_AH	Protein
SYCP3	A0A286Y137	9.1341e-11	7.74e-05	TRUE	-1.3	0.396	-0.9	Down-regulated	RR_AM_vs_RR_AH	Protein
TNIK	A0A286XZM8	3.08925e-09	0.0095	TRUE	-1.2	0.425	-0.77	Down-regulated	RR_AM_vs_RR_AH	Protein
A0A286XAH4	A0A286XAH4	6.84015e-05	0.509	FALSE	-4.43	1.31	-3.12	Down-regulated	RR_AM_vs_RR_AH	Protein
A0A286XRP3	A0A286XRP3	1.11471e-06	0.29	FALSE	4.32	-1.54	2.79	Up-regulated	RR_AM_vs_RR_AH	Protein
A0A286XTF1	A0A286XTF1	2.45726e-06	0.353	FALSE	5.05	-1.69	3.36	Up-regulated	RR_AM_vs_RR_AH	Protein
A0A286Y3R3	A0A286Y3R3	5.08256e-06	0.399	FALSE	-1.83	0.584	-1.25	Down-regulated	RR_AM_vs_RR_AH	Protein
A176_000116	A0A0H4WKE6	0.00132505	0.642	FALSE	-1.32	0.41	-0.905	Down-regulated	RR_AM_vs_RR_AH	Protein
A176_000386	A0A0H4WL76	8.21683e-05	0.527	FALSE	-1.45	0.476	-0.971	Down-regulated	RR_AM_vs_RR_AH	Protein
A176_000782	A0A0H4WR81	7.82072e-06	0.422	FALSE	-1.23	0.394	-0.839	Down-regulated	RR_AM_vs_RR_AH	Protein
A176_001102	A0A0H4WS52	2.11747e-05	0.466	FALSE	3.45	-1.13	2.32	Up-regulated	RR_AM_vs_RR_AH	Protein
A176_001697	A0A0H4WU01	0.000969873	0.623	FALSE	-1.29	0.418	-0.873	Down-regulated	RR_AM_vs_RR_AH	Protein
A176_002218	A0A0H4WP83	2.01483e-05	0.463	FALSE	-3.08	1.02	-2.07	Down-regulated	RR_AM_vs_RR_AH	Protein
A176_003126	A0A0H4WTT6	5.70766e-06	0.406	FALSE	-1.44	0.402	-1.04	Down-regulated	RR_AM_vs_RR_AH	Protein
A176_006943	A0A0H4X322	3.42473e-08	0.0753	FALSE	-1.8	0.594	-1.2	Down-regulated	RR_AM_vs_RR_AH	Protein
ANKRD33	H0UVI7	0.000182515	0.552	FALSE	-1.32	0.382	-0.94	Down-regulated	RR_AM_vs_RR_AH	Protein
ARL8A	H0VXT4	1.37688e-05	0.446	FALSE	-2.37	0.742	-1.62	Down-regulated	RR_AM_vs_RR_AH	Protein
BNIP3	A0A286XVZ8	1.44253e-07	0.143	FALSE	-1.33	0.407	-0.928	Down-regulated	RR_AM_vs_RR_AH	Protein
BNIP3L	A0A286XCQ9	9.06398e-08	0.119	FALSE	-1.78	0.619	-1.16	Down-regulated	RR_AM_vs_RR_AH	Protein
C14orf93	H0VQ47	0.000277758	0.567	FALSE	2.2	-0.833	1.37	Up-regulated	RR_AM_vs_RR_AH	Protein
CACNA2D1.1	A0A286Y286	6.4426e-05	0.518	FALSE	-1.25	0.419	-0.831	Down-regulated	RR_AM_vs_RR_AH	Protein
CDC42BPG	H0VBN5	8.55298e-06	0.426	FALSE	-3.29	1.13	-2.16	Down-regulated	RR_AM_vs_RR_AH	Protein
CDYL2	H0VD46	1.16276e-05	0.44	FALSE	-1.33	0.438	-0.89	Down-regulated	RR_AM_vs_RR_AH	Protein
CENPC	H0UX86	4.083e-07	0.206	FALSE	-1.35	0.477	-0.872	Down-regulated	RR_AM_vs_RR_AH	Protein
CENPF	H0VQV9	1.73482e-05	0.456	FALSE	-1.5	0.46	-1.04	Down-regulated	RR_AM_vs_RR_AH	Protein
CEP152	H0V7Z0	1.33715e-05	0.445	FALSE	-2.5	0.91	-1.59	Down-regulated	RR_AM_vs_RR_AH	Protein
CHR62_06500	A0A423S4G9	1.50833e-05	0.45	FALSE	1.99	-0.782	1.21	Up-regulated	RR_AM_vs_RR_AH	Protein
CNTN5	H0VIX3	0.00135692	0.643	FALSE	-1.21	0.487	-0.726	Down-regulated	RR_AM_vs_RR_AH	Protein
DDX10	H0UUX0	0.013325	0.75	FALSE	1.67	-1.35	0.318	Up-regulated	RR_AM_vs_RR_AH	Protein
DDX25	H0VJ77	7.7546e-06	0.422	FALSE	-1.65	0.582	-1.07	Down-regulated	RR_AM_vs_RR_AH	Protein
DM480_08105	A0A345WP83	8.82305e-07	0.269	FALSE	-1.68	0.491	-1.19	Down-regulated	RR_AM_vs_RR_AH	Protein
DM480_08340	A0A345WTD5	1.85517e-07	0.16	FALSE	-1.35	0.547	-0.805	Down-regulated	RR_AM_vs_RR_AH	Protein
DSTYK	A0A286XWB1	8.24337e-06	0.424	FALSE	-1.64	0.562	-1.08	Down-regulated	RR_AM_vs_RR_AH	Protein
ELOVL2	H0VBN2	0.000513906	0.589	FALSE	-1.4	0.417	-0.985	Down-regulated	RR_AM_vs_RR_AH	Protein
ENPP2	A0A286XRP7	0.000495745	0.588	FALSE	-1.47	0.54	-0.93	Down-regulated	RR_AM_vs_RR_AH	Protein
EPHA2	H0UZZ7	1.06069e-05	0.436	FALSE	-1.96	0.693	-1.27	Down-regulated	RR_AM_vs_RR_AH	Protein
FAM210A	A0A286XCY3	3.87812e-07	0.203	FALSE	-1.27	0.465	-0.802	Down-regulated	RR_AM_vs_RR_AH	Protein
FXYD1	H0W6X9	5.73688e-07	0.233	FALSE	-1.4	0.489	-0.915	Down-regulated	RR_AM_vs_RR_AH	Protein
GALNT13	H0VMZ9	2.93281e-05	0.483	FALSE	1.62	-0.618	1	Up-regulated	RR_AM_vs_RR_AH	Protein
GINM1	H0VBP2	1.32373e-05	0.445	FALSE	-2.36	0.751	-1.61	Down-regulated	RR_AM_vs_RR_AH	Protein
GLB1L	H0V3H9	0.000224289	0.559	FALSE	-1.55	0.45	-1.1	Down-regulated	RR_AM_vs_RR_AH	Protein
H0W240	H0W240	4.20437e-05	0.5	FALSE	2.1	-0.715	1.39	Up-regulated	RR_AM_vs_RR_AH	Protein
HMGN3	A0A286XPU6	0.027953	0.782	FALSE	-1.64	0.548	-1.1	Down-regulated	RR_AM_vs_RR_AH	Protein
HNRNPLL.1	H0VZN1	4.6021e-06	0.394	FALSE	1.66	-0.564	1.1	Up-regulated	RR_AM_vs_RR_AH	Protein
IGSF3	A0A286Y1Y4	1.89611e-06	0.333	FALSE	2.84	-1.09	1.75	Up-regulated	RR_AM_vs_RR_AH	Protein
ITPR2	H0VLH8	2.73245e-05	0.479	FALSE	-1.51	0.413	-1.1	Down-regulated	RR_AM_vs_RR_AH	Protein
KIF1A.1	A0A286Y325	1.60085e-07	0.15	FALSE	1.61	-0.516	1.09	Up-regulated	RR_AM_vs_RR_AH	Protein
KLHL15	A0A286Y5N4	6.14349e-05	0.516	FALSE	-2.05	0.595	-1.46	Down-regulated	RR_AM_vs_RR_AH	Protein
KPNA5	A0A286Y281	2.28841e-05	0.47	FALSE	-1.2	0.362	-0.836	Down-regulated	RR_AM_vs_RR_AH	Protein
LIPA	H0UV43	1.06823e-07	0.126	FALSE	-1.75	0.545	-1.21	Down-regulated	RR_AM_vs_RR_AH	Protein
LOC100728571	H0VMT1	7.8405e-06	0.401	FALSE	6.16	-2.53	3.63	Up-regulated	RR_AM_vs_RR_AH	Protein
Map2	A0A286XEC4	8.29005e-05	0.528	FALSE	-1.34	0.469	-0.872	Down-regulated	RR_AM_vs_RR_AH	Protein
MARVELD1	H0VYT2	2.58428e-06	0.356	FALSE	1.67	-0.624	1.05	Up-regulated	RR_AM_vs_RR_AH	Protein
MSRB1	H0VJL9	0.000572461	0.594	FALSE	-1.8	0.594	-1.2	Down-regulated	RR_AM_vs_RR_AH	Protein
MT3	A0A286XAN2	1.32502e-06	0.304	FALSE	1.36	-0.531	0.826	Up-regulated	RR_AM_vs_RR_AH	Protein
MTA3	H0V595	0.000211589	0.557	FALSE	-1.27	0.357	-0.91	Down-regulated	RR_AM_vs_RR_AH	Protein
MYEF2	A0A286X8F9	1.33706e-05	0.445	FALSE	-1.3	0.328	-0.976	Down-regulated	RR_AM_vs_RR_AH	Protein
Myh2	H0V2N7	0.00458551	0.707	FALSE	-1.25	0.553	-0.697	Down-regulated	RR_AM_vs_RR_AH	Protein
NOM1	H0VZV4	1.54711e-06	0.317	FALSE	-1.76	0.604	-1.16	Down-regulated	RR_AM_vs_RR_AH	Protein
NPRL2	H0UZB8	3.92524e-05	0.497	FALSE	-1.93	0.638	-1.29	Down-regulated	RR_AM_vs_RR_AH	Protein
PCDHGA6.1	A0A286XGZ5	4.24339e-05	0.501	FALSE	-2.21	0.768	-1.45	Down-regulated	RR_AM_vs_RR_AH	Protein
PDIA5	H0VE06	1.47306e-05	0.449	FALSE	-1.44	0.397	-1.04	Down-regulated	RR_AM_vs_RR_AH	Protein
PHF20	H0UXL4	0.000288128	0.568	FALSE	-2.23	0.832	-1.4	Down-regulated	RR_AM_vs_RR_AH	Protein
POLR1A	H0VL87	8.92313e-06	0.428	FALSE	-1.25	0.449	-0.802	Down-regulated	RR_AM_vs_RR_AH	Protein
PREX1	A0A286XAY2	0.000158008	0.548	FALSE	2.19	-0.768	1.42	Up-regulated	RR_AM_vs_RR_AH	Protein
RAB1B	H0VS12	3.06432e-08	0.0705	FALSE	1.55	-0.541	1.01	Up-regulated	RR_AM_vs_RR_AH	Protein
RAB3GAP1	A0A286X9L1	6.91379e-07	0.248	FALSE	-1.86	0.587	-1.27	Down-regulated	RR_AM_vs_RR_AH	Protein
RASSF6	H0VD86	0.000102858	0.535	FALSE	-1.63	0.545	-1.08	Down-regulated	RR_AM_vs_RR_AH	Protein
REEP5	A0A286XCS6	8.29056e-08	0.115	FALSE	1.22	-0.442	0.775	Up-regulated	RR_AM_vs_RR_AH	Protein
REV3L	H0W6P7	1.16063e-05	0.44	FALSE	-2.81	0.974	-1.84	Down-regulated	RR_AM_vs_RR_AH	Protein
rfbB CHR62_00165	A0A423S7I6	1.54622e-07	0.148	FALSE	-2.98	1.01	-1.97	Down-regulated	RR_AM_vs_RR_AH	Protein
RIOK3	H0VBB9	4.28378e-08	0.0851	FALSE	-1.21	0.458	-0.756	Down-regulated	RR_AM_vs_RR_AH	Protein
rplQ DM480_01840	A0A345WL64	1.77642e-06	0.328	FALSE	1.29	-0.551	0.741	Up-regulated	RR_AM_vs_RR_AH	Protein
RRN3	H0V1I6	3.13105e-05	0.486	FALSE	-1.89	0.58	-1.31	Down-regulated	RR_AM_vs_RR_AH	Protein
S100B	A0A286XMW9	0.000331616	0.572	FALSE	-1.71	0.599	-1.11	Down-regulated	RR_AM_vs_RR_AH	Protein
SBK2	A0A286XN76	8.89225e-06	0.428	FALSE	3.15	-1.15	2	Up-regulated	RR_AM_vs_RR_AH	Protein
SDHA	Q0QF16	1.60907e-05	0.452	FALSE	-1.9	0.7	-1.2	Down-regulated	RR_AM_vs_RR_AH	Protein
SLC25A42	H0VMY0	2.08234e-06	0.34	FALSE	1.29	-0.539	0.752	Up-regulated	RR_AM_vs_RR_AH	Protein
SLC7A11	H0VMU0	0.00028839	0.568	FALSE	-1.22	0.364	-0.858	Down-regulated	RR_AM_vs_RR_AH	Protein
SLC7A7	H0V660	5.33562e-08	0.0949	FALSE	1.7	-0.563	1.14	Up-regulated	RR_AM_vs_RR_AH	Protein
SYBU	H0WBI8	9.16073e-08	0.119	FALSE	-1.42	0.505	-0.912	Down-regulated	RR_AM_vs_RR_AH	Protein
TADA1	H0WDB9	2.56695e-06	0.356	FALSE	-1.49	0.622	-0.868	Down-regulated	RR_AM_vs_RR_AH	Protein
TAX1BP3	A0A286XD20	3.25239e-07	0.194	FALSE	1.46	-0.487	0.97	Up-regulated	RR_AM_vs_RR_AH	Protein
TBC1D4	A0A286Y2X2	1.24899e-05	0.442	FALSE	1.47	-0.457	1.01	Up-regulated	RR_AM_vs_RR_AH	Protein
TBC1D8	H0W4L9	5.52546e-05	0.512	FALSE	-1.99	0.695	-1.3	Down-regulated	RR_AM_vs_RR_AH	Protein
TESMIN	A0A286X7S1	1.08469e-05	0.437	FALSE	-1.31	0.407	-0.907	Down-regulated	RR_AM_vs_RR_AH	Protein
TRRAP.1	H0V9S2	0.000124893	0.541	FALSE	-3.02	1.24	-1.79	Down-regulated	RR_AM_vs_RR_AH	Protein
tuf DM480_02000	A0A345WL94	5.58005e-07	0.231	FALSE	-2.11	0.707	-1.4	Down-regulated	RR_AM_vs_RR_AH	Protein
UBN1	H0VJJ7	9.04527e-06	0.429	FALSE	-1.26	0.454	-0.808	Down-regulated	RR_AM_vs_RR_AH	Protein
WDR75	H0VNL3	7.48034e-07	0.254	FALSE	-1.51	0.551	-0.96	Down-regulated	RR_AM_vs_RR_AH	Protein
ZBTB39	A0A286XNE5	2.39305e-08	0.06	FALSE	-1.53	0.485	-1.04	Down-regulated	RR_AM_vs_RR_AH	Protein
ZNF366	A0A286XDR9	2.41648e-06	0.351	FALSE	-4.73	1.63	-3.1	Down-regulated	RR_AM_vs_RR_AH	Protein
ZSCAN2	A0A286XC63	3.37891e-05	0.49	FALSE	3.08	-1.25	1.83	Up-regulated	RR_AM_vs_RR_AH	Protein
ZZZ3	A0A286XRR6	6.28511e-06	0.411	FALSE	-2.11	0.703	-1.41	Down-regulated	RR_AM_vs_RR_AH	Protein

## Sheet: Table 5-5 Choroid_proteins
Supplementary Table S5. Significant genes and proteins identified by volcano plot analysis in AM versus AH across retina, choroid, and sclera.
name	ID	p.val	p.adj	significant	RC_AM_vs_RC_AH_ratio	AH_centered	AM_centered	Expression	Comparison	Type
A0A286XJK6	A0A286XJK6	1.24916e-05	6.12e-07	TRUE	-1.3	0.864	-0.434	Down-regulated	RC_AM_vs_RC_AH	Protein
A0A286XWR7	A0A286XWR7	6.88467e-06	8.23e-08	TRUE	1.92	-1.28	0.643	Up-regulated	RC_AM_vs_RC_AH	Protein
ANAPC2	H0VFC1	0.00106727	0.015	TRUE	1.44	-0.426	1.02	Up-regulated	RC_AM_vs_RC_AH	Protein
MYL2	H0VHI4	0.000134952	0.00028	TRUE	2.05	-0.762	1.29	Up-regulated	RC_AM_vs_RC_AH	Protein
MYOT	H0UWP6	5.70099e-05	4.35e-05	TRUE	1.57	-0.589	0.977	Up-regulated	RC_AM_vs_RC_AH	Protein
TNNC1	H0V0G7	0.000178017	0.000522	TRUE	2.17	-0.939	1.23	Up-regulated	RC_AM_vs_RC_AH	Protein
TNNI1	A0A286X8T1	0.000119783	0.000219	TRUE	1.91	-0.687	1.23	Up-regulated	RC_AM_vs_RC_AH	Protein
TNNT1	A0A286XHE7	5.52426e-05	4.11e-05	TRUE	1.76	-0.579	1.18	Up-regulated	RC_AM_vs_RC_AH	Protein
A0A286XFQ9	A0A286XFQ9	0.0113016	0.218	FALSE	1.39	-0.275	1.11	Up-regulated	RC_AM_vs_RC_AH	Protein
A0A346TKZ7	A0A346TKZ7	0.0154452	0.289	FALSE	1.26	-0.471	0.794	Up-regulated	RC_AM_vs_RC_AH	Protein
COL6A3	A0A286XZP1	0.0209981	0.367	FALSE	1.21	-0.445	0.767	Up-regulated	RC_AM_vs_RC_AH	Protein
MYH7	A0A286XQY6	0.00369505	0.0775	FALSE	1.51	-0.544	0.968	Up-regulated	RC_AM_vs_RC_AH	Protein
TWSG1	H0VU49	0.0414786	0.537	FALSE	1.59	-0.103	1.49	Up-regulated	RC_AM_vs_RC_AH	Protein

## Sheet: Table 5-6 Sclera_proteins
Supplementary Table S5. Significant genes and proteins identified by volcano plot analysis in AM versus AH across retina, choroid, and sclera.
name	ID	p.val	p.adj	significant	ratio	AH_centered	AM_centered	Expression	Comparison	Type
GSTK1	H0WCS9	0.00424241	1	FALSE	2.25	-2.18	0.063	Up-regulated	RS_AM_vs_RS_AH	Protein
hslU CHR62_06145	A0A423S5N6	0.00192476	1	FALSE	1.54	-1.57	-0.0276	Up-regulated	RS_AM_vs_RS_AH	Protein
A0A286XWR7	A0A286XWR7	3.02228e-05	1	FALSE	1.65	-0.817	0.833	Up-regulated	RS_AM_vs_RS_AH	Protein
A176_003340	A0A0H4WXT9	0.00277781	1	FALSE	-1.42	0.67	-0.747	Down-regulated	RS_AM_vs_RS_AH	Protein
A176_006800	A0A0H4X7E5	0.0138199	1	FALSE	-1.22	0.792	-0.432	Down-regulated	RS_AM_vs_RS_AH	Protein
APOF	H0VS71	0.00135827	1	FALSE	-1.25	0.328	-0.917	Down-regulated	RS_AM_vs_RS_AH	Protein
H0UVX3	H0UVX3	0.0408331	1	FALSE	1.2	-0.574	0.624	Up-regulated	RS_AM_vs_RS_AH	Protein
H0VGH2	H0VGH2	2.39561e-05	1	FALSE	1.4	-0.705	0.696	Up-regulated	RS_AM_vs_RS_AH	Protein
H0W320	H0W320	0.0234356	1	FALSE	-1.28	0.23	-1.05	Down-regulated	RS_AM_vs_RS_AH	Protein
