# Supplementary material for: Cross-tissue dual-omics analysis reveals molecular programs linked to myopia susceptibility and progression
Source: Life Sci Alliance. 2026 Jun 29;9(9):e202503595. doi: 10.26508/lsa.202503595 (PMC13315480; doi:10.26508/lsa.202503595)
Supplement: Supplementary file 6 [file LSA-2025-03595_TableS6.xlsx]

## Sheet: CvsR_DEGup
Supplementary Table S6. Venn analysis of tissue-specific and shared dysregulated genes and proteins in AM versus AH
genes	status
ENSCPOG00000040155	common_RC_AM_vs_AH_and_RR_AM_vs_AH
SERPINE3	common_RC_AM_vs_AH_and_RR_AM_vs_AH
ENSCPOG00000030875	common_RC_AM_vs_AH_and_RR_AM_vs_AH
PRSS16	common_RC_AM_vs_AH_and_RR_AM_vs_AH
ZIC3	common_RC_AM_vs_AH_and_RR_AM_vs_AH
BTC	common_RC_AM_vs_AH_and_RR_AM_vs_AH
ENSCPOG00000011024	common_RC_AM_vs_AH_and_RR_AM_vs_AH
DPEP3	common_RC_AM_vs_AH_and_RR_AM_vs_AH
ENSCPOG00000038935	common_RC_AM_vs_AH_and_RR_AM_vs_AH
ENSCPOG00000035505	common_RC_AM_vs_AH_and_RR_AM_vs_AH
S100A9	unique_RC_AM_vs_AH
ENSCPOG00000031648	unique_RC_AM_vs_AH
COX1	unique_RC_AM_vs_AH
ENSCPOG00000030546	unique_RC_AM_vs_AH
ENSCPOG00000009093	unique_RC_AM_vs_AH
HSD17B2	unique_RC_AM_vs_AH
NKX2-2	unique_RC_AM_vs_AH
ENSCPOG00000014840	unique_RC_AM_vs_AH
ENSCPOG00000013882	unique_RC_AM_vs_AH
ENSCPOG00000034842	unique_RC_AM_vs_AH
SLC34A2	unique_RC_AM_vs_AH
B4GALNT2	unique_RC_AM_vs_AH
CBLN2	unique_RC_AM_vs_AH
SLC44A4	unique_RC_AM_vs_AH
TMEM213	unique_RC_AM_vs_AH
NKX6-2	unique_RC_AM_vs_AH
HJV	unique_RC_AM_vs_AH
PPP1R3A	unique_RC_AM_vs_AH
FMO3	unique_RC_AM_vs_AH
VAX1	unique_RC_AM_vs_AH
ENSCPOG00000039497	unique_RC_AM_vs_AH
PLEKHS1	unique_RC_AM_vs_AH
ENSCPOG00000013146	unique_RC_AM_vs_AH
LIPK	unique_RC_AM_vs_AH
AQP4	unique_RC_AM_vs_AH
ATP12A	unique_RC_AM_vs_AH
GFAP	unique_RC_AM_vs_AH
PKP1	unique_RC_AM_vs_AH
MMP12	unique_RC_AM_vs_AH
EPCAM	unique_RC_AM_vs_AH
APLN	unique_RC_AM_vs_AH
PAX2	unique_RC_AM_vs_AH
HRH2	unique_RC_AM_vs_AH
WFDC2	unique_RC_AM_vs_AH
ENSCPOG00000039807	unique_RC_AM_vs_AH
CDH10	unique_RC_AM_vs_AH
RSPO1	unique_RC_AM_vs_AH
AQP5	unique_RC_AM_vs_AH
ENSCPOG00000002230	unique_RC_AM_vs_AH
NDP	unique_RC_AM_vs_AH
ENSCPOG00000039638	unique_RC_AM_vs_AH
LTF	unique_RC_AM_vs_AH
SLC4A1	unique_RC_AM_vs_AH
ENSCPOG00000039034	unique_RC_AM_vs_AH
CHL1	unique_RC_AM_vs_AH
PTPRO	unique_RC_AM_vs_AH
SLC5A8	unique_RC_AM_vs_AH
HAS1	unique_RC_AM_vs_AH
ENSCPOG00000034213	unique_RC_AM_vs_AH
SPTA1	unique_RC_AM_vs_AH
AGR2	unique_RC_AM_vs_AH
ELF3	unique_RC_AM_vs_AH
MOG	unique_RC_AM_vs_AH
TNC	unique_RC_AM_vs_AH
NPTX1	unique_RC_AM_vs_AH
PCSK1	unique_RC_AM_vs_AH
SMIM18	unique_RC_AM_vs_AH
OLIG1	unique_RC_AM_vs_AH
PGLYRP1	unique_RC_AM_vs_AH
ACSM1	unique_RC_AM_vs_AH
CCL11	unique_RC_AM_vs_AH
ENSCPOG00000034833	unique_RC_AM_vs_AH
ENSCPOG00000005900	unique_RC_AM_vs_AH
TPPP3	unique_RC_AM_vs_AH
PIGR	unique_RC_AM_vs_AH
KCNF1	unique_RC_AM_vs_AH
ENSCPOG00000040644	unique_RC_AM_vs_AH
ENSCPOG00000003373	unique_RC_AM_vs_AH
ENSCPOG00000039549	unique_RC_AM_vs_AH
PDYN	unique_RC_AM_vs_AH
ENSCPOG00000031798	unique_RC_AM_vs_AH
DMRT2	unique_RC_AM_vs_AH
CHI3L1	unique_RC_AM_vs_AH
ENSCPOG00000023357	unique_RC_AM_vs_AH
OMG	unique_RC_AM_vs_AH
ENSCPOG00000031632	unique_RC_AM_vs_AH
WNT7B	unique_RC_AM_vs_AH
FAM163B	unique_RC_AM_vs_AH
DUSP13	unique_RC_AM_vs_AH
ST14	unique_RC_AM_vs_AH
CTXN2	unique_RC_AM_vs_AH
MYBPH	unique_RC_AM_vs_AH
ACP3	unique_RC_AM_vs_AH
RASGRF1	unique_RC_AM_vs_AH
CTSW	unique_RC_AM_vs_AH
INHBB	unique_RC_AM_vs_AH
DUOX2	unique_RC_AM_vs_AH
HSPA6	unique_RC_AM_vs_AH
GSG1	unique_RC_AM_vs_AH
KRT5	unique_RC_AM_vs_AH
GPR26	unique_RC_AM_vs_AH
ENSCPOG00000032370	unique_RC_AM_vs_AH
KCNJ10	unique_RC_AM_vs_AH
LRRTM1	unique_RC_AM_vs_AH
ACSBG1	unique_RC_AM_vs_AH
PPP1R1C	unique_RC_AM_vs_AH
ENSCPOG00000011200	unique_RC_AM_vs_AH
ENSCPOG00000022710	unique_RC_AM_vs_AH
IL12RB1	unique_RC_AM_vs_AH
FABP7	unique_RC_AM_vs_AH
ENSCPOG00000039417	unique_RC_AM_vs_AH
ENSCPOG00000038528	unique_RC_AM_vs_AH
ENSCPOG00000038446	unique_RC_AM_vs_AH
TSPAN8	unique_RC_AM_vs_AH
TNFSF15	unique_RC_AM_vs_AH
EPOR	unique_RC_AM_vs_AH
SLC17A6	unique_RC_AM_vs_AH
MGAM2	unique_RC_AM_vs_AH
ADAM8	unique_RC_AM_vs_AH
B3GALT2	unique_RC_AM_vs_AH
PAX5	unique_RC_AM_vs_AH
RHOV	unique_RC_AM_vs_AH
CYBB	unique_RC_AM_vs_AH
OASL	unique_RC_AM_vs_AH
KCNJ2	unique_RC_AM_vs_AH
GABRP	unique_RC_AM_vs_AH
ENSCPOG00000003248	unique_RC_AM_vs_AH
BMP3	unique_RC_AM_vs_AH
WNT7A	unique_RC_AM_vs_AH
SALL1	unique_RC_AM_vs_AH
FER1L6	unique_RC_AM_vs_AH
GRIN3B	unique_RC_AM_vs_AH
TRIM55	unique_RC_AM_vs_AH
ENSCPOG00000022002	unique_RC_AM_vs_AH
ENSCPOG00000031473	unique_RC_AM_vs_AH
FCN1	unique_RC_AM_vs_AH
MYBPC1	unique_RC_AM_vs_AH
SLC7A11	unique_RC_AM_vs_AH
ENSCPOG00000032872	unique_RC_AM_vs_AH
TRDN	unique_RC_AM_vs_AH
UNC45B	unique_RC_AM_vs_AH
HTRA3	unique_RC_AM_vs_AH
PADI4	unique_RC_AM_vs_AH
HS3ST5	unique_RC_AM_vs_AH
DIPK1A	unique_RC_AM_vs_AH
PTGER1	unique_RC_AM_vs_AH
CCDC80	unique_RC_AM_vs_AH
ANXA9	unique_RC_AM_vs_AH
AGT	unique_RC_AM_vs_AH
ENSCPOG00000031706	unique_RC_AM_vs_AH
MAG	unique_RC_AM_vs_AH
ASCL1	unique_RC_AM_vs_AH
ILDR1	unique_RC_AM_vs_AH
ENSCPOG00000030055	unique_RC_AM_vs_AH
SSTR3	unique_RC_AM_vs_AH
CCDC40	unique_RC_AM_vs_AH
CXCR4	unique_RC_AM_vs_AH
ANGPT2	unique_RR_AM_vs_AH
MS4A15	unique_RR_AM_vs_AH
ND2	unique_RR_AM_vs_AH
SH2D2A	unique_RR_AM_vs_AH
ENSCPOG00000033625	unique_RR_AM_vs_AH
ENSCPOG00000035342	unique_RR_AM_vs_AH
ENSCPOG00000030975	unique_RR_AM_vs_AH
ATP6	unique_RR_AM_vs_AH
ENSCPOG00000034588	unique_RR_AM_vs_AH
CCDC122	unique_RR_AM_vs_AH
ENSCPOG00000033292	unique_RR_AM_vs_AH
MZB1	unique_RR_AM_vs_AH
ENSCPOG00000020409	unique_RR_AM_vs_AH
ENSCPOG00000019005	unique_RR_AM_vs_AH
SCARNA13	unique_RR_AM_vs_AH
ADGRG5	unique_RR_AM_vs_AH
CD22	unique_RR_AM_vs_AH
PAQR7	unique_RR_AM_vs_AH
ENSCPOG00000001300	unique_RR_AM_vs_AH
SFRP5	unique_RR_AM_vs_AH
RASGRP4	unique_RR_AM_vs_AH
ENSCPOG00000036581	unique_RR_AM_vs_AH
ENSCPOG00000035328	unique_RR_AM_vs_AH
TMEM95	unique_RR_AM_vs_AH
ENSCPOG00000033374	unique_RR_AM_vs_AH
ENSCPOG00000039373	unique_RR_AM_vs_AH
ENSCPOG00000039670	unique_RR_AM_vs_AH
PROK2	unique_RR_AM_vs_AH
CAPN11	unique_RR_AM_vs_AH
ENSCPOG00000032111	unique_RR_AM_vs_AH
ZAP70	unique_RR_AM_vs_AH
PFN3	unique_RR_AM_vs_AH
ENSCPOG00000032311	unique_RR_AM_vs_AH
SNORD88A	unique_RR_AM_vs_AH
DUPD1	unique_RR_AM_vs_AH
MMRN1	unique_RR_AM_vs_AH
CEP55	unique_RR_AM_vs_AH
DAPP1	unique_RR_AM_vs_AH
PROZ	unique_RR_AM_vs_AH
PTPN7	unique_RR_AM_vs_AH
PKD2L1	unique_RR_AM_vs_AH
ENSCPOG00000031525	unique_RR_AM_vs_AH
RFX4	unique_RR_AM_vs_AH
B3GNT3	unique_RR_AM_vs_AH
BRIP1	unique_RR_AM_vs_AH
TFEC	unique_RR_AM_vs_AH
ENSCPOG00000039452	unique_RR_AM_vs_AH
ENSCPOG00000031698	unique_RR_AM_vs_AH
ENSCPOG00000034251	unique_RR_AM_vs_AH
GSTK1	unique_RR_AM_vs_AH
ENSCPOG00000030615	unique_RR_AM_vs_AH
TGM7	unique_RR_AM_vs_AH
EME1	unique_RR_AM_vs_AH
NIPAL4	unique_RR_AM_vs_AH
ENSCPOG00000011510	unique_RR_AM_vs_AH
ENSCPOG00000034895	unique_RR_AM_vs_AH
RSRP1	unique_RR_AM_vs_AH
SCN4A	unique_RR_AM_vs_AH
ENSCPOG00000001212	unique_RR_AM_vs_AH
ENSCPOG00000033177	unique_RR_AM_vs_AH
P2RY6	unique_RR_AM_vs_AH
ENSCPOG00000009682	unique_RR_AM_vs_AH
ENSCPOG00000000348	unique_RR_AM_vs_AH
FOXS1	unique_RR_AM_vs_AH
MSX1	unique_RR_AM_vs_AH
MTMR11	unique_RR_AM_vs_AH
MBNL3	unique_RR_AM_vs_AH
SLC5A10	unique_RR_AM_vs_AH
ENSCPOG00000022248	unique_RR_AM_vs_AH
5_8S_rRNA	unique_RR_AM_vs_AH
ENSCPOG00000036033	unique_RR_AM_vs_AH
MIRLET7D	unique_RR_AM_vs_AH
SH2D3A	unique_RR_AM_vs_AH
SPAG17	unique_RR_AM_vs_AH
ENSCPOG00000032674	unique_RR_AM_vs_AH
GPHA2	unique_RR_AM_vs_AH
GFI1	unique_RR_AM_vs_AH
AMH	unique_RR_AM_vs_AH
ENSCPOG00000040095	unique_RR_AM_vs_AH
ENSCPOG00000010083	unique_RR_AM_vs_AH
IGSF6	unique_RR_AM_vs_AH
SIT1	unique_RR_AM_vs_AH
ANGPTL5	unique_RR_AM_vs_AH
CHRNG	unique_RR_AM_vs_AH
MCIDAS	unique_RR_AM_vs_AH
ENSCPOG00000012274	unique_RR_AM_vs_AH
SLC39A4	unique_RR_AM_vs_AH
OTOR	unique_RR_AM_vs_AH
MYO1A	unique_RR_AM_vs_AH
MSS51	unique_RR_AM_vs_AH
ENSCPOG00000033222	unique_RR_AM_vs_AH
UPK3B	unique_RR_AM_vs_AH
ENSCPOG00000032877	unique_RR_AM_vs_AH
HES7	unique_RR_AM_vs_AH
ENSCPOG00000040180	unique_RR_AM_vs_AH
ENSCPOG00000001523	unique_RR_AM_vs_AH
U6	unique_RR_AM_vs_AH
ENSCPOG00000037089	unique_RR_AM_vs_AH
ENSCPOG00000033059	unique_RR_AM_vs_AH
CRYBA2	unique_RR_AM_vs_AH
LGALS12	unique_RR_AM_vs_AH
MDGA1	unique_RR_AM_vs_AH
ENSCPOG00000038037	unique_RR_AM_vs_AH
ENSCPOG00000024995	unique_RR_AM_vs_AH
ENSCPOG00000038133	unique_RR_AM_vs_AH
ENSCPOG00000030451	unique_RR_AM_vs_AH
SNORD52	unique_RR_AM_vs_AH
ENSCPOG00000038647	unique_RR_AM_vs_AH
LYPD6	unique_RR_AM_vs_AH
XRCC3	unique_RR_AM_vs_AH
ENSCPOG00000032987	unique_RR_AM_vs_AH
CLIC2	unique_RR_AM_vs_AH
GLNC1	unique_RR_AM_vs_AH
ENSCPOG00000031684	unique_RR_AM_vs_AH
SST	unique_RR_AM_vs_AH
MRGPRF	unique_RR_AM_vs_AH
GLI1	unique_RR_AM_vs_AH
ENSCPOG00000036370	unique_RR_AM_vs_AH
ENSCPOG00000003051	unique_RR_AM_vs_AH
ENSCPOG00000030260	unique_RR_AM_vs_AH
MROH6	unique_RR_AM_vs_AH
ENSCPOG00000031815	unique_RR_AM_vs_AH
SH2D4A	unique_RR_AM_vs_AH
ESCO2	unique_RR_AM_vs_AH
GNG8	unique_RR_AM_vs_AH
ZNF182	unique_RR_AM_vs_AH
CRYBG2	unique_RR_AM_vs_AH
CD5L	unique_RR_AM_vs_AH
DOK3	unique_RR_AM_vs_AH
ENSCPOG00000037129	unique_RR_AM_vs_AH
ENSCPOG00000033984	unique_RR_AM_vs_AH
MXD3	unique_RR_AM_vs_AH
DGAT2	unique_RR_AM_vs_AH
HCRT	unique_RR_AM_vs_AH
ENSCPOG00000024918	unique_RR_AM_vs_AH
ENSCPOG00000033840	unique_RR_AM_vs_AH
DNASE1L2	unique_RR_AM_vs_AH
ENSCPOG00000009191	unique_RR_AM_vs_AH
P4HA2	unique_RR_AM_vs_AH
ENSCPOG00000031612	unique_RR_AM_vs_AH
ALS2CL	unique_RR_AM_vs_AH
FOXM1	unique_RR_AM_vs_AH
CYP27B1	unique_RR_AM_vs_AH
FBXL12	unique_RR_AM_vs_AH
PLAAT2	unique_RR_AM_vs_AH
ENSCPOG00000002427	unique_RR_AM_vs_AH
RGS18	unique_RR_AM_vs_AH

## Sheet: CvsR_DEGdown
Supplementary Table S6. Venn analysis of tissue-specific and shared dysregulated genes and proteins in AM versus AH
genes	status
ND1	common_RC_AM_vs_AH_and_RR_AM_vs_AH
ENSCPOG00000001318	common_RC_AM_vs_AH_and_RR_AM_vs_AH
ENSCPOG00000039872	common_RC_AM_vs_AH_and_RR_AM_vs_AH
ENSCPOG00000030312	common_RC_AM_vs_AH_and_RR_AM_vs_AH
APOB	common_RC_AM_vs_AH_and_RR_AM_vs_AH
ENSCPOG00000037137	common_RC_AM_vs_AH_and_RR_AM_vs_AH
ENSCPOG00000037170	common_RC_AM_vs_AH_and_RR_AM_vs_AH
TERB2	common_RC_AM_vs_AH_and_RR_AM_vs_AH
ENSCPOG00000012998	common_RC_AM_vs_AH_and_RR_AM_vs_AH
ENSCPOG00000037429	common_RC_AM_vs_AH_and_RR_AM_vs_AH
DNAH8	common_RC_AM_vs_AH_and_RR_AM_vs_AH
SMCO1	common_RC_AM_vs_AH_and_RR_AM_vs_AH
ENSCPOG00000035024	common_RC_AM_vs_AH_and_RR_AM_vs_AH
HMCN2	common_RC_AM_vs_AH_and_RR_AM_vs_AH
ENSCPOG00000021996	unique_RC_AM_vs_AH
ENSCPOG00000033306	unique_RC_AM_vs_AH
MS4A15	unique_RC_AM_vs_AH
SST	unique_RC_AM_vs_AH
FABP6	unique_RC_AM_vs_AH
ADCYAP1R1	unique_RC_AM_vs_AH
CYTB	unique_RC_AM_vs_AH
PROK2	unique_RC_AM_vs_AH
ENSCPOG00000036760	unique_RC_AM_vs_AH
MINAR2	unique_RC_AM_vs_AH
ENSCPOG00000030169	unique_RC_AM_vs_AH
CRYGS	unique_RC_AM_vs_AH
NELL1	unique_RC_AM_vs_AH
ASAH2	unique_RC_AM_vs_AH
TRARG1	unique_RC_AM_vs_AH
ENSCPOG00000040266	unique_RC_AM_vs_AH
SSTR1	unique_RC_AM_vs_AH
DAW1	unique_RC_AM_vs_AH
RGN	unique_RC_AM_vs_AH
ENSCPOG00000024918	unique_RC_AM_vs_AH
TMEM132C	unique_RC_AM_vs_AH
ENSCPOG00000033669	unique_RC_AM_vs_AH
HTR2C	unique_RC_AM_vs_AH
ENSCPOG00000039077	unique_RC_AM_vs_AH
ENSCPOG00000036079	unique_RC_AM_vs_AH
ENSCPOG00000030147	unique_RC_AM_vs_AH
ENSCPOG00000032801	unique_RC_AM_vs_AH
ENSCPOG00000033553	unique_RC_AM_vs_AH
ND4	unique_RC_AM_vs_AH
TRIM6	unique_RC_AM_vs_AH
ENSCPOG00000032348	unique_RC_AM_vs_AH
CD109	unique_RC_AM_vs_AH
WNT16	unique_RC_AM_vs_AH
ENSCPOG00000034414	unique_RC_AM_vs_AH
ENSCPOG00000033438	unique_RC_AM_vs_AH
NOTUM	unique_RC_AM_vs_AH
ENSCPOG00000035328	unique_RC_AM_vs_AH
COX3	unique_RC_AM_vs_AH
DHRS7C	unique_RC_AM_vs_AH
SPATC1L	unique_RC_AM_vs_AH
ENSCPOG00000021859	unique_RC_AM_vs_AH
ENSCPOG00000035218	unique_RC_AM_vs_AH
AMH	unique_RC_AM_vs_AH
OPTC	unique_RC_AM_vs_AH
SLC38A8	unique_RC_AM_vs_AH
ENSCPOG00000039039	unique_RC_AM_vs_AH
THBS1	unique_RC_AM_vs_AH
ENSCPOG00000035602	unique_RC_AM_vs_AH
CCDC154	unique_RC_AM_vs_AH
CRIP3	unique_RC_AM_vs_AH
LDHC	unique_RC_AM_vs_AH
NT5C3B	unique_RC_AM_vs_AH
GLIS1	unique_RC_AM_vs_AH
ENSCPOG00000038036	unique_RC_AM_vs_AH
LEPR	unique_RC_AM_vs_AH
ENSCPOG00000038206	unique_RC_AM_vs_AH
ENSCPOG00000035971	unique_RC_AM_vs_AH
ADRA1B	unique_RC_AM_vs_AH
ADAMTS19	unique_RC_AM_vs_AH
CCDC183	unique_RC_AM_vs_AH
ENSCPOG00000005662	unique_RC_AM_vs_AH
P2RX2	unique_RC_AM_vs_AH
TERB1	unique_RC_AM_vs_AH
TPH1	unique_RC_AM_vs_AH
ENSCPOG00000009105	unique_RC_AM_vs_AH
NUGGC	unique_RC_AM_vs_AH
SLC47A1	unique_RC_AM_vs_AH
Cryaa	unique_RC_AM_vs_AH
TGM7	unique_RC_AM_vs_AH
FAM221A	unique_RC_AM_vs_AH
C1QL1	unique_RC_AM_vs_AH
BGLAP	unique_RC_AM_vs_AH
CDH23	unique_RC_AM_vs_AH
ENSCPOG00000031048	unique_RC_AM_vs_AH
CHRDL2	unique_RC_AM_vs_AH
ENSCPOG00000033928	unique_RC_AM_vs_AH
ENSCPOG00000012487	unique_RC_AM_vs_AH
ENSCPOG00000030133	unique_RC_AM_vs_AH
ENSCPOG00000030117	unique_RC_AM_vs_AH
IL18BP	unique_RC_AM_vs_AH
TMC3	unique_RC_AM_vs_AH
LRRC71	unique_RC_AM_vs_AH
RNaseP_nuc	unique_RC_AM_vs_AH
PLAC8L1	unique_RC_AM_vs_AH
LBHD2	unique_RC_AM_vs_AH
ENSCPOG00000032953	unique_RC_AM_vs_AH
CYP4F8	unique_RC_AM_vs_AH
ADIPOQ	unique_RC_AM_vs_AH
ENSCPOG00000032669	unique_RC_AM_vs_AH
ADAMTS16	unique_RC_AM_vs_AH
ENSCPOG00000038133	unique_RC_AM_vs_AH
ENSCPOG00000032497	unique_RC_AM_vs_AH
KCP	unique_RC_AM_vs_AH
IHH	unique_RC_AM_vs_AH
ENSCPOG00000020576	unique_RC_AM_vs_AH
ENSCPOG00000023341	unique_RC_AM_vs_AH
DHDH	unique_RC_AM_vs_AH
ENSCPOG00000035672	unique_RC_AM_vs_AH
TMEM190	unique_RC_AM_vs_AH
MIR29B2	unique_RC_AM_vs_AH
IL4I1	unique_RC_AM_vs_AH
ENSCPOG00000022169	unique_RC_AM_vs_AH
POLN	unique_RC_AM_vs_AH
MYMK	unique_RC_AM_vs_AH
ENSCPOG00000030421	unique_RC_AM_vs_AH
ENSCPOG00000024178	unique_RC_AM_vs_AH
ENSCPOG00000038166	unique_RC_AM_vs_AH
ENSCPOG00000007782	unique_RC_AM_vs_AH
ENSCPOG00000033437	unique_RC_AM_vs_AH
STPG4	unique_RC_AM_vs_AH
ENSCPOG00000030738	unique_RC_AM_vs_AH
SLC23A3	unique_RC_AM_vs_AH
MYLK3	unique_RC_AM_vs_AH
SYT10	unique_RC_AM_vs_AH
KIF26B	unique_RC_AM_vs_AH
ENSCPOG00000024270	unique_RC_AM_vs_AH
ENSCPOG00000006206	unique_RC_AM_vs_AH
ENSCPOG00000025291	unique_RC_AM_vs_AH
KCNV1	unique_RC_AM_vs_AH
ENSCPOG00000039874	unique_RC_AM_vs_AH
FBXO2	unique_RC_AM_vs_AH
ENSCPOG00000034588	unique_RC_AM_vs_AH
GRID2IP	unique_RC_AM_vs_AH
CEP131	unique_RC_AM_vs_AH
ENSCPOG00000033008	unique_RC_AM_vs_AH
ENSCPOG00000031413	unique_RC_AM_vs_AH
AGBL1	unique_RC_AM_vs_AH
ENSCPOG00000038499	unique_RC_AM_vs_AH
ENSCPOG00000006035	unique_RC_AM_vs_AH
ENSCPOG00000033343	unique_RC_AM_vs_AH
ENSCPOG00000027308	unique_RC_AM_vs_AH
STAR	unique_RC_AM_vs_AH
ENSCPOG00000037532	unique_RC_AM_vs_AH
GDPD3	unique_RC_AM_vs_AH
TMEM238	unique_RC_AM_vs_AH
CRYBB3	unique_RC_AM_vs_AH
ENSCPOG00000040349	unique_RC_AM_vs_AH
DAPK2	unique_RC_AM_vs_AH
ENSCPOG00000040514	unique_RC_AM_vs_AH
STAC3	unique_RC_AM_vs_AH
ENSCPOG00000034254	unique_RC_AM_vs_AH
HAPLN1	unique_RC_AM_vs_AH
SNORD22	unique_RC_AM_vs_AH
PLA2G2D	unique_RR_AM_vs_AH
KRT25	unique_RR_AM_vs_AH
EDARADD	unique_RR_AM_vs_AH
COX1	unique_RR_AM_vs_AH
ENSCPOG00000013541	unique_RR_AM_vs_AH
TWIST2	unique_RR_AM_vs_AH
ENSCPOG00000039435	unique_RR_AM_vs_AH
ENSCPOG00000035864	unique_RR_AM_vs_AH
ENSCPOG00000032163	unique_RR_AM_vs_AH
LMOD3	unique_RR_AM_vs_AH
DEGS2	unique_RR_AM_vs_AH
BCL2L14	unique_RR_AM_vs_AH
ENSCPOG00000038221	unique_RR_AM_vs_AH
GPC6	unique_RR_AM_vs_AH
ENSCPOG00000034918	unique_RR_AM_vs_AH
OTOG	unique_RR_AM_vs_AH
ENSCPOG00000033241	unique_RR_AM_vs_AH
ESM1	unique_RR_AM_vs_AH
ENSCPOG00000040570	unique_RR_AM_vs_AH
PRF1	unique_RR_AM_vs_AH
ENSCPOG00000038280	unique_RR_AM_vs_AH
GPR182	unique_RR_AM_vs_AH
ENSCPOG00000038297	unique_RR_AM_vs_AH
ENSCPOG00000036592	unique_RR_AM_vs_AH
ENSCPOG00000040244	unique_RR_AM_vs_AH
ENSCPOG00000034199	unique_RR_AM_vs_AH
ENSCPOG00000039301	unique_RR_AM_vs_AH
RUNX3	unique_RR_AM_vs_AH
ENSCPOG00000033234	unique_RR_AM_vs_AH
ENSCPOG00000030174	unique_RR_AM_vs_AH
KYNU	unique_RR_AM_vs_AH
SPO11	unique_RR_AM_vs_AH
SERPINA9	unique_RR_AM_vs_AH
ENSCPOG00000020987	unique_RR_AM_vs_AH
RAB3IL1	unique_RR_AM_vs_AH
NLRC3	unique_RR_AM_vs_AH
TMEM150B	unique_RR_AM_vs_AH
ENSCPOG00000036438	unique_RR_AM_vs_AH
CTSE	unique_RR_AM_vs_AH
CPA4	unique_RR_AM_vs_AH
ENSCPOG00000025091	unique_RR_AM_vs_AH
ENSCPOG00000037222	unique_RR_AM_vs_AH
OR51E2	unique_RR_AM_vs_AH
STAT4	unique_RR_AM_vs_AH
CD6	unique_RR_AM_vs_AH
ABHD1	unique_RR_AM_vs_AH
ENSCPOG00000006226	unique_RR_AM_vs_AH
ENSCPOG00000033055	unique_RR_AM_vs_AH
ENSCPOG00000037953	unique_RR_AM_vs_AH
ENSCPOG00000024907	unique_RR_AM_vs_AH
CDH19	unique_RR_AM_vs_AH
KRT23	unique_RR_AM_vs_AH
EMX2	unique_RR_AM_vs_AH
ENSCPOG00000034158	unique_RR_AM_vs_AH
TBX18	unique_RR_AM_vs_AH
ENSCPOG00000040476	unique_RR_AM_vs_AH
ENSCPOG00000035953	unique_RR_AM_vs_AH
FGD3	unique_RR_AM_vs_AH
INSC	unique_RR_AM_vs_AH
DPP4	unique_RR_AM_vs_AH
PLK4	unique_RR_AM_vs_AH
ENSCPOG00000023450	unique_RR_AM_vs_AH
ENSCPOG00000011402	unique_RR_AM_vs_AH
JPH2	unique_RR_AM_vs_AH
MR1	unique_RR_AM_vs_AH
KCNMB1	unique_RR_AM_vs_AH
ENSCPOG00000035863	unique_RR_AM_vs_AH
ENSCPOG00000012324	unique_RR_AM_vs_AH
ENSCPOG00000020180	unique_RR_AM_vs_AH
PPP1R3A	unique_RR_AM_vs_AH
ENSCPOG00000040533	unique_RR_AM_vs_AH
KLB	unique_RR_AM_vs_AH
ENSCPOG00000040055	unique_RR_AM_vs_AH
CIITA	unique_RR_AM_vs_AH
GREM1	unique_RR_AM_vs_AH
MAB21L3	unique_RR_AM_vs_AH
ENSCPOG00000033451	unique_RR_AM_vs_AH
RASEF	unique_RR_AM_vs_AH
DNAH17	unique_RR_AM_vs_AH
ENSCPOG00000037740	unique_RR_AM_vs_AH
ENSCPOG00000035371	unique_RR_AM_vs_AH
DLX2	unique_RR_AM_vs_AH
GPR35	unique_RR_AM_vs_AH
MYOD1	unique_RR_AM_vs_AH
VGLL3	unique_RR_AM_vs_AH
RDH16	unique_RR_AM_vs_AH
ENSCPOG00000040623	unique_RR_AM_vs_AH
ENSCPOG00000038330	unique_RR_AM_vs_AH
ENSCPOG00000009769	unique_RR_AM_vs_AH
ACSS1	unique_RR_AM_vs_AH
ENSCPOG00000040378	unique_RR_AM_vs_AH
ENSCPOG00000034629	unique_RR_AM_vs_AH
ITGBL1	unique_RR_AM_vs_AH
ENSCPOG00000031668	unique_RR_AM_vs_AH
STAP1	unique_RR_AM_vs_AH
GJA5	unique_RR_AM_vs_AH
IL1RL1	unique_RR_AM_vs_AH
KIF19	unique_RR_AM_vs_AH
AMTN	unique_RR_AM_vs_AH
ENSCPOG00000013468	unique_RR_AM_vs_AH
ENSCPOG00000008967	unique_RR_AM_vs_AH
HSF2BP	unique_RR_AM_vs_AH
ENSCPOG00000004155	unique_RR_AM_vs_AH
KDM4D	unique_RR_AM_vs_AH
SUCNR1	unique_RR_AM_vs_AH
MMP19	unique_RR_AM_vs_AH
ABCC9	unique_RR_AM_vs_AH
ENSCPOG00000014493	unique_RR_AM_vs_AH
FRA10AC1	unique_RR_AM_vs_AH
RELN	unique_RR_AM_vs_AH
ESR2	unique_RR_AM_vs_AH
ENSCPOG00000009803	unique_RR_AM_vs_AH
PLEKHH2	unique_RR_AM_vs_AH
ENSCPOG00000034848	unique_RR_AM_vs_AH
LAMC2	unique_RR_AM_vs_AH
ZBP1	unique_RR_AM_vs_AH
ENSCPOG00000035325	unique_RR_AM_vs_AH
ENSCPOG00000035005	unique_RR_AM_vs_AH
MATN3	unique_RR_AM_vs_AH
VPREB3	unique_RR_AM_vs_AH
ST8SIA6	unique_RR_AM_vs_AH
C12orf56	unique_RR_AM_vs_AH
FAM180A	unique_RR_AM_vs_AH
ARRDC2	unique_RR_AM_vs_AH
WNT10B	unique_RR_AM_vs_AH
FAM110A	unique_RR_AM_vs_AH
PGPEP1L	unique_RR_AM_vs_AH
SNRNP200	unique_RR_AM_vs_AH
ARRDC3	unique_RR_AM_vs_AH
ENSCPOG00000037349	unique_RR_AM_vs_AH
ERFE	unique_RR_AM_vs_AH
ENSCPOG00000037353	unique_RR_AM_vs_AH
ENSCPOG00000038370	unique_RR_AM_vs_AH
ENSCPOG00000032221	unique_RR_AM_vs_AH
ENSCPOG00000019913	unique_RR_AM_vs_AH
CCNDBP1	unique_RR_AM_vs_AH
DENND1C	unique_RR_AM_vs_AH
ACR	unique_RR_AM_vs_AH
LTF	unique_RR_AM_vs_AH
NCMAP	unique_RR_AM_vs_AH
LHX6	unique_RR_AM_vs_AH
ORC1	unique_RR_AM_vs_AH
SRARP	unique_RR_AM_vs_AH

## Sheet: CvsS_DEGup
Supplementary Table S6. Venn analysis of tissue-specific and shared dysregulated genes and proteins in AM versus AH
genes	status
NKX2-2	common_RC_AM_vs_AH_and_RS_AM_vs_AH
ENSCPOG00000034842	common_RC_AM_vs_AH_and_RS_AM_vs_AH
B4GALNT2	common_RC_AM_vs_AH_and_RS_AM_vs_AH
NKX6-2	common_RC_AM_vs_AH_and_RS_AM_vs_AH
VAX1	common_RC_AM_vs_AH_and_RS_AM_vs_AH
ENSCPOG00000013146	common_RC_AM_vs_AH_and_RS_AM_vs_AH
LIPK	common_RC_AM_vs_AH_and_RS_AM_vs_AH
AQP4	common_RC_AM_vs_AH_and_RS_AM_vs_AH
GFAP	common_RC_AM_vs_AH_and_RS_AM_vs_AH
APLN	common_RC_AM_vs_AH_and_RS_AM_vs_AH
PAX2	common_RC_AM_vs_AH_and_RS_AM_vs_AH
NDP	common_RC_AM_vs_AH_and_RS_AM_vs_AH
ZIC3	common_RC_AM_vs_AH_and_RS_AM_vs_AH
CHL1	common_RC_AM_vs_AH_and_RS_AM_vs_AH
ENSCPOG00000034213	common_RC_AM_vs_AH_and_RS_AM_vs_AH
BTC	common_RC_AM_vs_AH_and_RS_AM_vs_AH
MOG	common_RC_AM_vs_AH_and_RS_AM_vs_AH
TNC	common_RC_AM_vs_AH_and_RS_AM_vs_AH
OLIG1	common_RC_AM_vs_AH_and_RS_AM_vs_AH
ENSCPOG00000005900	common_RC_AM_vs_AH_and_RS_AM_vs_AH
TPPP3	common_RC_AM_vs_AH_and_RS_AM_vs_AH
WNT7B	common_RC_AM_vs_AH_and_RS_AM_vs_AH
KCNJ10	common_RC_AM_vs_AH_and_RS_AM_vs_AH
ENSCPOG00000022710	common_RC_AM_vs_AH_and_RS_AM_vs_AH
FABP7	common_RC_AM_vs_AH_and_RS_AM_vs_AH
ENSCPOG00000038446	common_RC_AM_vs_AH_and_RS_AM_vs_AH
MGAM2	common_RC_AM_vs_AH_and_RS_AM_vs_AH
PAX5	common_RC_AM_vs_AH_and_RS_AM_vs_AH
WNT7A	common_RC_AM_vs_AH_and_RS_AM_vs_AH
SALL1	common_RC_AM_vs_AH_and_RS_AM_vs_AH
AGT	common_RC_AM_vs_AH_and_RS_AM_vs_AH
MAG	common_RC_AM_vs_AH_and_RS_AM_vs_AH
ASCL1	common_RC_AM_vs_AH_and_RS_AM_vs_AH
ENSCPOG00000040155	unique_RC_AM_vs_AH
S100A9	unique_RC_AM_vs_AH
ENSCPOG00000031648	unique_RC_AM_vs_AH
COX1	unique_RC_AM_vs_AH
ENSCPOG00000030546	unique_RC_AM_vs_AH
ENSCPOG00000009093	unique_RC_AM_vs_AH
HSD17B2	unique_RC_AM_vs_AH
ENSCPOG00000014840	unique_RC_AM_vs_AH
ENSCPOG00000013882	unique_RC_AM_vs_AH
SERPINE3	unique_RC_AM_vs_AH
SLC34A2	unique_RC_AM_vs_AH
ENSCPOG00000030875	unique_RC_AM_vs_AH
CBLN2	unique_RC_AM_vs_AH
SLC44A4	unique_RC_AM_vs_AH
TMEM213	unique_RC_AM_vs_AH
HJV	unique_RC_AM_vs_AH
PPP1R3A	unique_RC_AM_vs_AH
FMO3	unique_RC_AM_vs_AH
PRSS16	unique_RC_AM_vs_AH
ENSCPOG00000039497	unique_RC_AM_vs_AH
PLEKHS1	unique_RC_AM_vs_AH
ATP12A	unique_RC_AM_vs_AH
PKP1	unique_RC_AM_vs_AH
MMP12	unique_RC_AM_vs_AH
EPCAM	unique_RC_AM_vs_AH
HRH2	unique_RC_AM_vs_AH
WFDC2	unique_RC_AM_vs_AH
ENSCPOG00000039807	unique_RC_AM_vs_AH
CDH10	unique_RC_AM_vs_AH
RSPO1	unique_RC_AM_vs_AH
AQP5	unique_RC_AM_vs_AH
ENSCPOG00000002230	unique_RC_AM_vs_AH
ENSCPOG00000039638	unique_RC_AM_vs_AH
LTF	unique_RC_AM_vs_AH
SLC4A1	unique_RC_AM_vs_AH
ENSCPOG00000039034	unique_RC_AM_vs_AH
PTPRO	unique_RC_AM_vs_AH
SLC5A8	unique_RC_AM_vs_AH
HAS1	unique_RC_AM_vs_AH
SPTA1	unique_RC_AM_vs_AH
AGR2	unique_RC_AM_vs_AH
ENSCPOG00000011024	unique_RC_AM_vs_AH
ELF3	unique_RC_AM_vs_AH
NPTX1	unique_RC_AM_vs_AH
PCSK1	unique_RC_AM_vs_AH
SMIM18	unique_RC_AM_vs_AH
PGLYRP1	unique_RC_AM_vs_AH
ACSM1	unique_RC_AM_vs_AH
CCL11	unique_RC_AM_vs_AH
ENSCPOG00000034833	unique_RC_AM_vs_AH
PIGR	unique_RC_AM_vs_AH
KCNF1	unique_RC_AM_vs_AH
ENSCPOG00000040644	unique_RC_AM_vs_AH
ENSCPOG00000003373	unique_RC_AM_vs_AH
ENSCPOG00000039549	unique_RC_AM_vs_AH
PDYN	unique_RC_AM_vs_AH
ENSCPOG00000031798	unique_RC_AM_vs_AH
DMRT2	unique_RC_AM_vs_AH
CHI3L1	unique_RC_AM_vs_AH
ENSCPOG00000023357	unique_RC_AM_vs_AH
OMG	unique_RC_AM_vs_AH
ENSCPOG00000031632	unique_RC_AM_vs_AH
FAM163B	unique_RC_AM_vs_AH
DUSP13	unique_RC_AM_vs_AH
ST14	unique_RC_AM_vs_AH
CTXN2	unique_RC_AM_vs_AH
MYBPH	unique_RC_AM_vs_AH
ACP3	unique_RC_AM_vs_AH
RASGRF1	unique_RC_AM_vs_AH
CTSW	unique_RC_AM_vs_AH
DPEP3	unique_RC_AM_vs_AH
INHBB	unique_RC_AM_vs_AH
DUOX2	unique_RC_AM_vs_AH
HSPA6	unique_RC_AM_vs_AH
ENSCPOG00000038935	unique_RC_AM_vs_AH
ENSCPOG00000035505	unique_RC_AM_vs_AH
GSG1	unique_RC_AM_vs_AH
KRT5	unique_RC_AM_vs_AH
GPR26	unique_RC_AM_vs_AH
ENSCPOG00000032370	unique_RC_AM_vs_AH
LRRTM1	unique_RC_AM_vs_AH
ACSBG1	unique_RC_AM_vs_AH
PPP1R1C	unique_RC_AM_vs_AH
ENSCPOG00000011200	unique_RC_AM_vs_AH
IL12RB1	unique_RC_AM_vs_AH
ENSCPOG00000039417	unique_RC_AM_vs_AH
ENSCPOG00000038528	unique_RC_AM_vs_AH
TSPAN8	unique_RC_AM_vs_AH
TNFSF15	unique_RC_AM_vs_AH
EPOR	unique_RC_AM_vs_AH
SLC17A6	unique_RC_AM_vs_AH
ADAM8	unique_RC_AM_vs_AH
B3GALT2	unique_RC_AM_vs_AH
RHOV	unique_RC_AM_vs_AH
CYBB	unique_RC_AM_vs_AH
OASL	unique_RC_AM_vs_AH
KCNJ2	unique_RC_AM_vs_AH
GABRP	unique_RC_AM_vs_AH
ENSCPOG00000003248	unique_RC_AM_vs_AH
BMP3	unique_RC_AM_vs_AH
FER1L6	unique_RC_AM_vs_AH
GRIN3B	unique_RC_AM_vs_AH
TRIM55	unique_RC_AM_vs_AH
ENSCPOG00000022002	unique_RC_AM_vs_AH
ENSCPOG00000031473	unique_RC_AM_vs_AH
FCN1	unique_RC_AM_vs_AH
MYBPC1	unique_RC_AM_vs_AH
SLC7A11	unique_RC_AM_vs_AH
ENSCPOG00000032872	unique_RC_AM_vs_AH
TRDN	unique_RC_AM_vs_AH
UNC45B	unique_RC_AM_vs_AH
HTRA3	unique_RC_AM_vs_AH
PADI4	unique_RC_AM_vs_AH
HS3ST5	unique_RC_AM_vs_AH
DIPK1A	unique_RC_AM_vs_AH
PTGER1	unique_RC_AM_vs_AH
CCDC80	unique_RC_AM_vs_AH
ANXA9	unique_RC_AM_vs_AH
ENSCPOG00000031706	unique_RC_AM_vs_AH
ILDR1	unique_RC_AM_vs_AH
ENSCPOG00000030055	unique_RC_AM_vs_AH
SSTR3	unique_RC_AM_vs_AH
CCDC40	unique_RC_AM_vs_AH
CXCR4	unique_RC_AM_vs_AH
ENSCPOG00000028059	unique_RS_AM_vs_AH
KRT7	unique_RS_AM_vs_AH
MLC1	unique_RS_AM_vs_AH
ENSCPOG00000040362	unique_RS_AM_vs_AH
SOX3	unique_RS_AM_vs_AH
GPR37L1	unique_RS_AM_vs_AH
GJB6	unique_RS_AM_vs_AH
OLIG2	unique_RS_AM_vs_AH
PTPRZ1	unique_RS_AM_vs_AH
ENSCPOG00000021902	unique_RS_AM_vs_AH
TESC	unique_RS_AM_vs_AH
ZIC4	unique_RS_AM_vs_AH
HEPACAM	unique_RS_AM_vs_AH
S1PR3	unique_RS_AM_vs_AH
NTRK2	unique_RS_AM_vs_AH
GPR17	unique_RS_AM_vs_AH
C4orf19	unique_RS_AM_vs_AH
LMO3	unique_RS_AM_vs_AH
SCRG1	unique_RS_AM_vs_AH
S100B	unique_RS_AM_vs_AH
NES	unique_RS_AM_vs_AH
SEC14L4	unique_RS_AM_vs_AH
CTXN1	unique_RS_AM_vs_AH
NKAIN4	unique_RS_AM_vs_AH
GPRC5B	unique_RS_AM_vs_AH
ENSCPOG00000032347	unique_RS_AM_vs_AH
ENSCPOG00000036147	unique_RS_AM_vs_AH
PLP1	unique_RS_AM_vs_AH
ATP1A2	unique_RS_AM_vs_AH
LRP4	unique_RS_AM_vs_AH
HAPLN2	unique_RS_AM_vs_AH
ENSCPOG00000008430	unique_RS_AM_vs_AH
RASSF4	unique_RS_AM_vs_AH
GALNT15	unique_RS_AM_vs_AH
AIF1L	unique_RS_AM_vs_AH
BCAS1	unique_RS_AM_vs_AH
BAALC	unique_RS_AM_vs_AH
PHYHIPL	unique_RS_AM_vs_AH
HTR7	unique_RS_AM_vs_AH
CLDN5	unique_RS_AM_vs_AH
SYNM	unique_RS_AM_vs_AH
HEY2	unique_RS_AM_vs_AH
POU3F2	unique_RS_AM_vs_AH
GAREM2	unique_RS_AM_vs_AH
ENSCPOG00000031569	unique_RS_AM_vs_AH
FGF7	unique_RS_AM_vs_AH
DTNA	unique_RS_AM_vs_AH
CMTM5	unique_RS_AM_vs_AH
UNC13C	unique_RS_AM_vs_AH
ENSCPOG00000032224	unique_RS_AM_vs_AH
ENSCPOG00000027395	unique_RS_AM_vs_AH
P3H2	unique_RS_AM_vs_AH
NQO2	unique_RS_AM_vs_AH
GPM6B	unique_RS_AM_vs_AH
METRN	unique_RS_AM_vs_AH
MAOB	unique_RS_AM_vs_AH
ENKUR	unique_RS_AM_vs_AH
P2RX6	unique_RS_AM_vs_AH
HPX	unique_RS_AM_vs_AH
RGS5	unique_RS_AM_vs_AH
PMP2	unique_RS_AM_vs_AH
TMEM125	unique_RS_AM_vs_AH
UNC93A	unique_RS_AM_vs_AH
UGT8	unique_RS_AM_vs_AH
AKAP7	unique_RS_AM_vs_AH
BCAN	unique_RS_AM_vs_AH
ATP10A	unique_RS_AM_vs_AH
C1QL3	unique_RS_AM_vs_AH
ENSCPOG00000002368	unique_RS_AM_vs_AH
LRRC74B	unique_RS_AM_vs_AH
NDRG2	unique_RS_AM_vs_AH
MTTP	unique_RS_AM_vs_AH
RASSF2	unique_RS_AM_vs_AH
ENSCPOG00000033143	unique_RS_AM_vs_AH
ALDH1L1	unique_RS_AM_vs_AH
ADRA1A	unique_RS_AM_vs_AH
ENSCPOG00000038076	unique_RS_AM_vs_AH
ENSCPOG00000004214	unique_RS_AM_vs_AH
ENSCPOG00000039666	unique_RS_AM_vs_AH
DRP2	unique_RS_AM_vs_AH
ENSCPOG00000026705	unique_RS_AM_vs_AH
ZIC2	unique_RS_AM_vs_AH
GJB2	unique_RS_AM_vs_AH
VIM	unique_RS_AM_vs_AH
ENSCPOG00000037311	unique_RS_AM_vs_AH
DCLK1	unique_RS_AM_vs_AH
PRKAG2	unique_RS_AM_vs_AH
RNF182	unique_RS_AM_vs_AH
ARMC3	unique_RS_AM_vs_AH
FAM163A	unique_RS_AM_vs_AH
SOX6	unique_RS_AM_vs_AH
SPARCL1	unique_RS_AM_vs_AH
EDNRB	unique_RS_AM_vs_AH
ERBB3	unique_RS_AM_vs_AH
ST6GAL2	unique_RS_AM_vs_AH
WNT4	unique_RS_AM_vs_AH
FAM124A	unique_RS_AM_vs_AH
KCNN3	unique_RS_AM_vs_AH
BMPR1B	unique_RS_AM_vs_AH
PSD2	unique_RS_AM_vs_AH
SLC45A2	unique_RS_AM_vs_AH
PDGFA	unique_RS_AM_vs_AH
NPAS3	unique_RS_AM_vs_AH
SHISAL2B	unique_RS_AM_vs_AH
MMP24	unique_RS_AM_vs_AH
GATM	unique_RS_AM_vs_AH
ITGB8	unique_RS_AM_vs_AH
SALL2	unique_RS_AM_vs_AH
RFX4	unique_RS_AM_vs_AH
DKK1	unique_RS_AM_vs_AH
ENSCPOG00000034142	unique_RS_AM_vs_AH
SLC5A5	unique_RS_AM_vs_AH
Rxfp1	unique_RS_AM_vs_AH
HK3	unique_RS_AM_vs_AH
CLU	unique_RS_AM_vs_AH
DEGS2	unique_RS_AM_vs_AH
PLEKHH1	unique_RS_AM_vs_AH
CNP	unique_RS_AM_vs_AH
LPAR1	unique_RS_AM_vs_AH
CNTN2	unique_RS_AM_vs_AH
KLK8	unique_RS_AM_vs_AH
CADM4	unique_RS_AM_vs_AH
C10orf90	unique_RS_AM_vs_AH
ENSCPOG00000032751	unique_RS_AM_vs_AH

## Sheet: CvsS_DEGdown
Supplementary Table S6. Venn analysis of tissue-specific and shared dysregulated genes and proteins in AM versus AH
genes	status
MS4A15	common_RC_AM_vs_AH_and_RS_AM_vs_AH
PROK2	common_RC_AM_vs_AH_and_RS_AM_vs_AH
TRARG1	common_RC_AM_vs_AH_and_RS_AM_vs_AH
HTR2C	common_RC_AM_vs_AH_and_RS_AM_vs_AH
TPH1	common_RC_AM_vs_AH_and_RS_AM_vs_AH
TMC3	common_RC_AM_vs_AH_and_RS_AM_vs_AH
IHH	common_RC_AM_vs_AH_and_RS_AM_vs_AH
SYT10	common_RC_AM_vs_AH_and_RS_AM_vs_AH
ENSCPOG00000021996	unique_RC_AM_vs_AH
ENSCPOG00000033306	unique_RC_AM_vs_AH
SST	unique_RC_AM_vs_AH
FABP6	unique_RC_AM_vs_AH
ND1	unique_RC_AM_vs_AH
ADCYAP1R1	unique_RC_AM_vs_AH
CYTB	unique_RC_AM_vs_AH
ENSCPOG00000036760	unique_RC_AM_vs_AH
MINAR2	unique_RC_AM_vs_AH
ENSCPOG00000001318	unique_RC_AM_vs_AH
ENSCPOG00000039872	unique_RC_AM_vs_AH
ENSCPOG00000030169	unique_RC_AM_vs_AH
CRYGS	unique_RC_AM_vs_AH
NELL1	unique_RC_AM_vs_AH
ASAH2	unique_RC_AM_vs_AH
ENSCPOG00000030312	unique_RC_AM_vs_AH
ENSCPOG00000040266	unique_RC_AM_vs_AH
SSTR1	unique_RC_AM_vs_AH
DAW1	unique_RC_AM_vs_AH
RGN	unique_RC_AM_vs_AH
ENSCPOG00000024918	unique_RC_AM_vs_AH
TMEM132C	unique_RC_AM_vs_AH
ENSCPOG00000033669	unique_RC_AM_vs_AH
ENSCPOG00000039077	unique_RC_AM_vs_AH
ENSCPOG00000036079	unique_RC_AM_vs_AH
APOB	unique_RC_AM_vs_AH
ENSCPOG00000037137	unique_RC_AM_vs_AH
ENSCPOG00000037170	unique_RC_AM_vs_AH
ENSCPOG00000030147	unique_RC_AM_vs_AH
ENSCPOG00000032801	unique_RC_AM_vs_AH
ENSCPOG00000033553	unique_RC_AM_vs_AH
ND4	unique_RC_AM_vs_AH
TRIM6	unique_RC_AM_vs_AH
TERB2	unique_RC_AM_vs_AH
ENSCPOG00000032348	unique_RC_AM_vs_AH
CD109	unique_RC_AM_vs_AH
WNT16	unique_RC_AM_vs_AH
ENSCPOG00000034414	unique_RC_AM_vs_AH
ENSCPOG00000012998	unique_RC_AM_vs_AH
ENSCPOG00000037429	unique_RC_AM_vs_AH
ENSCPOG00000033438	unique_RC_AM_vs_AH
NOTUM	unique_RC_AM_vs_AH
ENSCPOG00000035328	unique_RC_AM_vs_AH
COX3	unique_RC_AM_vs_AH
DHRS7C	unique_RC_AM_vs_AH
SPATC1L	unique_RC_AM_vs_AH
ENSCPOG00000021859	unique_RC_AM_vs_AH
ENSCPOG00000035218	unique_RC_AM_vs_AH
AMH	unique_RC_AM_vs_AH
OPTC	unique_RC_AM_vs_AH
SLC38A8	unique_RC_AM_vs_AH
ENSCPOG00000039039	unique_RC_AM_vs_AH
THBS1	unique_RC_AM_vs_AH
ENSCPOG00000035602	unique_RC_AM_vs_AH
CCDC154	unique_RC_AM_vs_AH
CRIP3	unique_RC_AM_vs_AH
LDHC	unique_RC_AM_vs_AH
NT5C3B	unique_RC_AM_vs_AH
GLIS1	unique_RC_AM_vs_AH
ENSCPOG00000038036	unique_RC_AM_vs_AH
LEPR	unique_RC_AM_vs_AH
ENSCPOG00000038206	unique_RC_AM_vs_AH
ENSCPOG00000035971	unique_RC_AM_vs_AH
ADRA1B	unique_RC_AM_vs_AH
ADAMTS19	unique_RC_AM_vs_AH
CCDC183	unique_RC_AM_vs_AH
ENSCPOG00000005662	unique_RC_AM_vs_AH
P2RX2	unique_RC_AM_vs_AH
DNAH8	unique_RC_AM_vs_AH
TERB1	unique_RC_AM_vs_AH
ENSCPOG00000009105	unique_RC_AM_vs_AH
NUGGC	unique_RC_AM_vs_AH
SLC47A1	unique_RC_AM_vs_AH
Cryaa	unique_RC_AM_vs_AH
TGM7	unique_RC_AM_vs_AH
FAM221A	unique_RC_AM_vs_AH
C1QL1	unique_RC_AM_vs_AH
BGLAP	unique_RC_AM_vs_AH
CDH23	unique_RC_AM_vs_AH
ENSCPOG00000031048	unique_RC_AM_vs_AH
CHRDL2	unique_RC_AM_vs_AH
SMCO1	unique_RC_AM_vs_AH
ENSCPOG00000033928	unique_RC_AM_vs_AH
ENSCPOG00000012487	unique_RC_AM_vs_AH
ENSCPOG00000030133	unique_RC_AM_vs_AH
ENSCPOG00000030117	unique_RC_AM_vs_AH
IL18BP	unique_RC_AM_vs_AH
LRRC71	unique_RC_AM_vs_AH
RNaseP_nuc	unique_RC_AM_vs_AH
PLAC8L1	unique_RC_AM_vs_AH
LBHD2	unique_RC_AM_vs_AH
ENSCPOG00000032953	unique_RC_AM_vs_AH
CYP4F8	unique_RC_AM_vs_AH
ADIPOQ	unique_RC_AM_vs_AH
ENSCPOG00000032669	unique_RC_AM_vs_AH
ADAMTS16	unique_RC_AM_vs_AH
ENSCPOG00000038133	unique_RC_AM_vs_AH
ENSCPOG00000032497	unique_RC_AM_vs_AH
KCP	unique_RC_AM_vs_AH
ENSCPOG00000020576	unique_RC_AM_vs_AH
ENSCPOG00000023341	unique_RC_AM_vs_AH
DHDH	unique_RC_AM_vs_AH
ENSCPOG00000035672	unique_RC_AM_vs_AH
TMEM190	unique_RC_AM_vs_AH
MIR29B2	unique_RC_AM_vs_AH
IL4I1	unique_RC_AM_vs_AH
ENSCPOG00000022169	unique_RC_AM_vs_AH
POLN	unique_RC_AM_vs_AH
MYMK	unique_RC_AM_vs_AH
ENSCPOG00000030421	unique_RC_AM_vs_AH
ENSCPOG00000024178	unique_RC_AM_vs_AH
ENSCPOG00000038166	unique_RC_AM_vs_AH
ENSCPOG00000007782	unique_RC_AM_vs_AH
ENSCPOG00000033437	unique_RC_AM_vs_AH
STPG4	unique_RC_AM_vs_AH
ENSCPOG00000030738	unique_RC_AM_vs_AH
SLC23A3	unique_RC_AM_vs_AH
MYLK3	unique_RC_AM_vs_AH
KIF26B	unique_RC_AM_vs_AH
ENSCPOG00000024270	unique_RC_AM_vs_AH
ENSCPOG00000006206	unique_RC_AM_vs_AH
ENSCPOG00000025291	unique_RC_AM_vs_AH
KCNV1	unique_RC_AM_vs_AH
ENSCPOG00000035024	unique_RC_AM_vs_AH
HMCN2	unique_RC_AM_vs_AH
ENSCPOG00000039874	unique_RC_AM_vs_AH
FBXO2	unique_RC_AM_vs_AH
ENSCPOG00000034588	unique_RC_AM_vs_AH
GRID2IP	unique_RC_AM_vs_AH
CEP131	unique_RC_AM_vs_AH
ENSCPOG00000033008	unique_RC_AM_vs_AH
ENSCPOG00000031413	unique_RC_AM_vs_AH
AGBL1	unique_RC_AM_vs_AH
ENSCPOG00000038499	unique_RC_AM_vs_AH
ENSCPOG00000006035	unique_RC_AM_vs_AH
ENSCPOG00000033343	unique_RC_AM_vs_AH
ENSCPOG00000027308	unique_RC_AM_vs_AH
STAR	unique_RC_AM_vs_AH
ENSCPOG00000037532	unique_RC_AM_vs_AH
GDPD3	unique_RC_AM_vs_AH
TMEM238	unique_RC_AM_vs_AH
CRYBB3	unique_RC_AM_vs_AH
ENSCPOG00000040349	unique_RC_AM_vs_AH
DAPK2	unique_RC_AM_vs_AH
ENSCPOG00000040514	unique_RC_AM_vs_AH
STAC3	unique_RC_AM_vs_AH
ENSCPOG00000034254	unique_RC_AM_vs_AH
HAPLN1	unique_RC_AM_vs_AH
SNORD22	unique_RC_AM_vs_AH
ENSCPOG00000035877	unique_RS_AM_vs_AH
ENSCPOG00000025476	unique_RS_AM_vs_AH
ENSCPOG00000031134	unique_RS_AM_vs_AH
XKR7	unique_RS_AM_vs_AH
PPP1R17	unique_RS_AM_vs_AH
SLC35D3	unique_RS_AM_vs_AH
POU4F2	unique_RS_AM_vs_AH
GABRA4	unique_RS_AM_vs_AH
EOMES	unique_RS_AM_vs_AH
ENAM	unique_RS_AM_vs_AH
AMER3	unique_RS_AM_vs_AH
DRD5	unique_RS_AM_vs_AH
ENSCPOG00000038748	unique_RS_AM_vs_AH
SYT13	unique_RS_AM_vs_AH
INSYN2B	unique_RS_AM_vs_AH
ENSCPOG00000032220	unique_RS_AM_vs_AH
ENSCPOG00000009428	unique_RS_AM_vs_AH
ENSCPOG00000022924	unique_RS_AM_vs_AH
ENSCPOG00000021983	unique_RS_AM_vs_AH
MSTN	unique_RS_AM_vs_AH
KCTD8	unique_RS_AM_vs_AH
ENSCPOG00000005535	unique_RS_AM_vs_AH
BEND4	unique_RS_AM_vs_AH
ENSCPOG00000013155	unique_RS_AM_vs_AH
ENSCPOG00000036410	unique_RS_AM_vs_AH
BARHL2	unique_RS_AM_vs_AH
ZDHHC22	unique_RS_AM_vs_AH
GABRB2	unique_RS_AM_vs_AH
CHRNA6	unique_RS_AM_vs_AH
ENSCPOG00000002044	unique_RS_AM_vs_AH
ENSCPOG00000024031	unique_RS_AM_vs_AH
ENSCPOG00000037467	unique_RS_AM_vs_AH
KCNG4	unique_RS_AM_vs_AH
SNTG1	unique_RS_AM_vs_AH
NHLH2	unique_RS_AM_vs_AH
PRLH	unique_RS_AM_vs_AH
SYT4	unique_RS_AM_vs_AH
ENSCPOG00000030538	unique_RS_AM_vs_AH
SYT2	unique_RS_AM_vs_AH
MPEG1	unique_RS_AM_vs_AH
TMEM130	unique_RS_AM_vs_AH
CLRN3	unique_RS_AM_vs_AH
ENSCPOG00000037698	unique_RS_AM_vs_AH
GALNT14	unique_RS_AM_vs_AH
HAPLN4	unique_RS_AM_vs_AH
ENSCPOG00000031842	unique_RS_AM_vs_AH
DIRAS2	unique_RS_AM_vs_AH
GABRA1	unique_RS_AM_vs_AH
CNBD2	unique_RS_AM_vs_AH
GABRR3	unique_RS_AM_vs_AH
SLC17A6	unique_RS_AM_vs_AH
ENSCPOG00000040277	unique_RS_AM_vs_AH
CACNG3	unique_RS_AM_vs_AH
GLRA3	unique_RS_AM_vs_AH
PCSK1	unique_RS_AM_vs_AH
ENSCPOG00000033935	unique_RS_AM_vs_AH
PDYN	unique_RS_AM_vs_AH
NTRK1	unique_RS_AM_vs_AH
VWC2L	unique_RS_AM_vs_AH
NEUROD4	unique_RS_AM_vs_AH
SYT1	unique_RS_AM_vs_AH
SLC32A1	unique_RS_AM_vs_AH
ENSCPOG00000034629	unique_RS_AM_vs_AH
SCRT1	unique_RS_AM_vs_AH
ISL1	unique_RS_AM_vs_AH
GJD2	unique_RS_AM_vs_AH
LHX1	unique_RS_AM_vs_AH
ENSCPOG00000023038	unique_RS_AM_vs_AH
ENSCPOG00000035493	unique_RS_AM_vs_AH
ENSCPOG00000033222	unique_RS_AM_vs_AH
LYPD6	unique_RS_AM_vs_AH
ECEL1	unique_RS_AM_vs_AH
ZNF804A	unique_RS_AM_vs_AH
SAMSN1	unique_RS_AM_vs_AH
CHAT	unique_RS_AM_vs_AH
DLGAP3	unique_RS_AM_vs_AH
GABRG2	unique_RS_AM_vs_AH
ILDR1	unique_RS_AM_vs_AH
HS6ST2	unique_RS_AM_vs_AH
CELF4	unique_RS_AM_vs_AH
SMIM17	unique_RS_AM_vs_AH
TMEM215	unique_RS_AM_vs_AH
ENSCPOG00000034129	unique_RS_AM_vs_AH
NEFL	unique_RS_AM_vs_AH
SYN1	unique_RS_AM_vs_AH
CLSTN3	unique_RS_AM_vs_AH
AFF2	unique_RS_AM_vs_AH
CNNM1	unique_RS_AM_vs_AH
TAC3	unique_RS_AM_vs_AH
GAD2	unique_RS_AM_vs_AH
ENSCPOG00000030260	unique_RS_AM_vs_AH
CELF3	unique_RS_AM_vs_AH
ENSCPOG00000023417	unique_RS_AM_vs_AH
SLC7A14	unique_RS_AM_vs_AH
CHGA	unique_RS_AM_vs_AH
SHANK2	unique_RS_AM_vs_AH
GPR179	unique_RS_AM_vs_AH
ENSCPOG00000024343	unique_RS_AM_vs_AH
ENSCPOG00000013765	unique_RS_AM_vs_AH
GRM1	unique_RS_AM_vs_AH
CNMD	unique_RS_AM_vs_AH
LRTM2	unique_RS_AM_vs_AH
NYAP2	unique_RS_AM_vs_AH
SCG2	unique_RS_AM_vs_AH
POU4F3	unique_RS_AM_vs_AH
CRH	unique_RS_AM_vs_AH
BHLHA15	unique_RS_AM_vs_AH
PIWIL1	unique_RS_AM_vs_AH
SLC27A2	unique_RS_AM_vs_AH
SIM1	unique_RS_AM_vs_AH
CALB1	unique_RS_AM_vs_AH
VPREB3	unique_RS_AM_vs_AH
CHRM5	unique_RS_AM_vs_AH
HCN1	unique_RS_AM_vs_AH
ENSCPOG00000032197	unique_RS_AM_vs_AH
ENSCPOG00000021789	unique_RS_AM_vs_AH
GABRR2	unique_RS_AM_vs_AH
LAMP5	unique_RS_AM_vs_AH
PCDH8	unique_RS_AM_vs_AH
RAB3C	unique_RS_AM_vs_AH
ENSCPOG00000032599	unique_RS_AM_vs_AH
CPNE4	unique_RS_AM_vs_AH
NEUROD2	unique_RS_AM_vs_AH
SLC12A5	unique_RS_AM_vs_AH
MCF2	unique_RS_AM_vs_AH
SSTR3	unique_RS_AM_vs_AH
SLC35F3	unique_RS_AM_vs_AH
ENSCPOG00000038425	unique_RS_AM_vs_AH
ENSCPOG00000030726	unique_RS_AM_vs_AH
ANKRD34B	unique_RS_AM_vs_AH
OLFM3	unique_RS_AM_vs_AH
RNF165	unique_RS_AM_vs_AH
ZNF804B	unique_RS_AM_vs_AH
HCN4	unique_RS_AM_vs_AH
GABRR1	unique_RS_AM_vs_AH
GPR26	unique_RS_AM_vs_AH
SEZ6L2	unique_RS_AM_vs_AH
HES5	unique_RS_AM_vs_AH
CCKBR	unique_RS_AM_vs_AH
ENSCPOG00000031348	unique_RS_AM_vs_AH
GJA10	unique_RS_AM_vs_AH
ADAMTS13	unique_RS_AM_vs_AH
EPGN	unique_RS_AM_vs_AH
ENSCPOG00000009493	unique_RS_AM_vs_AH
ENSCPOG00000020392	unique_RS_AM_vs_AH
VSNL1	unique_RS_AM_vs_AH
KCNA4	unique_RS_AM_vs_AH
H4-16	unique_RS_AM_vs_AH
SCGN	unique_RS_AM_vs_AH

## Sheet: RvsS_DEGup
Supplementary Table S6. Venn analysis of tissue-specific and shared dysregulated genes and proteins in AM versus AH
genes	status
RFX4	common_RR_AM_vs_AH_and_RS_AM_vs_AH
ZIC3	common_RR_AM_vs_AH_and_RS_AM_vs_AH
BTC	common_RR_AM_vs_AH_and_RS_AM_vs_AH
ANGPT2	unique_RR_AM_vs_AH
MS4A15	unique_RR_AM_vs_AH
ND2	unique_RR_AM_vs_AH
PRSS16	unique_RR_AM_vs_AH
SH2D2A	unique_RR_AM_vs_AH
ENSCPOG00000033625	unique_RR_AM_vs_AH
ENSCPOG00000035342	unique_RR_AM_vs_AH
SERPINE3	unique_RR_AM_vs_AH
ENSCPOG00000030975	unique_RR_AM_vs_AH
ATP6	unique_RR_AM_vs_AH
ENSCPOG00000034588	unique_RR_AM_vs_AH
CCDC122	unique_RR_AM_vs_AH
ENSCPOG00000033292	unique_RR_AM_vs_AH
MZB1	unique_RR_AM_vs_AH
ENSCPOG00000020409	unique_RR_AM_vs_AH
ENSCPOG00000019005	unique_RR_AM_vs_AH
SCARNA13	unique_RR_AM_vs_AH
ADGRG5	unique_RR_AM_vs_AH
CD22	unique_RR_AM_vs_AH
PAQR7	unique_RR_AM_vs_AH
ENSCPOG00000001300	unique_RR_AM_vs_AH
SFRP5	unique_RR_AM_vs_AH
RASGRP4	unique_RR_AM_vs_AH
ENSCPOG00000036581	unique_RR_AM_vs_AH
ENSCPOG00000035328	unique_RR_AM_vs_AH
TMEM95	unique_RR_AM_vs_AH
ENSCPOG00000033374	unique_RR_AM_vs_AH
ENSCPOG00000039373	unique_RR_AM_vs_AH
ENSCPOG00000039670	unique_RR_AM_vs_AH
PROK2	unique_RR_AM_vs_AH
CAPN11	unique_RR_AM_vs_AH
ENSCPOG00000032111	unique_RR_AM_vs_AH
ZAP70	unique_RR_AM_vs_AH
PFN3	unique_RR_AM_vs_AH
ENSCPOG00000032311	unique_RR_AM_vs_AH
SNORD88A	unique_RR_AM_vs_AH
DUPD1	unique_RR_AM_vs_AH
MMRN1	unique_RR_AM_vs_AH
CEP55	unique_RR_AM_vs_AH
DAPP1	unique_RR_AM_vs_AH
PROZ	unique_RR_AM_vs_AH
PTPN7	unique_RR_AM_vs_AH
PKD2L1	unique_RR_AM_vs_AH
ENSCPOG00000040155	unique_RR_AM_vs_AH
ENSCPOG00000031525	unique_RR_AM_vs_AH
B3GNT3	unique_RR_AM_vs_AH
BRIP1	unique_RR_AM_vs_AH
TFEC	unique_RR_AM_vs_AH
ENSCPOG00000039452	unique_RR_AM_vs_AH
ENSCPOG00000031698	unique_RR_AM_vs_AH
ENSCPOG00000034251	unique_RR_AM_vs_AH
GSTK1	unique_RR_AM_vs_AH
ENSCPOG00000030615	unique_RR_AM_vs_AH
TGM7	unique_RR_AM_vs_AH
EME1	unique_RR_AM_vs_AH
NIPAL4	unique_RR_AM_vs_AH
ENSCPOG00000011510	unique_RR_AM_vs_AH
ENSCPOG00000034895	unique_RR_AM_vs_AH
RSRP1	unique_RR_AM_vs_AH
SCN4A	unique_RR_AM_vs_AH
ENSCPOG00000001212	unique_RR_AM_vs_AH
ENSCPOG00000033177	unique_RR_AM_vs_AH
P2RY6	unique_RR_AM_vs_AH
ENSCPOG00000009682	unique_RR_AM_vs_AH
ENSCPOG00000000348	unique_RR_AM_vs_AH
FOXS1	unique_RR_AM_vs_AH
MSX1	unique_RR_AM_vs_AH
MTMR11	unique_RR_AM_vs_AH
MBNL3	unique_RR_AM_vs_AH
SLC5A10	unique_RR_AM_vs_AH
ENSCPOG00000022248	unique_RR_AM_vs_AH
5_8S_rRNA	unique_RR_AM_vs_AH
ENSCPOG00000036033	unique_RR_AM_vs_AH
MIRLET7D	unique_RR_AM_vs_AH
SH2D3A	unique_RR_AM_vs_AH
SPAG17	unique_RR_AM_vs_AH
ENSCPOG00000032674	unique_RR_AM_vs_AH
GPHA2	unique_RR_AM_vs_AH
GFI1	unique_RR_AM_vs_AH
ENSCPOG00000035505	unique_RR_AM_vs_AH
AMH	unique_RR_AM_vs_AH
ENSCPOG00000040095	unique_RR_AM_vs_AH
ENSCPOG00000010083	unique_RR_AM_vs_AH
DPEP3	unique_RR_AM_vs_AH
IGSF6	unique_RR_AM_vs_AH
SIT1	unique_RR_AM_vs_AH
ENSCPOG00000038935	unique_RR_AM_vs_AH
ANGPTL5	unique_RR_AM_vs_AH
CHRNG	unique_RR_AM_vs_AH
MCIDAS	unique_RR_AM_vs_AH
ENSCPOG00000012274	unique_RR_AM_vs_AH
SLC39A4	unique_RR_AM_vs_AH
OTOR	unique_RR_AM_vs_AH
MYO1A	unique_RR_AM_vs_AH
MSS51	unique_RR_AM_vs_AH
ENSCPOG00000033222	unique_RR_AM_vs_AH
UPK3B	unique_RR_AM_vs_AH
ENSCPOG00000032877	unique_RR_AM_vs_AH
HES7	unique_RR_AM_vs_AH
ENSCPOG00000040180	unique_RR_AM_vs_AH
ENSCPOG00000001523	unique_RR_AM_vs_AH
U6	unique_RR_AM_vs_AH
ENSCPOG00000037089	unique_RR_AM_vs_AH
ENSCPOG00000033059	unique_RR_AM_vs_AH
CRYBA2	unique_RR_AM_vs_AH
LGALS12	unique_RR_AM_vs_AH
MDGA1	unique_RR_AM_vs_AH
ENSCPOG00000038037	unique_RR_AM_vs_AH
ENSCPOG00000024995	unique_RR_AM_vs_AH
ENSCPOG00000038133	unique_RR_AM_vs_AH
ENSCPOG00000030451	unique_RR_AM_vs_AH
SNORD52	unique_RR_AM_vs_AH
ENSCPOG00000038647	unique_RR_AM_vs_AH
LYPD6	unique_RR_AM_vs_AH
XRCC3	unique_RR_AM_vs_AH
ENSCPOG00000032987	unique_RR_AM_vs_AH
CLIC2	unique_RR_AM_vs_AH
GLNC1	unique_RR_AM_vs_AH
ENSCPOG00000031684	unique_RR_AM_vs_AH
SST	unique_RR_AM_vs_AH
ENSCPOG00000030875	unique_RR_AM_vs_AH
MRGPRF	unique_RR_AM_vs_AH
GLI1	unique_RR_AM_vs_AH
ENSCPOG00000036370	unique_RR_AM_vs_AH
ENSCPOG00000003051	unique_RR_AM_vs_AH
ENSCPOG00000030260	unique_RR_AM_vs_AH
ENSCPOG00000011024	unique_RR_AM_vs_AH
MROH6	unique_RR_AM_vs_AH
ENSCPOG00000031815	unique_RR_AM_vs_AH
SH2D4A	unique_RR_AM_vs_AH
ESCO2	unique_RR_AM_vs_AH
GNG8	unique_RR_AM_vs_AH
ZNF182	unique_RR_AM_vs_AH
CRYBG2	unique_RR_AM_vs_AH
CD5L	unique_RR_AM_vs_AH
DOK3	unique_RR_AM_vs_AH
ENSCPOG00000037129	unique_RR_AM_vs_AH
ENSCPOG00000033984	unique_RR_AM_vs_AH
MXD3	unique_RR_AM_vs_AH
DGAT2	unique_RR_AM_vs_AH
HCRT	unique_RR_AM_vs_AH
ENSCPOG00000024918	unique_RR_AM_vs_AH
ENSCPOG00000033840	unique_RR_AM_vs_AH
DNASE1L2	unique_RR_AM_vs_AH
ENSCPOG00000009191	unique_RR_AM_vs_AH
P4HA2	unique_RR_AM_vs_AH
ENSCPOG00000031612	unique_RR_AM_vs_AH
ALS2CL	unique_RR_AM_vs_AH
FOXM1	unique_RR_AM_vs_AH
CYP27B1	unique_RR_AM_vs_AH
FBXL12	unique_RR_AM_vs_AH
PLAAT2	unique_RR_AM_vs_AH
ENSCPOG00000002427	unique_RR_AM_vs_AH
RGS18	unique_RR_AM_vs_AH
ENSCPOG00000028059	unique_RS_AM_vs_AH
GFAP	unique_RS_AM_vs_AH
LIPK	unique_RS_AM_vs_AH
NDP	unique_RS_AM_vs_AH
VAX1	unique_RS_AM_vs_AH
NKX2-2	unique_RS_AM_vs_AH
KRT7	unique_RS_AM_vs_AH
MLC1	unique_RS_AM_vs_AH
ENSCPOG00000022710	unique_RS_AM_vs_AH
ENSCPOG00000040362	unique_RS_AM_vs_AH
AQP4	unique_RS_AM_vs_AH
SOX3	unique_RS_AM_vs_AH
GPR37L1	unique_RS_AM_vs_AH
GJB6	unique_RS_AM_vs_AH
SALL1	unique_RS_AM_vs_AH
OLIG2	unique_RS_AM_vs_AH
WNT7B	unique_RS_AM_vs_AH
PTPRZ1	unique_RS_AM_vs_AH
OLIG1	unique_RS_AM_vs_AH
PAX5	unique_RS_AM_vs_AH
ENSCPOG00000021902	unique_RS_AM_vs_AH
AGT	unique_RS_AM_vs_AH
TESC	unique_RS_AM_vs_AH
ZIC4	unique_RS_AM_vs_AH
HEPACAM	unique_RS_AM_vs_AH
ENSCPOG00000034213	unique_RS_AM_vs_AH
MAG	unique_RS_AM_vs_AH
S1PR3	unique_RS_AM_vs_AH
ENSCPOG00000038446	unique_RS_AM_vs_AH
ENSCPOG00000034842	unique_RS_AM_vs_AH
NTRK2	unique_RS_AM_vs_AH
GPR17	unique_RS_AM_vs_AH
C4orf19	unique_RS_AM_vs_AH
LMO3	unique_RS_AM_vs_AH
NKX6-2	unique_RS_AM_vs_AH
MGAM2	unique_RS_AM_vs_AH
KCNJ10	unique_RS_AM_vs_AH
ASCL1	unique_RS_AM_vs_AH
APLN	unique_RS_AM_vs_AH
SCRG1	unique_RS_AM_vs_AH
PAX2	unique_RS_AM_vs_AH
S100B	unique_RS_AM_vs_AH
NES	unique_RS_AM_vs_AH
WNT7A	unique_RS_AM_vs_AH
SEC14L4	unique_RS_AM_vs_AH
CTXN1	unique_RS_AM_vs_AH
MOG	unique_RS_AM_vs_AH
FABP7	unique_RS_AM_vs_AH
NKAIN4	unique_RS_AM_vs_AH
GPRC5B	unique_RS_AM_vs_AH
ENSCPOG00000032347	unique_RS_AM_vs_AH
ENSCPOG00000036147	unique_RS_AM_vs_AH
PLP1	unique_RS_AM_vs_AH
ATP1A2	unique_RS_AM_vs_AH
LRP4	unique_RS_AM_vs_AH
HAPLN2	unique_RS_AM_vs_AH
ENSCPOG00000008430	unique_RS_AM_vs_AH
RASSF4	unique_RS_AM_vs_AH
GALNT15	unique_RS_AM_vs_AH
AIF1L	unique_RS_AM_vs_AH
BCAS1	unique_RS_AM_vs_AH
ENSCPOG00000013146	unique_RS_AM_vs_AH
BAALC	unique_RS_AM_vs_AH
PHYHIPL	unique_RS_AM_vs_AH
HTR7	unique_RS_AM_vs_AH
CHL1	unique_RS_AM_vs_AH
CLDN5	unique_RS_AM_vs_AH
SYNM	unique_RS_AM_vs_AH
HEY2	unique_RS_AM_vs_AH
POU3F2	unique_RS_AM_vs_AH
GAREM2	unique_RS_AM_vs_AH
ENSCPOG00000031569	unique_RS_AM_vs_AH
FGF7	unique_RS_AM_vs_AH
DTNA	unique_RS_AM_vs_AH
CMTM5	unique_RS_AM_vs_AH
UNC13C	unique_RS_AM_vs_AH
ENSCPOG00000032224	unique_RS_AM_vs_AH
ENSCPOG00000027395	unique_RS_AM_vs_AH
P3H2	unique_RS_AM_vs_AH
TPPP3	unique_RS_AM_vs_AH
NQO2	unique_RS_AM_vs_AH
GPM6B	unique_RS_AM_vs_AH
METRN	unique_RS_AM_vs_AH
MAOB	unique_RS_AM_vs_AH
ENKUR	unique_RS_AM_vs_AH
P2RX6	unique_RS_AM_vs_AH
HPX	unique_RS_AM_vs_AH
B4GALNT2	unique_RS_AM_vs_AH
RGS5	unique_RS_AM_vs_AH
PMP2	unique_RS_AM_vs_AH
TMEM125	unique_RS_AM_vs_AH
UNC93A	unique_RS_AM_vs_AH
UGT8	unique_RS_AM_vs_AH
AKAP7	unique_RS_AM_vs_AH
BCAN	unique_RS_AM_vs_AH
ATP10A	unique_RS_AM_vs_AH
C1QL3	unique_RS_AM_vs_AH
ENSCPOG00000002368	unique_RS_AM_vs_AH
LRRC74B	unique_RS_AM_vs_AH
NDRG2	unique_RS_AM_vs_AH
MTTP	unique_RS_AM_vs_AH
RASSF2	unique_RS_AM_vs_AH
ENSCPOG00000033143	unique_RS_AM_vs_AH
ALDH1L1	unique_RS_AM_vs_AH
ADRA1A	unique_RS_AM_vs_AH
ENSCPOG00000038076	unique_RS_AM_vs_AH
ENSCPOG00000004214	unique_RS_AM_vs_AH
ENSCPOG00000039666	unique_RS_AM_vs_AH
DRP2	unique_RS_AM_vs_AH
ENSCPOG00000026705	unique_RS_AM_vs_AH
ZIC2	unique_RS_AM_vs_AH
GJB2	unique_RS_AM_vs_AH
VIM	unique_RS_AM_vs_AH
ENSCPOG00000037311	unique_RS_AM_vs_AH
DCLK1	unique_RS_AM_vs_AH
PRKAG2	unique_RS_AM_vs_AH
RNF182	unique_RS_AM_vs_AH
ENSCPOG00000005900	unique_RS_AM_vs_AH
ARMC3	unique_RS_AM_vs_AH
FAM163A	unique_RS_AM_vs_AH
TNC	unique_RS_AM_vs_AH
SOX6	unique_RS_AM_vs_AH
SPARCL1	unique_RS_AM_vs_AH
EDNRB	unique_RS_AM_vs_AH
ERBB3	unique_RS_AM_vs_AH
ST6GAL2	unique_RS_AM_vs_AH
WNT4	unique_RS_AM_vs_AH
FAM124A	unique_RS_AM_vs_AH
KCNN3	unique_RS_AM_vs_AH
BMPR1B	unique_RS_AM_vs_AH
PSD2	unique_RS_AM_vs_AH
SLC45A2	unique_RS_AM_vs_AH
PDGFA	unique_RS_AM_vs_AH
NPAS3	unique_RS_AM_vs_AH
SHISAL2B	unique_RS_AM_vs_AH
MMP24	unique_RS_AM_vs_AH
GATM	unique_RS_AM_vs_AH
ITGB8	unique_RS_AM_vs_AH
SALL2	unique_RS_AM_vs_AH
DKK1	unique_RS_AM_vs_AH
ENSCPOG00000034142	unique_RS_AM_vs_AH
SLC5A5	unique_RS_AM_vs_AH
Rxfp1	unique_RS_AM_vs_AH
HK3	unique_RS_AM_vs_AH
CLU	unique_RS_AM_vs_AH
DEGS2	unique_RS_AM_vs_AH
PLEKHH1	unique_RS_AM_vs_AH
CNP	unique_RS_AM_vs_AH
LPAR1	unique_RS_AM_vs_AH
CNTN2	unique_RS_AM_vs_AH
KLK8	unique_RS_AM_vs_AH
CADM4	unique_RS_AM_vs_AH
C10orf90	unique_RS_AM_vs_AH
ENSCPOG00000032751	unique_RS_AM_vs_AH

## Sheet: RvsS_DEGdown
Supplementary Table S6. Venn analysis of tissue-specific and shared dysregulated genes and proteins in AM versus AH
genes	status
ENSCPOG00000034629	common_RR_AM_vs_AH_and_RS_AM_vs_AH
VPREB3	common_RR_AM_vs_AH_and_RS_AM_vs_AH
ENSCPOG00000001318	unique_RR_AM_vs_AH
PLA2G2D	unique_RR_AM_vs_AH
KRT25	unique_RR_AM_vs_AH
EDARADD	unique_RR_AM_vs_AH
COX1	unique_RR_AM_vs_AH
ENSCPOG00000013541	unique_RR_AM_vs_AH
TWIST2	unique_RR_AM_vs_AH
ENSCPOG00000039435	unique_RR_AM_vs_AH
ENSCPOG00000035864	unique_RR_AM_vs_AH
ENSCPOG00000032163	unique_RR_AM_vs_AH
LMOD3	unique_RR_AM_vs_AH
DEGS2	unique_RR_AM_vs_AH
BCL2L14	unique_RR_AM_vs_AH
ENSCPOG00000038221	unique_RR_AM_vs_AH
GPC6	unique_RR_AM_vs_AH
ENSCPOG00000034918	unique_RR_AM_vs_AH
ENSCPOG00000039872	unique_RR_AM_vs_AH
ENSCPOG00000037170	unique_RR_AM_vs_AH
OTOG	unique_RR_AM_vs_AH
ENSCPOG00000033241	unique_RR_AM_vs_AH
APOB	unique_RR_AM_vs_AH
ESM1	unique_RR_AM_vs_AH
ENSCPOG00000040570	unique_RR_AM_vs_AH
PRF1	unique_RR_AM_vs_AH
ENSCPOG00000038280	unique_RR_AM_vs_AH
ENSCPOG00000037137	unique_RR_AM_vs_AH
GPR182	unique_RR_AM_vs_AH
ENSCPOG00000038297	unique_RR_AM_vs_AH
ENSCPOG00000036592	unique_RR_AM_vs_AH
ENSCPOG00000040244	unique_RR_AM_vs_AH
ENSCPOG00000034199	unique_RR_AM_vs_AH
ENSCPOG00000039301	unique_RR_AM_vs_AH
RUNX3	unique_RR_AM_vs_AH
ENSCPOG00000033234	unique_RR_AM_vs_AH
ENSCPOG00000030174	unique_RR_AM_vs_AH
KYNU	unique_RR_AM_vs_AH
SPO11	unique_RR_AM_vs_AH
SERPINA9	unique_RR_AM_vs_AH
ENSCPOG00000020987	unique_RR_AM_vs_AH
TERB2	unique_RR_AM_vs_AH
RAB3IL1	unique_RR_AM_vs_AH
ENSCPOG00000037429	unique_RR_AM_vs_AH
NLRC3	unique_RR_AM_vs_AH
HMCN2	unique_RR_AM_vs_AH
TMEM150B	unique_RR_AM_vs_AH
ENSCPOG00000036438	unique_RR_AM_vs_AH
CTSE	unique_RR_AM_vs_AH
CPA4	unique_RR_AM_vs_AH
ENSCPOG00000025091	unique_RR_AM_vs_AH
ENSCPOG00000037222	unique_RR_AM_vs_AH
OR51E2	unique_RR_AM_vs_AH
STAT4	unique_RR_AM_vs_AH
CD6	unique_RR_AM_vs_AH
ABHD1	unique_RR_AM_vs_AH
ENSCPOG00000006226	unique_RR_AM_vs_AH
ENSCPOG00000033055	unique_RR_AM_vs_AH
ENSCPOG00000037953	unique_RR_AM_vs_AH
ENSCPOG00000024907	unique_RR_AM_vs_AH
CDH19	unique_RR_AM_vs_AH
KRT23	unique_RR_AM_vs_AH
EMX2	unique_RR_AM_vs_AH
ENSCPOG00000034158	unique_RR_AM_vs_AH
TBX18	unique_RR_AM_vs_AH
ENSCPOG00000040476	unique_RR_AM_vs_AH
ENSCPOG00000035953	unique_RR_AM_vs_AH
FGD3	unique_RR_AM_vs_AH
INSC	unique_RR_AM_vs_AH
DPP4	unique_RR_AM_vs_AH
PLK4	unique_RR_AM_vs_AH
ENSCPOG00000023450	unique_RR_AM_vs_AH
ENSCPOG00000011402	unique_RR_AM_vs_AH
SMCO1	unique_RR_AM_vs_AH
JPH2	unique_RR_AM_vs_AH
MR1	unique_RR_AM_vs_AH
KCNMB1	unique_RR_AM_vs_AH
ENSCPOG00000035863	unique_RR_AM_vs_AH
ENSCPOG00000012324	unique_RR_AM_vs_AH
ENSCPOG00000020180	unique_RR_AM_vs_AH
PPP1R3A	unique_RR_AM_vs_AH
ENSCPOG00000040533	unique_RR_AM_vs_AH
KLB	unique_RR_AM_vs_AH
ENSCPOG00000040055	unique_RR_AM_vs_AH
CIITA	unique_RR_AM_vs_AH
GREM1	unique_RR_AM_vs_AH
MAB21L3	unique_RR_AM_vs_AH
ENSCPOG00000033451	unique_RR_AM_vs_AH
RASEF	unique_RR_AM_vs_AH
DNAH17	unique_RR_AM_vs_AH
ENSCPOG00000037740	unique_RR_AM_vs_AH
ENSCPOG00000035371	unique_RR_AM_vs_AH
ND1	unique_RR_AM_vs_AH
DLX2	unique_RR_AM_vs_AH
GPR35	unique_RR_AM_vs_AH
MYOD1	unique_RR_AM_vs_AH
VGLL3	unique_RR_AM_vs_AH
RDH16	unique_RR_AM_vs_AH
ENSCPOG00000012998	unique_RR_AM_vs_AH
ENSCPOG00000040623	unique_RR_AM_vs_AH
ENSCPOG00000038330	unique_RR_AM_vs_AH
ENSCPOG00000009769	unique_RR_AM_vs_AH
ACSS1	unique_RR_AM_vs_AH
ENSCPOG00000040378	unique_RR_AM_vs_AH
ITGBL1	unique_RR_AM_vs_AH
ENSCPOG00000031668	unique_RR_AM_vs_AH
STAP1	unique_RR_AM_vs_AH
GJA5	unique_RR_AM_vs_AH
IL1RL1	unique_RR_AM_vs_AH
KIF19	unique_RR_AM_vs_AH
AMTN	unique_RR_AM_vs_AH
ENSCPOG00000013468	unique_RR_AM_vs_AH
ENSCPOG00000008967	unique_RR_AM_vs_AH
HSF2BP	unique_RR_AM_vs_AH
ENSCPOG00000004155	unique_RR_AM_vs_AH
KDM4D	unique_RR_AM_vs_AH
SUCNR1	unique_RR_AM_vs_AH
MMP19	unique_RR_AM_vs_AH
ABCC9	unique_RR_AM_vs_AH
ENSCPOG00000014493	unique_RR_AM_vs_AH
FRA10AC1	unique_RR_AM_vs_AH
RELN	unique_RR_AM_vs_AH
ESR2	unique_RR_AM_vs_AH
ENSCPOG00000009803	unique_RR_AM_vs_AH
ENSCPOG00000035024	unique_RR_AM_vs_AH
PLEKHH2	unique_RR_AM_vs_AH
ENSCPOG00000034848	unique_RR_AM_vs_AH
LAMC2	unique_RR_AM_vs_AH
ZBP1	unique_RR_AM_vs_AH
ENSCPOG00000035325	unique_RR_AM_vs_AH
ENSCPOG00000035005	unique_RR_AM_vs_AH
MATN3	unique_RR_AM_vs_AH
ENSCPOG00000030312	unique_RR_AM_vs_AH
ST8SIA6	unique_RR_AM_vs_AH
C12orf56	unique_RR_AM_vs_AH
FAM180A	unique_RR_AM_vs_AH
DNAH8	unique_RR_AM_vs_AH
ARRDC2	unique_RR_AM_vs_AH
WNT10B	unique_RR_AM_vs_AH
FAM110A	unique_RR_AM_vs_AH
PGPEP1L	unique_RR_AM_vs_AH
SNRNP200	unique_RR_AM_vs_AH
ARRDC3	unique_RR_AM_vs_AH
ENSCPOG00000037349	unique_RR_AM_vs_AH
ERFE	unique_RR_AM_vs_AH
ENSCPOG00000037353	unique_RR_AM_vs_AH
ENSCPOG00000038370	unique_RR_AM_vs_AH
ENSCPOG00000032221	unique_RR_AM_vs_AH
ENSCPOG00000019913	unique_RR_AM_vs_AH
CCNDBP1	unique_RR_AM_vs_AH
DENND1C	unique_RR_AM_vs_AH
ACR	unique_RR_AM_vs_AH
LTF	unique_RR_AM_vs_AH
NCMAP	unique_RR_AM_vs_AH
LHX6	unique_RR_AM_vs_AH
ORC1	unique_RR_AM_vs_AH
SRARP	unique_RR_AM_vs_AH
ENSCPOG00000035877	unique_RS_AM_vs_AH
ENSCPOG00000025476	unique_RS_AM_vs_AH
ENSCPOG00000031134	unique_RS_AM_vs_AH
XKR7	unique_RS_AM_vs_AH
PPP1R17	unique_RS_AM_vs_AH
TRARG1	unique_RS_AM_vs_AH
SLC35D3	unique_RS_AM_vs_AH
POU4F2	unique_RS_AM_vs_AH
GABRA4	unique_RS_AM_vs_AH
EOMES	unique_RS_AM_vs_AH
ENAM	unique_RS_AM_vs_AH
SYT10	unique_RS_AM_vs_AH
AMER3	unique_RS_AM_vs_AH
DRD5	unique_RS_AM_vs_AH
ENSCPOG00000038748	unique_RS_AM_vs_AH
SYT13	unique_RS_AM_vs_AH
INSYN2B	unique_RS_AM_vs_AH
ENSCPOG00000032220	unique_RS_AM_vs_AH
ENSCPOG00000009428	unique_RS_AM_vs_AH
ENSCPOG00000022924	unique_RS_AM_vs_AH
ENSCPOG00000021983	unique_RS_AM_vs_AH
MSTN	unique_RS_AM_vs_AH
KCTD8	unique_RS_AM_vs_AH
ENSCPOG00000005535	unique_RS_AM_vs_AH
BEND4	unique_RS_AM_vs_AH
ENSCPOG00000013155	unique_RS_AM_vs_AH
ENSCPOG00000036410	unique_RS_AM_vs_AH
BARHL2	unique_RS_AM_vs_AH
ZDHHC22	unique_RS_AM_vs_AH
HTR2C	unique_RS_AM_vs_AH
GABRB2	unique_RS_AM_vs_AH
CHRNA6	unique_RS_AM_vs_AH
ENSCPOG00000002044	unique_RS_AM_vs_AH
ENSCPOG00000024031	unique_RS_AM_vs_AH
ENSCPOG00000037467	unique_RS_AM_vs_AH
KCNG4	unique_RS_AM_vs_AH
SNTG1	unique_RS_AM_vs_AH
NHLH2	unique_RS_AM_vs_AH
PRLH	unique_RS_AM_vs_AH
SYT4	unique_RS_AM_vs_AH
ENSCPOG00000030538	unique_RS_AM_vs_AH
SYT2	unique_RS_AM_vs_AH
MPEG1	unique_RS_AM_vs_AH
TMEM130	unique_RS_AM_vs_AH
CLRN3	unique_RS_AM_vs_AH
ENSCPOG00000037698	unique_RS_AM_vs_AH
GALNT14	unique_RS_AM_vs_AH
HAPLN4	unique_RS_AM_vs_AH
ENSCPOG00000031842	unique_RS_AM_vs_AH
IHH	unique_RS_AM_vs_AH
DIRAS2	unique_RS_AM_vs_AH
GABRA1	unique_RS_AM_vs_AH
CNBD2	unique_RS_AM_vs_AH
GABRR3	unique_RS_AM_vs_AH
SLC17A6	unique_RS_AM_vs_AH
ENSCPOG00000040277	unique_RS_AM_vs_AH
CACNG3	unique_RS_AM_vs_AH
GLRA3	unique_RS_AM_vs_AH
PCSK1	unique_RS_AM_vs_AH
ENSCPOG00000033935	unique_RS_AM_vs_AH
PDYN	unique_RS_AM_vs_AH
NTRK1	unique_RS_AM_vs_AH
VWC2L	unique_RS_AM_vs_AH
NEUROD4	unique_RS_AM_vs_AH
SYT1	unique_RS_AM_vs_AH
SLC32A1	unique_RS_AM_vs_AH
SCRT1	unique_RS_AM_vs_AH
ISL1	unique_RS_AM_vs_AH
GJD2	unique_RS_AM_vs_AH
LHX1	unique_RS_AM_vs_AH
ENSCPOG00000023038	unique_RS_AM_vs_AH
ENSCPOG00000035493	unique_RS_AM_vs_AH
ENSCPOG00000033222	unique_RS_AM_vs_AH
LYPD6	unique_RS_AM_vs_AH
ECEL1	unique_RS_AM_vs_AH
ZNF804A	unique_RS_AM_vs_AH
SAMSN1	unique_RS_AM_vs_AH
TPH1	unique_RS_AM_vs_AH
CHAT	unique_RS_AM_vs_AH
DLGAP3	unique_RS_AM_vs_AH
GABRG2	unique_RS_AM_vs_AH
ILDR1	unique_RS_AM_vs_AH
HS6ST2	unique_RS_AM_vs_AH
CELF4	unique_RS_AM_vs_AH
SMIM17	unique_RS_AM_vs_AH
PROK2	unique_RS_AM_vs_AH
TMEM215	unique_RS_AM_vs_AH
ENSCPOG00000034129	unique_RS_AM_vs_AH
NEFL	unique_RS_AM_vs_AH
SYN1	unique_RS_AM_vs_AH
CLSTN3	unique_RS_AM_vs_AH
AFF2	unique_RS_AM_vs_AH
CNNM1	unique_RS_AM_vs_AH
TAC3	unique_RS_AM_vs_AH
GAD2	unique_RS_AM_vs_AH
ENSCPOG00000030260	unique_RS_AM_vs_AH
CELF3	unique_RS_AM_vs_AH
TMC3	unique_RS_AM_vs_AH
ENSCPOG00000023417	unique_RS_AM_vs_AH
SLC7A14	unique_RS_AM_vs_AH
CHGA	unique_RS_AM_vs_AH
SHANK2	unique_RS_AM_vs_AH
GPR179	unique_RS_AM_vs_AH
ENSCPOG00000024343	unique_RS_AM_vs_AH
ENSCPOG00000013765	unique_RS_AM_vs_AH
GRM1	unique_RS_AM_vs_AH
CNMD	unique_RS_AM_vs_AH
LRTM2	unique_RS_AM_vs_AH
NYAP2	unique_RS_AM_vs_AH
SCG2	unique_RS_AM_vs_AH
POU4F3	unique_RS_AM_vs_AH
CRH	unique_RS_AM_vs_AH
BHLHA15	unique_RS_AM_vs_AH
PIWIL1	unique_RS_AM_vs_AH
SLC27A2	unique_RS_AM_vs_AH
SIM1	unique_RS_AM_vs_AH
CALB1	unique_RS_AM_vs_AH
CHRM5	unique_RS_AM_vs_AH
HCN1	unique_RS_AM_vs_AH
ENSCPOG00000032197	unique_RS_AM_vs_AH
ENSCPOG00000021789	unique_RS_AM_vs_AH
GABRR2	unique_RS_AM_vs_AH
LAMP5	unique_RS_AM_vs_AH
PCDH8	unique_RS_AM_vs_AH
RAB3C	unique_RS_AM_vs_AH
ENSCPOG00000032599	unique_RS_AM_vs_AH
CPNE4	unique_RS_AM_vs_AH
NEUROD2	unique_RS_AM_vs_AH
MS4A15	unique_RS_AM_vs_AH
SLC12A5	unique_RS_AM_vs_AH
MCF2	unique_RS_AM_vs_AH
SSTR3	unique_RS_AM_vs_AH
SLC35F3	unique_RS_AM_vs_AH
ENSCPOG00000038425	unique_RS_AM_vs_AH
ENSCPOG00000030726	unique_RS_AM_vs_AH
ANKRD34B	unique_RS_AM_vs_AH
OLFM3	unique_RS_AM_vs_AH
RNF165	unique_RS_AM_vs_AH
ZNF804B	unique_RS_AM_vs_AH
HCN4	unique_RS_AM_vs_AH
GABRR1	unique_RS_AM_vs_AH
GPR26	unique_RS_AM_vs_AH
SEZ6L2	unique_RS_AM_vs_AH
HES5	unique_RS_AM_vs_AH
CCKBR	unique_RS_AM_vs_AH
ENSCPOG00000031348	unique_RS_AM_vs_AH
GJA10	unique_RS_AM_vs_AH
ADAMTS13	unique_RS_AM_vs_AH
EPGN	unique_RS_AM_vs_AH
ENSCPOG00000009493	unique_RS_AM_vs_AH
ENSCPOG00000020392	unique_RS_AM_vs_AH
VSNL1	unique_RS_AM_vs_AH
KCNA4	unique_RS_AM_vs_AH
H4-16	unique_RS_AM_vs_AH
SCGN	unique_RS_AM_vs_AH

## Sheet: CRS_DEGup
Supplementary Table S6. Venn analysis of tissue-specific and shared dysregulated genes and proteins in AM versus AH
genes	status
ZIC3	common_RC_AM_vs_AH_and_RR_AM_vs_AH_and_RS_AM_vs_AH
BTC	common_RC_AM_vs_AH_and_RR_AM_vs_AH_and_RS_AM_vs_AH
ENSCPOG00000040155	common_RC_AM_vs_AH_and _RR_AM_vs_AH
SERPINE3	common_RC_AM_vs_AH_and _RR_AM_vs_AH
ENSCPOG00000030875	common_RC_AM_vs_AH_and _RR_AM_vs_AH
PRSS16	common_RC_AM_vs_AH_and _RR_AM_vs_AH
ENSCPOG00000011024	common_RC_AM_vs_AH_and _RR_AM_vs_AH
DPEP3	common_RC_AM_vs_AH_and _RR_AM_vs_AH
ENSCPOG00000038935	common_RC_AM_vs_AH_and _RR_AM_vs_AH
ENSCPOG00000035505	common_RC_AM_vs_AH_and _RR_AM_vs_AH
NKX2-2	common_RC_AM_vs_AH_and _RS_AM_vs_AH
ENSCPOG00000034842	common_RC_AM_vs_AH_and _RS_AM_vs_AH
B4GALNT2	common_RC_AM_vs_AH_and _RS_AM_vs_AH
NKX6-2	common_RC_AM_vs_AH_and _RS_AM_vs_AH
VAX1	common_RC_AM_vs_AH_and _RS_AM_vs_AH
ENSCPOG00000013146	common_RC_AM_vs_AH_and _RS_AM_vs_AH
LIPK	common_RC_AM_vs_AH_and _RS_AM_vs_AH
AQP4	common_RC_AM_vs_AH_and _RS_AM_vs_AH
GFAP	common_RC_AM_vs_AH_and _RS_AM_vs_AH
APLN	common_RC_AM_vs_AH_and _RS_AM_vs_AH
PAX2	common_RC_AM_vs_AH_and _RS_AM_vs_AH
NDP	common_RC_AM_vs_AH_and _RS_AM_vs_AH
CHL1	common_RC_AM_vs_AH_and _RS_AM_vs_AH
ENSCPOG00000034213	common_RC_AM_vs_AH_and _RS_AM_vs_AH
MOG	common_RC_AM_vs_AH_and _RS_AM_vs_AH
TNC	common_RC_AM_vs_AH_and _RS_AM_vs_AH
OLIG1	common_RC_AM_vs_AH_and _RS_AM_vs_AH
ENSCPOG00000005900	common_RC_AM_vs_AH_and _RS_AM_vs_AH
TPPP3	common_RC_AM_vs_AH_and _RS_AM_vs_AH
WNT7B	common_RC_AM_vs_AH_and _RS_AM_vs_AH
KCNJ10	common_RC_AM_vs_AH_and _RS_AM_vs_AH
ENSCPOG00000022710	common_RC_AM_vs_AH_and _RS_AM_vs_AH
FABP7	common_RC_AM_vs_AH_and _RS_AM_vs_AH
ENSCPOG00000038446	common_RC_AM_vs_AH_and _RS_AM_vs_AH
MGAM2	common_RC_AM_vs_AH_and _RS_AM_vs_AH
PAX5	common_RC_AM_vs_AH_and _RS_AM_vs_AH
WNT7A	common_RC_AM_vs_AH_and _RS_AM_vs_AH
SALL1	common_RC_AM_vs_AH_and _RS_AM_vs_AH
AGT	common_RC_AM_vs_AH_and _RS_AM_vs_AH
MAG	common_RC_AM_vs_AH_and _RS_AM_vs_AH
ASCL1	common_RC_AM_vs_AH_and _RS_AM_vs_AH
RFX4	common_RR_AM_vs_AH_and _RS_AM_vs_AH
ENSCPOG00000028059	unique_RS_AM_vs_AH
KRT7	unique_RS_AM_vs_AH
MLC1	unique_RS_AM_vs_AH
ENSCPOG00000040362	unique_RS_AM_vs_AH
SOX3	unique_RS_AM_vs_AH
GPR37L1	unique_RS_AM_vs_AH
GJB6	unique_RS_AM_vs_AH
OLIG2	unique_RS_AM_vs_AH
PTPRZ1	unique_RS_AM_vs_AH
ENSCPOG00000021902	unique_RS_AM_vs_AH
TESC	unique_RS_AM_vs_AH
ZIC4	unique_RS_AM_vs_AH
HEPACAM	unique_RS_AM_vs_AH
S1PR3	unique_RS_AM_vs_AH
NTRK2	unique_RS_AM_vs_AH
GPR17	unique_RS_AM_vs_AH
C4orf19	unique_RS_AM_vs_AH
LMO3	unique_RS_AM_vs_AH
SCRG1	unique_RS_AM_vs_AH
S100B	unique_RS_AM_vs_AH
NES	unique_RS_AM_vs_AH
SEC14L4	unique_RS_AM_vs_AH
CTXN1	unique_RS_AM_vs_AH
NKAIN4	unique_RS_AM_vs_AH
GPRC5B	unique_RS_AM_vs_AH
ENSCPOG00000032347	unique_RS_AM_vs_AH
ENSCPOG00000036147	unique_RS_AM_vs_AH
PLP1	unique_RS_AM_vs_AH
ATP1A2	unique_RS_AM_vs_AH
LRP4	unique_RS_AM_vs_AH
HAPLN2	unique_RS_AM_vs_AH
ENSCPOG00000008430	unique_RS_AM_vs_AH
RASSF4	unique_RS_AM_vs_AH
GALNT15	unique_RS_AM_vs_AH
AIF1L	unique_RS_AM_vs_AH
BCAS1	unique_RS_AM_vs_AH
BAALC	unique_RS_AM_vs_AH
PHYHIPL	unique_RS_AM_vs_AH
HTR7	unique_RS_AM_vs_AH
CLDN5	unique_RS_AM_vs_AH
SYNM	unique_RS_AM_vs_AH
HEY2	unique_RS_AM_vs_AH
POU3F2	unique_RS_AM_vs_AH
GAREM2	unique_RS_AM_vs_AH
ENSCPOG00000031569	unique_RS_AM_vs_AH
FGF7	unique_RS_AM_vs_AH
DTNA	unique_RS_AM_vs_AH
CMTM5	unique_RS_AM_vs_AH
UNC13C	unique_RS_AM_vs_AH
ENSCPOG00000032224	unique_RS_AM_vs_AH
ENSCPOG00000027395	unique_RS_AM_vs_AH
P3H2	unique_RS_AM_vs_AH
NQO2	unique_RS_AM_vs_AH
GPM6B	unique_RS_AM_vs_AH
METRN	unique_RS_AM_vs_AH
MAOB	unique_RS_AM_vs_AH
ENKUR	unique_RS_AM_vs_AH
P2RX6	unique_RS_AM_vs_AH
HPX	unique_RS_AM_vs_AH
RGS5	unique_RS_AM_vs_AH
PMP2	unique_RS_AM_vs_AH
TMEM125	unique_RS_AM_vs_AH
UNC93A	unique_RS_AM_vs_AH
UGT8	unique_RS_AM_vs_AH
AKAP7	unique_RS_AM_vs_AH
BCAN	unique_RS_AM_vs_AH
ATP10A	unique_RS_AM_vs_AH
C1QL3	unique_RS_AM_vs_AH
ENSCPOG00000002368	unique_RS_AM_vs_AH
LRRC74B	unique_RS_AM_vs_AH
NDRG2	unique_RS_AM_vs_AH
MTTP	unique_RS_AM_vs_AH
RASSF2	unique_RS_AM_vs_AH
ENSCPOG00000033143	unique_RS_AM_vs_AH
ALDH1L1	unique_RS_AM_vs_AH
ADRA1A	unique_RS_AM_vs_AH
ENSCPOG00000038076	unique_RS_AM_vs_AH
ENSCPOG00000004214	unique_RS_AM_vs_AH
ENSCPOG00000039666	unique_RS_AM_vs_AH
DRP2	unique_RS_AM_vs_AH
ENSCPOG00000026705	unique_RS_AM_vs_AH
ZIC2	unique_RS_AM_vs_AH
GJB2	unique_RS_AM_vs_AH
VIM	unique_RS_AM_vs_AH
ENSCPOG00000037311	unique_RS_AM_vs_AH
DCLK1	unique_RS_AM_vs_AH
PRKAG2	unique_RS_AM_vs_AH
RNF182	unique_RS_AM_vs_AH
ARMC3	unique_RS_AM_vs_AH
FAM163A	unique_RS_AM_vs_AH
SOX6	unique_RS_AM_vs_AH
SPARCL1	unique_RS_AM_vs_AH
EDNRB	unique_RS_AM_vs_AH
ERBB3	unique_RS_AM_vs_AH
ST6GAL2	unique_RS_AM_vs_AH
WNT4	unique_RS_AM_vs_AH
FAM124A	unique_RS_AM_vs_AH
KCNN3	unique_RS_AM_vs_AH
BMPR1B	unique_RS_AM_vs_AH
PSD2	unique_RS_AM_vs_AH
SLC45A2	unique_RS_AM_vs_AH
PDGFA	unique_RS_AM_vs_AH
NPAS3	unique_RS_AM_vs_AH
SHISAL2B	unique_RS_AM_vs_AH
MMP24	unique_RS_AM_vs_AH
GATM	unique_RS_AM_vs_AH
ITGB8	unique_RS_AM_vs_AH
SALL2	unique_RS_AM_vs_AH
DKK1	unique_RS_AM_vs_AH
ENSCPOG00000034142	unique_RS_AM_vs_AH
SLC5A5	unique_RS_AM_vs_AH
Rxfp1	unique_RS_AM_vs_AH
HK3	unique_RS_AM_vs_AH
CLU	unique_RS_AM_vs_AH
DEGS2	unique_RS_AM_vs_AH
PLEKHH1	unique_RS_AM_vs_AH
CNP	unique_RS_AM_vs_AH
LPAR1	unique_RS_AM_vs_AH
CNTN2	unique_RS_AM_vs_AH
KLK8	unique_RS_AM_vs_AH
CADM4	unique_RS_AM_vs_AH
C10orf90	unique_RS_AM_vs_AH
ENSCPOG00000032751	unique_RS_AM_vs_AH
S100A9	unique_RC_AM_vs_AH
ENSCPOG00000031648	unique_RC_AM_vs_AH
COX1	unique_RC_AM_vs_AH
ENSCPOG00000030546	unique_RC_AM_vs_AH
ENSCPOG00000009093	unique_RC_AM_vs_AH
HSD17B2	unique_RC_AM_vs_AH
ENSCPOG00000014840	unique_RC_AM_vs_AH
ENSCPOG00000013882	unique_RC_AM_vs_AH
SLC34A2	unique_RC_AM_vs_AH
CBLN2	unique_RC_AM_vs_AH
SLC44A4	unique_RC_AM_vs_AH
TMEM213	unique_RC_AM_vs_AH
HJV	unique_RC_AM_vs_AH
PPP1R3A	unique_RC_AM_vs_AH
FMO3	unique_RC_AM_vs_AH
ENSCPOG00000039497	unique_RC_AM_vs_AH
PLEKHS1	unique_RC_AM_vs_AH
ATP12A	unique_RC_AM_vs_AH
PKP1	unique_RC_AM_vs_AH
MMP12	unique_RC_AM_vs_AH
EPCAM	unique_RC_AM_vs_AH
HRH2	unique_RC_AM_vs_AH
WFDC2	unique_RC_AM_vs_AH
ENSCPOG00000039807	unique_RC_AM_vs_AH
CDH10	unique_RC_AM_vs_AH
RSPO1	unique_RC_AM_vs_AH
AQP5	unique_RC_AM_vs_AH
ENSCPOG00000002230	unique_RC_AM_vs_AH
ENSCPOG00000039638	unique_RC_AM_vs_AH
LTF	unique_RC_AM_vs_AH
SLC4A1	unique_RC_AM_vs_AH
ENSCPOG00000039034	unique_RC_AM_vs_AH
PTPRO	unique_RC_AM_vs_AH
SLC5A8	unique_RC_AM_vs_AH
HAS1	unique_RC_AM_vs_AH
SPTA1	unique_RC_AM_vs_AH
AGR2	unique_RC_AM_vs_AH
ELF3	unique_RC_AM_vs_AH
NPTX1	unique_RC_AM_vs_AH
PCSK1	unique_RC_AM_vs_AH
SMIM18	unique_RC_AM_vs_AH
PGLYRP1	unique_RC_AM_vs_AH
ACSM1	unique_RC_AM_vs_AH
CCL11	unique_RC_AM_vs_AH
ENSCPOG00000034833	unique_RC_AM_vs_AH
PIGR	unique_RC_AM_vs_AH
KCNF1	unique_RC_AM_vs_AH
ENSCPOG00000040644	unique_RC_AM_vs_AH
ENSCPOG00000003373	unique_RC_AM_vs_AH
ENSCPOG00000039549	unique_RC_AM_vs_AH
PDYN	unique_RC_AM_vs_AH
ENSCPOG00000031798	unique_RC_AM_vs_AH
DMRT2	unique_RC_AM_vs_AH
CHI3L1	unique_RC_AM_vs_AH
ENSCPOG00000023357	unique_RC_AM_vs_AH
OMG	unique_RC_AM_vs_AH
ENSCPOG00000031632	unique_RC_AM_vs_AH
FAM163B	unique_RC_AM_vs_AH
DUSP13	unique_RC_AM_vs_AH
ST14	unique_RC_AM_vs_AH
CTXN2	unique_RC_AM_vs_AH
MYBPH	unique_RC_AM_vs_AH
ACP3	unique_RC_AM_vs_AH
RASGRF1	unique_RC_AM_vs_AH
CTSW	unique_RC_AM_vs_AH
INHBB	unique_RC_AM_vs_AH
DUOX2	unique_RC_AM_vs_AH
HSPA6	unique_RC_AM_vs_AH
GSG1	unique_RC_AM_vs_AH
KRT5	unique_RC_AM_vs_AH
GPR26	unique_RC_AM_vs_AH
ENSCPOG00000032370	unique_RC_AM_vs_AH
LRRTM1	unique_RC_AM_vs_AH
ACSBG1	unique_RC_AM_vs_AH
PPP1R1C	unique_RC_AM_vs_AH
ENSCPOG00000011200	unique_RC_AM_vs_AH
IL12RB1	unique_RC_AM_vs_AH
ENSCPOG00000039417	unique_RC_AM_vs_AH
ENSCPOG00000038528	unique_RC_AM_vs_AH
TSPAN8	unique_RC_AM_vs_AH
TNFSF15	unique_RC_AM_vs_AH
EPOR	unique_RC_AM_vs_AH
SLC17A6	unique_RC_AM_vs_AH
ADAM8	unique_RC_AM_vs_AH
B3GALT2	unique_RC_AM_vs_AH
RHOV	unique_RC_AM_vs_AH
CYBB	unique_RC_AM_vs_AH
OASL	unique_RC_AM_vs_AH
KCNJ2	unique_RC_AM_vs_AH
GABRP	unique_RC_AM_vs_AH
ENSCPOG00000003248	unique_RC_AM_vs_AH
BMP3	unique_RC_AM_vs_AH
FER1L6	unique_RC_AM_vs_AH
GRIN3B	unique_RC_AM_vs_AH
TRIM55	unique_RC_AM_vs_AH
ENSCPOG00000022002	unique_RC_AM_vs_AH
ENSCPOG00000031473	unique_RC_AM_vs_AH
FCN1	unique_RC_AM_vs_AH
MYBPC1	unique_RC_AM_vs_AH
SLC7A11	unique_RC_AM_vs_AH
ENSCPOG00000032872	unique_RC_AM_vs_AH
TRDN	unique_RC_AM_vs_AH
UNC45B	unique_RC_AM_vs_AH
HTRA3	unique_RC_AM_vs_AH
PADI4	unique_RC_AM_vs_AH
HS3ST5	unique_RC_AM_vs_AH
DIPK1A	unique_RC_AM_vs_AH
PTGER1	unique_RC_AM_vs_AH
CCDC80	unique_RC_AM_vs_AH
ANXA9	unique_RC_AM_vs_AH
ENSCPOG00000031706	unique_RC_AM_vs_AH
ILDR1	unique_RC_AM_vs_AH
ENSCPOG00000030055	unique_RC_AM_vs_AH
SSTR3	unique_RC_AM_vs_AH
CCDC40	unique_RC_AM_vs_AH
CXCR4	unique_RC_AM_vs_AH
ANGPT2	unique_RR_AM_vs_AH
MS4A15	unique_RR_AM_vs_AH
ND2	unique_RR_AM_vs_AH
SH2D2A	unique_RR_AM_vs_AH
ENSCPOG00000033625	unique_RR_AM_vs_AH
ENSCPOG00000035342	unique_RR_AM_vs_AH
ENSCPOG00000030975	unique_RR_AM_vs_AH
ATP6	unique_RR_AM_vs_AH
ENSCPOG00000034588	unique_RR_AM_vs_AH
CCDC122	unique_RR_AM_vs_AH
ENSCPOG00000033292	unique_RR_AM_vs_AH
MZB1	unique_RR_AM_vs_AH
ENSCPOG00000020409	unique_RR_AM_vs_AH
ENSCPOG00000019005	unique_RR_AM_vs_AH
SCARNA13	unique_RR_AM_vs_AH
ADGRG5	unique_RR_AM_vs_AH
CD22	unique_RR_AM_vs_AH
PAQR7	unique_RR_AM_vs_AH
ENSCPOG00000001300	unique_RR_AM_vs_AH
SFRP5	unique_RR_AM_vs_AH
RASGRP4	unique_RR_AM_vs_AH
ENSCPOG00000036581	unique_RR_AM_vs_AH
ENSCPOG00000035328	unique_RR_AM_vs_AH
TMEM95	unique_RR_AM_vs_AH
ENSCPOG00000033374	unique_RR_AM_vs_AH
ENSCPOG00000039373	unique_RR_AM_vs_AH
ENSCPOG00000039670	unique_RR_AM_vs_AH
PROK2	unique_RR_AM_vs_AH
CAPN11	unique_RR_AM_vs_AH
ENSCPOG00000032111	unique_RR_AM_vs_AH
ZAP70	unique_RR_AM_vs_AH
PFN3	unique_RR_AM_vs_AH
ENSCPOG00000032311	unique_RR_AM_vs_AH
SNORD88A	unique_RR_AM_vs_AH
DUPD1	unique_RR_AM_vs_AH
MMRN1	unique_RR_AM_vs_AH
CEP55	unique_RR_AM_vs_AH
DAPP1	unique_RR_AM_vs_AH
PROZ	unique_RR_AM_vs_AH
PTPN7	unique_RR_AM_vs_AH
PKD2L1	unique_RR_AM_vs_AH
ENSCPOG00000031525	unique_RR_AM_vs_AH
B3GNT3	unique_RR_AM_vs_AH
BRIP1	unique_RR_AM_vs_AH
TFEC	unique_RR_AM_vs_AH
ENSCPOG00000039452	unique_RR_AM_vs_AH
ENSCPOG00000031698	unique_RR_AM_vs_AH
ENSCPOG00000034251	unique_RR_AM_vs_AH
GSTK1	unique_RR_AM_vs_AH
ENSCPOG00000030615	unique_RR_AM_vs_AH
TGM7	unique_RR_AM_vs_AH
EME1	unique_RR_AM_vs_AH
NIPAL4	unique_RR_AM_vs_AH
ENSCPOG00000011510	unique_RR_AM_vs_AH
ENSCPOG00000034895	unique_RR_AM_vs_AH
RSRP1	unique_RR_AM_vs_AH
SCN4A	unique_RR_AM_vs_AH
ENSCPOG00000001212	unique_RR_AM_vs_AH
ENSCPOG00000033177	unique_RR_AM_vs_AH
P2RY6	unique_RR_AM_vs_AH
ENSCPOG00000009682	unique_RR_AM_vs_AH
ENSCPOG00000000348	unique_RR_AM_vs_AH
FOXS1	unique_RR_AM_vs_AH
MSX1	unique_RR_AM_vs_AH
MTMR11	unique_RR_AM_vs_AH
MBNL3	unique_RR_AM_vs_AH
SLC5A10	unique_RR_AM_vs_AH
ENSCPOG00000022248	unique_RR_AM_vs_AH
5_8S_rRNA	unique_RR_AM_vs_AH
ENSCPOG00000036033	unique_RR_AM_vs_AH
MIRLET7D	unique_RR_AM_vs_AH
SH2D3A	unique_RR_AM_vs_AH
SPAG17	unique_RR_AM_vs_AH
ENSCPOG00000032674	unique_RR_AM_vs_AH
GPHA2	unique_RR_AM_vs_AH
GFI1	unique_RR_AM_vs_AH
AMH	unique_RR_AM_vs_AH
ENSCPOG00000040095	unique_RR_AM_vs_AH
ENSCPOG00000010083	unique_RR_AM_vs_AH
IGSF6	unique_RR_AM_vs_AH
SIT1	unique_RR_AM_vs_AH
ANGPTL5	unique_RR_AM_vs_AH
CHRNG	unique_RR_AM_vs_AH
MCIDAS	unique_RR_AM_vs_AH
ENSCPOG00000012274	unique_RR_AM_vs_AH
SLC39A4	unique_RR_AM_vs_AH
OTOR	unique_RR_AM_vs_AH
MYO1A	unique_RR_AM_vs_AH
MSS51	unique_RR_AM_vs_AH
ENSCPOG00000033222	unique_RR_AM_vs_AH
UPK3B	unique_RR_AM_vs_AH
ENSCPOG00000032877	unique_RR_AM_vs_AH
HES7	unique_RR_AM_vs_AH
ENSCPOG00000040180	unique_RR_AM_vs_AH
ENSCPOG00000001523	unique_RR_AM_vs_AH
U6	unique_RR_AM_vs_AH
ENSCPOG00000037089	unique_RR_AM_vs_AH
ENSCPOG00000033059	unique_RR_AM_vs_AH
CRYBA2	unique_RR_AM_vs_AH
LGALS12	unique_RR_AM_vs_AH
MDGA1	unique_RR_AM_vs_AH
ENSCPOG00000038037	unique_RR_AM_vs_AH
ENSCPOG00000024995	unique_RR_AM_vs_AH
ENSCPOG00000038133	unique_RR_AM_vs_AH
ENSCPOG00000030451	unique_RR_AM_vs_AH
SNORD52	unique_RR_AM_vs_AH
ENSCPOG00000038647	unique_RR_AM_vs_AH
LYPD6	unique_RR_AM_vs_AH
XRCC3	unique_RR_AM_vs_AH
ENSCPOG00000032987	unique_RR_AM_vs_AH
CLIC2	unique_RR_AM_vs_AH
GLNC1	unique_RR_AM_vs_AH
ENSCPOG00000031684	unique_RR_AM_vs_AH
SST	unique_RR_AM_vs_AH
MRGPRF	unique_RR_AM_vs_AH
GLI1	unique_RR_AM_vs_AH
ENSCPOG00000036370	unique_RR_AM_vs_AH
ENSCPOG00000003051	unique_RR_AM_vs_AH
ENSCPOG00000030260	unique_RR_AM_vs_AH
MROH6	unique_RR_AM_vs_AH
ENSCPOG00000031815	unique_RR_AM_vs_AH
SH2D4A	unique_RR_AM_vs_AH
ESCO2	unique_RR_AM_vs_AH
GNG8	unique_RR_AM_vs_AH
ZNF182	unique_RR_AM_vs_AH
CRYBG2	unique_RR_AM_vs_AH
CD5L	unique_RR_AM_vs_AH
DOK3	unique_RR_AM_vs_AH
ENSCPOG00000037129	unique_RR_AM_vs_AH
ENSCPOG00000033984	unique_RR_AM_vs_AH
MXD3	unique_RR_AM_vs_AH
DGAT2	unique_RR_AM_vs_AH
HCRT	unique_RR_AM_vs_AH
ENSCPOG00000024918	unique_RR_AM_vs_AH
ENSCPOG00000033840	unique_RR_AM_vs_AH
DNASE1L2	unique_RR_AM_vs_AH
ENSCPOG00000009191	unique_RR_AM_vs_AH
P4HA2	unique_RR_AM_vs_AH
ENSCPOG00000031612	unique_RR_AM_vs_AH
ALS2CL	unique_RR_AM_vs_AH
FOXM1	unique_RR_AM_vs_AH
CYP27B1	unique_RR_AM_vs_AH
FBXL12	unique_RR_AM_vs_AH
PLAAT2	unique_RR_AM_vs_AH
ENSCPOG00000002427	unique_RR_AM_vs_AH
RGS18	unique_RR_AM_vs_AH

## Sheet: CRS_DEGdown
Supplementary Table S6. Venn analysis of tissue-specific and shared dysregulated genes and proteins in AM versus AH
genes	status
ND1	common_RC_AM_vs_AH_and _RR_AM_vs_AH
ENSCPOG00000001318	common_RC_AM_vs_AH_and _RR_AM_vs_AH
ENSCPOG00000039872	common_RC_AM_vs_AH_and _RR_AM_vs_AH
ENSCPOG00000030312	common_RC_AM_vs_AH_and _RR_AM_vs_AH
APOB	common_RC_AM_vs_AH_and _RR_AM_vs_AH
ENSCPOG00000037137	common_RC_AM_vs_AH_and _RR_AM_vs_AH
ENSCPOG00000037170	common_RC_AM_vs_AH_and _RR_AM_vs_AH
TERB2	common_RC_AM_vs_AH_and _RR_AM_vs_AH
ENSCPOG00000012998	common_RC_AM_vs_AH_and _RR_AM_vs_AH
ENSCPOG00000037429	common_RC_AM_vs_AH_and _RR_AM_vs_AH
DNAH8	common_RC_AM_vs_AH_and _RR_AM_vs_AH
SMCO1	common_RC_AM_vs_AH_and _RR_AM_vs_AH
ENSCPOG00000035024	common_RC_AM_vs_AH_and _RR_AM_vs_AH
HMCN2	common_RC_AM_vs_AH_and _RR_AM_vs_AH
MS4A15	common_RC_AM_vs_AH_and _RS_AM_vs_AH
PROK2	common_RC_AM_vs_AH_and _RS_AM_vs_AH
TRARG1	common_RC_AM_vs_AH_and _RS_AM_vs_AH
HTR2C	common_RC_AM_vs_AH_and _RS_AM_vs_AH
TPH1	common_RC_AM_vs_AH_and _RS_AM_vs_AH
TMC3	common_RC_AM_vs_AH_and _RS_AM_vs_AH
IHH	common_RC_AM_vs_AH_and _RS_AM_vs_AH
SYT10	common_RC_AM_vs_AH_and _RS_AM_vs_AH
ENSCPOG00000034629	common_RR_AM_vs_AH_and _RS_AM_vs_AH
VPREB3	common_RR_AM_vs_AH_and _RS_AM_vs_AH
ENSCPOG00000035877	unique_RS_AM_vs_AH
ENSCPOG00000025476	unique_RS_AM_vs_AH
ENSCPOG00000031134	unique_RS_AM_vs_AH
XKR7	unique_RS_AM_vs_AH
PPP1R17	unique_RS_AM_vs_AH
SLC35D3	unique_RS_AM_vs_AH
POU4F2	unique_RS_AM_vs_AH
GABRA4	unique_RS_AM_vs_AH
EOMES	unique_RS_AM_vs_AH
ENAM	unique_RS_AM_vs_AH
AMER3	unique_RS_AM_vs_AH
DRD5	unique_RS_AM_vs_AH
ENSCPOG00000038748	unique_RS_AM_vs_AH
SYT13	unique_RS_AM_vs_AH
INSYN2B	unique_RS_AM_vs_AH
ENSCPOG00000032220	unique_RS_AM_vs_AH
ENSCPOG00000009428	unique_RS_AM_vs_AH
ENSCPOG00000022924	unique_RS_AM_vs_AH
ENSCPOG00000021983	unique_RS_AM_vs_AH
MSTN	unique_RS_AM_vs_AH
KCTD8	unique_RS_AM_vs_AH
ENSCPOG00000005535	unique_RS_AM_vs_AH
BEND4	unique_RS_AM_vs_AH
ENSCPOG00000013155	unique_RS_AM_vs_AH
ENSCPOG00000036410	unique_RS_AM_vs_AH
BARHL2	unique_RS_AM_vs_AH
ZDHHC22	unique_RS_AM_vs_AH
GABRB2	unique_RS_AM_vs_AH
CHRNA6	unique_RS_AM_vs_AH
ENSCPOG00000002044	unique_RS_AM_vs_AH
ENSCPOG00000024031	unique_RS_AM_vs_AH
ENSCPOG00000037467	unique_RS_AM_vs_AH
KCNG4	unique_RS_AM_vs_AH
SNTG1	unique_RS_AM_vs_AH
NHLH2	unique_RS_AM_vs_AH
PRLH	unique_RS_AM_vs_AH
SYT4	unique_RS_AM_vs_AH
ENSCPOG00000030538	unique_RS_AM_vs_AH
SYT2	unique_RS_AM_vs_AH
MPEG1	unique_RS_AM_vs_AH
TMEM130	unique_RS_AM_vs_AH
CLRN3	unique_RS_AM_vs_AH
ENSCPOG00000037698	unique_RS_AM_vs_AH
GALNT14	unique_RS_AM_vs_AH
HAPLN4	unique_RS_AM_vs_AH
ENSCPOG00000031842	unique_RS_AM_vs_AH
DIRAS2	unique_RS_AM_vs_AH
GABRA1	unique_RS_AM_vs_AH
CNBD2	unique_RS_AM_vs_AH
GABRR3	unique_RS_AM_vs_AH
SLC17A6	unique_RS_AM_vs_AH
ENSCPOG00000040277	unique_RS_AM_vs_AH
CACNG3	unique_RS_AM_vs_AH
GLRA3	unique_RS_AM_vs_AH
PCSK1	unique_RS_AM_vs_AH
ENSCPOG00000033935	unique_RS_AM_vs_AH
PDYN	unique_RS_AM_vs_AH
NTRK1	unique_RS_AM_vs_AH
VWC2L	unique_RS_AM_vs_AH
NEUROD4	unique_RS_AM_vs_AH
SYT1	unique_RS_AM_vs_AH
SLC32A1	unique_RS_AM_vs_AH
SCRT1	unique_RS_AM_vs_AH
ISL1	unique_RS_AM_vs_AH
GJD2	unique_RS_AM_vs_AH
LHX1	unique_RS_AM_vs_AH
ENSCPOG00000023038	unique_RS_AM_vs_AH
ENSCPOG00000035493	unique_RS_AM_vs_AH
ENSCPOG00000033222	unique_RS_AM_vs_AH
LYPD6	unique_RS_AM_vs_AH
ECEL1	unique_RS_AM_vs_AH
ZNF804A	unique_RS_AM_vs_AH
SAMSN1	unique_RS_AM_vs_AH
CHAT	unique_RS_AM_vs_AH
DLGAP3	unique_RS_AM_vs_AH
GABRG2	unique_RS_AM_vs_AH
ILDR1	unique_RS_AM_vs_AH
HS6ST2	unique_RS_AM_vs_AH
CELF4	unique_RS_AM_vs_AH
SMIM17	unique_RS_AM_vs_AH
TMEM215	unique_RS_AM_vs_AH
ENSCPOG00000034129	unique_RS_AM_vs_AH
NEFL	unique_RS_AM_vs_AH
SYN1	unique_RS_AM_vs_AH
CLSTN3	unique_RS_AM_vs_AH
AFF2	unique_RS_AM_vs_AH
CNNM1	unique_RS_AM_vs_AH
TAC3	unique_RS_AM_vs_AH
GAD2	unique_RS_AM_vs_AH
ENSCPOG00000030260	unique_RS_AM_vs_AH
CELF3	unique_RS_AM_vs_AH
ENSCPOG00000023417	unique_RS_AM_vs_AH
SLC7A14	unique_RS_AM_vs_AH
CHGA	unique_RS_AM_vs_AH
SHANK2	unique_RS_AM_vs_AH
GPR179	unique_RS_AM_vs_AH
ENSCPOG00000024343	unique_RS_AM_vs_AH
ENSCPOG00000013765	unique_RS_AM_vs_AH
GRM1	unique_RS_AM_vs_AH
CNMD	unique_RS_AM_vs_AH
LRTM2	unique_RS_AM_vs_AH
NYAP2	unique_RS_AM_vs_AH
SCG2	unique_RS_AM_vs_AH
POU4F3	unique_RS_AM_vs_AH
CRH	unique_RS_AM_vs_AH
BHLHA15	unique_RS_AM_vs_AH
PIWIL1	unique_RS_AM_vs_AH
SLC27A2	unique_RS_AM_vs_AH
SIM1	unique_RS_AM_vs_AH
CALB1	unique_RS_AM_vs_AH
CHRM5	unique_RS_AM_vs_AH
HCN1	unique_RS_AM_vs_AH
ENSCPOG00000032197	unique_RS_AM_vs_AH
ENSCPOG00000021789	unique_RS_AM_vs_AH
GABRR2	unique_RS_AM_vs_AH
LAMP5	unique_RS_AM_vs_AH
PCDH8	unique_RS_AM_vs_AH
RAB3C	unique_RS_AM_vs_AH
ENSCPOG00000032599	unique_RS_AM_vs_AH
CPNE4	unique_RS_AM_vs_AH
NEUROD2	unique_RS_AM_vs_AH
SLC12A5	unique_RS_AM_vs_AH
MCF2	unique_RS_AM_vs_AH
SSTR3	unique_RS_AM_vs_AH
SLC35F3	unique_RS_AM_vs_AH
ENSCPOG00000038425	unique_RS_AM_vs_AH
ENSCPOG00000030726	unique_RS_AM_vs_AH
ANKRD34B	unique_RS_AM_vs_AH
OLFM3	unique_RS_AM_vs_AH
RNF165	unique_RS_AM_vs_AH
ZNF804B	unique_RS_AM_vs_AH
HCN4	unique_RS_AM_vs_AH
GABRR1	unique_RS_AM_vs_AH
GPR26	unique_RS_AM_vs_AH
SEZ6L2	unique_RS_AM_vs_AH
HES5	unique_RS_AM_vs_AH
CCKBR	unique_RS_AM_vs_AH
ENSCPOG00000031348	unique_RS_AM_vs_AH
GJA10	unique_RS_AM_vs_AH
ADAMTS13	unique_RS_AM_vs_AH
EPGN	unique_RS_AM_vs_AH
ENSCPOG00000009493	unique_RS_AM_vs_AH
ENSCPOG00000020392	unique_RS_AM_vs_AH
VSNL1	unique_RS_AM_vs_AH
KCNA4	unique_RS_AM_vs_AH
H4-16	unique_RS_AM_vs_AH
SCGN	unique_RS_AM_vs_AH
ENSCPOG00000021996	unique_RC_AM_vs_AH
ENSCPOG00000033306	unique_RC_AM_vs_AH
SST	unique_RC_AM_vs_AH
FABP6	unique_RC_AM_vs_AH
ADCYAP1R1	unique_RC_AM_vs_AH
CYTB	unique_RC_AM_vs_AH
ENSCPOG00000036760	unique_RC_AM_vs_AH
MINAR2	unique_RC_AM_vs_AH
ENSCPOG00000030169	unique_RC_AM_vs_AH
CRYGS	unique_RC_AM_vs_AH
NELL1	unique_RC_AM_vs_AH
ASAH2	unique_RC_AM_vs_AH
ENSCPOG00000040266	unique_RC_AM_vs_AH
SSTR1	unique_RC_AM_vs_AH
DAW1	unique_RC_AM_vs_AH
RGN	unique_RC_AM_vs_AH
ENSCPOG00000024918	unique_RC_AM_vs_AH
TMEM132C	unique_RC_AM_vs_AH
ENSCPOG00000033669	unique_RC_AM_vs_AH
ENSCPOG00000039077	unique_RC_AM_vs_AH
ENSCPOG00000036079	unique_RC_AM_vs_AH
ENSCPOG00000030147	unique_RC_AM_vs_AH
ENSCPOG00000032801	unique_RC_AM_vs_AH
ENSCPOG00000033553	unique_RC_AM_vs_AH
ND4	unique_RC_AM_vs_AH
TRIM6	unique_RC_AM_vs_AH
ENSCPOG00000032348	unique_RC_AM_vs_AH
CD109	unique_RC_AM_vs_AH
WNT16	unique_RC_AM_vs_AH
ENSCPOG00000034414	unique_RC_AM_vs_AH
ENSCPOG00000033438	unique_RC_AM_vs_AH
NOTUM	unique_RC_AM_vs_AH
ENSCPOG00000035328	unique_RC_AM_vs_AH
COX3	unique_RC_AM_vs_AH
DHRS7C	unique_RC_AM_vs_AH
SPATC1L	unique_RC_AM_vs_AH
ENSCPOG00000021859	unique_RC_AM_vs_AH
ENSCPOG00000035218	unique_RC_AM_vs_AH
AMH	unique_RC_AM_vs_AH
OPTC	unique_RC_AM_vs_AH
SLC38A8	unique_RC_AM_vs_AH
ENSCPOG00000039039	unique_RC_AM_vs_AH
THBS1	unique_RC_AM_vs_AH
ENSCPOG00000035602	unique_RC_AM_vs_AH
CCDC154	unique_RC_AM_vs_AH
CRIP3	unique_RC_AM_vs_AH
LDHC	unique_RC_AM_vs_AH
NT5C3B	unique_RC_AM_vs_AH
GLIS1	unique_RC_AM_vs_AH
ENSCPOG00000038036	unique_RC_AM_vs_AH
LEPR	unique_RC_AM_vs_AH
ENSCPOG00000038206	unique_RC_AM_vs_AH
ENSCPOG00000035971	unique_RC_AM_vs_AH
ADRA1B	unique_RC_AM_vs_AH
ADAMTS19	unique_RC_AM_vs_AH
CCDC183	unique_RC_AM_vs_AH
ENSCPOG00000005662	unique_RC_AM_vs_AH
P2RX2	unique_RC_AM_vs_AH
TERB1	unique_RC_AM_vs_AH
ENSCPOG00000009105	unique_RC_AM_vs_AH
NUGGC	unique_RC_AM_vs_AH
SLC47A1	unique_RC_AM_vs_AH
Cryaa	unique_RC_AM_vs_AH
TGM7	unique_RC_AM_vs_AH
FAM221A	unique_RC_AM_vs_AH
C1QL1	unique_RC_AM_vs_AH
BGLAP	unique_RC_AM_vs_AH
CDH23	unique_RC_AM_vs_AH
ENSCPOG00000031048	unique_RC_AM_vs_AH
CHRDL2	unique_RC_AM_vs_AH
ENSCPOG00000033928	unique_RC_AM_vs_AH
ENSCPOG00000012487	unique_RC_AM_vs_AH
ENSCPOG00000030133	unique_RC_AM_vs_AH
ENSCPOG00000030117	unique_RC_AM_vs_AH
IL18BP	unique_RC_AM_vs_AH
LRRC71	unique_RC_AM_vs_AH
RNaseP_nuc	unique_RC_AM_vs_AH
PLAC8L1	unique_RC_AM_vs_AH
LBHD2	unique_RC_AM_vs_AH
ENSCPOG00000032953	unique_RC_AM_vs_AH
CYP4F8	unique_RC_AM_vs_AH
ADIPOQ	unique_RC_AM_vs_AH
ENSCPOG00000032669	unique_RC_AM_vs_AH
ADAMTS16	unique_RC_AM_vs_AH
ENSCPOG00000038133	unique_RC_AM_vs_AH
ENSCPOG00000032497	unique_RC_AM_vs_AH
KCP	unique_RC_AM_vs_AH
ENSCPOG00000020576	unique_RC_AM_vs_AH
ENSCPOG00000023341	unique_RC_AM_vs_AH
DHDH	unique_RC_AM_vs_AH
ENSCPOG00000035672	unique_RC_AM_vs_AH
TMEM190	unique_RC_AM_vs_AH
MIR29B2	unique_RC_AM_vs_AH
IL4I1	unique_RC_AM_vs_AH
ENSCPOG00000022169	unique_RC_AM_vs_AH
POLN	unique_RC_AM_vs_AH
MYMK	unique_RC_AM_vs_AH
ENSCPOG00000030421	unique_RC_AM_vs_AH
ENSCPOG00000024178	unique_RC_AM_vs_AH
ENSCPOG00000038166	unique_RC_AM_vs_AH
ENSCPOG00000007782	unique_RC_AM_vs_AH
ENSCPOG00000033437	unique_RC_AM_vs_AH
STPG4	unique_RC_AM_vs_AH
ENSCPOG00000030738	unique_RC_AM_vs_AH
SLC23A3	unique_RC_AM_vs_AH
MYLK3	unique_RC_AM_vs_AH
KIF26B	unique_RC_AM_vs_AH
ENSCPOG00000024270	unique_RC_AM_vs_AH
ENSCPOG00000006206	unique_RC_AM_vs_AH
ENSCPOG00000025291	unique_RC_AM_vs_AH
KCNV1	unique_RC_AM_vs_AH
ENSCPOG00000039874	unique_RC_AM_vs_AH
FBXO2	unique_RC_AM_vs_AH
ENSCPOG00000034588	unique_RC_AM_vs_AH
GRID2IP	unique_RC_AM_vs_AH
CEP131	unique_RC_AM_vs_AH
ENSCPOG00000033008	unique_RC_AM_vs_AH
ENSCPOG00000031413	unique_RC_AM_vs_AH
AGBL1	unique_RC_AM_vs_AH
ENSCPOG00000038499	unique_RC_AM_vs_AH
ENSCPOG00000006035	unique_RC_AM_vs_AH
ENSCPOG00000033343	unique_RC_AM_vs_AH
ENSCPOG00000027308	unique_RC_AM_vs_AH
STAR	unique_RC_AM_vs_AH
ENSCPOG00000037532	unique_RC_AM_vs_AH
GDPD3	unique_RC_AM_vs_AH
TMEM238	unique_RC_AM_vs_AH
CRYBB3	unique_RC_AM_vs_AH
ENSCPOG00000040349	unique_RC_AM_vs_AH
DAPK2	unique_RC_AM_vs_AH
ENSCPOG00000040514	unique_RC_AM_vs_AH
STAC3	unique_RC_AM_vs_AH
ENSCPOG00000034254	unique_RC_AM_vs_AH
HAPLN1	unique_RC_AM_vs_AH
SNORD22	unique_RC_AM_vs_AH
PLA2G2D	unique_RR_AM_vs_AH
KRT25	unique_RR_AM_vs_AH
EDARADD	unique_RR_AM_vs_AH
COX1	unique_RR_AM_vs_AH
ENSCPOG00000013541	unique_RR_AM_vs_AH
TWIST2	unique_RR_AM_vs_AH
ENSCPOG00000039435	unique_RR_AM_vs_AH
ENSCPOG00000035864	unique_RR_AM_vs_AH
ENSCPOG00000032163	unique_RR_AM_vs_AH
LMOD3	unique_RR_AM_vs_AH
DEGS2	unique_RR_AM_vs_AH
BCL2L14	unique_RR_AM_vs_AH
ENSCPOG00000038221	unique_RR_AM_vs_AH
GPC6	unique_RR_AM_vs_AH
ENSCPOG00000034918	unique_RR_AM_vs_AH
OTOG	unique_RR_AM_vs_AH
ENSCPOG00000033241	unique_RR_AM_vs_AH
ESM1	unique_RR_AM_vs_AH
ENSCPOG00000040570	unique_RR_AM_vs_AH
PRF1	unique_RR_AM_vs_AH
ENSCPOG00000038280	unique_RR_AM_vs_AH
GPR182	unique_RR_AM_vs_AH
ENSCPOG00000038297	unique_RR_AM_vs_AH
ENSCPOG00000036592	unique_RR_AM_vs_AH
ENSCPOG00000040244	unique_RR_AM_vs_AH
ENSCPOG00000034199	unique_RR_AM_vs_AH
ENSCPOG00000039301	unique_RR_AM_vs_AH
RUNX3	unique_RR_AM_vs_AH
ENSCPOG00000033234	unique_RR_AM_vs_AH
ENSCPOG00000030174	unique_RR_AM_vs_AH
KYNU	unique_RR_AM_vs_AH
SPO11	unique_RR_AM_vs_AH
SERPINA9	unique_RR_AM_vs_AH
ENSCPOG00000020987	unique_RR_AM_vs_AH
RAB3IL1	unique_RR_AM_vs_AH
NLRC3	unique_RR_AM_vs_AH
TMEM150B	unique_RR_AM_vs_AH
ENSCPOG00000036438	unique_RR_AM_vs_AH
CTSE	unique_RR_AM_vs_AH
CPA4	unique_RR_AM_vs_AH
ENSCPOG00000025091	unique_RR_AM_vs_AH
ENSCPOG00000037222	unique_RR_AM_vs_AH
OR51E2	unique_RR_AM_vs_AH
STAT4	unique_RR_AM_vs_AH
CD6	unique_RR_AM_vs_AH
ABHD1	unique_RR_AM_vs_AH
ENSCPOG00000006226	unique_RR_AM_vs_AH
ENSCPOG00000033055	unique_RR_AM_vs_AH
ENSCPOG00000037953	unique_RR_AM_vs_AH
ENSCPOG00000024907	unique_RR_AM_vs_AH
CDH19	unique_RR_AM_vs_AH
KRT23	unique_RR_AM_vs_AH
EMX2	unique_RR_AM_vs_AH
ENSCPOG00000034158	unique_RR_AM_vs_AH
TBX18	unique_RR_AM_vs_AH
ENSCPOG00000040476	unique_RR_AM_vs_AH
ENSCPOG00000035953	unique_RR_AM_vs_AH
FGD3	unique_RR_AM_vs_AH
INSC	unique_RR_AM_vs_AH
DPP4	unique_RR_AM_vs_AH
PLK4	unique_RR_AM_vs_AH
ENSCPOG00000023450	unique_RR_AM_vs_AH
ENSCPOG00000011402	unique_RR_AM_vs_AH
JPH2	unique_RR_AM_vs_AH
MR1	unique_RR_AM_vs_AH
KCNMB1	unique_RR_AM_vs_AH
ENSCPOG00000035863	unique_RR_AM_vs_AH
ENSCPOG00000012324	unique_RR_AM_vs_AH
ENSCPOG00000020180	unique_RR_AM_vs_AH
PPP1R3A	unique_RR_AM_vs_AH
ENSCPOG00000040533	unique_RR_AM_vs_AH
KLB	unique_RR_AM_vs_AH
ENSCPOG00000040055	unique_RR_AM_vs_AH
CIITA	unique_RR_AM_vs_AH
GREM1	unique_RR_AM_vs_AH
MAB21L3	unique_RR_AM_vs_AH
ENSCPOG00000033451	unique_RR_AM_vs_AH
RASEF	unique_RR_AM_vs_AH
DNAH17	unique_RR_AM_vs_AH
ENSCPOG00000037740	unique_RR_AM_vs_AH
ENSCPOG00000035371	unique_RR_AM_vs_AH
DLX2	unique_RR_AM_vs_AH
GPR35	unique_RR_AM_vs_AH
MYOD1	unique_RR_AM_vs_AH
VGLL3	unique_RR_AM_vs_AH
RDH16	unique_RR_AM_vs_AH
ENSCPOG00000040623	unique_RR_AM_vs_AH
ENSCPOG00000038330	unique_RR_AM_vs_AH
ENSCPOG00000009769	unique_RR_AM_vs_AH
ACSS1	unique_RR_AM_vs_AH
ENSCPOG00000040378	unique_RR_AM_vs_AH
ITGBL1	unique_RR_AM_vs_AH
ENSCPOG00000031668	unique_RR_AM_vs_AH
STAP1	unique_RR_AM_vs_AH
GJA5	unique_RR_AM_vs_AH
IL1RL1	unique_RR_AM_vs_AH
KIF19	unique_RR_AM_vs_AH
AMTN	unique_RR_AM_vs_AH
ENSCPOG00000013468	unique_RR_AM_vs_AH
ENSCPOG00000008967	unique_RR_AM_vs_AH
HSF2BP	unique_RR_AM_vs_AH
ENSCPOG00000004155	unique_RR_AM_vs_AH
KDM4D	unique_RR_AM_vs_AH
SUCNR1	unique_RR_AM_vs_AH
MMP19	unique_RR_AM_vs_AH
ABCC9	unique_RR_AM_vs_AH
ENSCPOG00000014493	unique_RR_AM_vs_AH
FRA10AC1	unique_RR_AM_vs_AH
RELN	unique_RR_AM_vs_AH
ESR2	unique_RR_AM_vs_AH
ENSCPOG00000009803	unique_RR_AM_vs_AH
PLEKHH2	unique_RR_AM_vs_AH
ENSCPOG00000034848	unique_RR_AM_vs_AH
LAMC2	unique_RR_AM_vs_AH
ZBP1	unique_RR_AM_vs_AH
ENSCPOG00000035325	unique_RR_AM_vs_AH
ENSCPOG00000035005	unique_RR_AM_vs_AH
MATN3	unique_RR_AM_vs_AH
ST8SIA6	unique_RR_AM_vs_AH
C12orf56	unique_RR_AM_vs_AH
FAM180A	unique_RR_AM_vs_AH
ARRDC2	unique_RR_AM_vs_AH
WNT10B	unique_RR_AM_vs_AH
FAM110A	unique_RR_AM_vs_AH
PGPEP1L	unique_RR_AM_vs_AH
SNRNP200	unique_RR_AM_vs_AH
ARRDC3	unique_RR_AM_vs_AH
ENSCPOG00000037349	unique_RR_AM_vs_AH
ERFE	unique_RR_AM_vs_AH
ENSCPOG00000037353	unique_RR_AM_vs_AH
ENSCPOG00000038370	unique_RR_AM_vs_AH
ENSCPOG00000032221	unique_RR_AM_vs_AH
ENSCPOG00000019913	unique_RR_AM_vs_AH
CCNDBP1	unique_RR_AM_vs_AH
DENND1C	unique_RR_AM_vs_AH
ACR	unique_RR_AM_vs_AH
LTF	unique_RR_AM_vs_AH
NCMAP	unique_RR_AM_vs_AH
LHX6	unique_RR_AM_vs_AH
ORC1	unique_RR_AM_vs_AH
SRARP	unique_RR_AM_vs_AH

## Sheet: CvsR_DEPup
Supplementary Table S6. Venn analysis of tissue-specific and shared dysregulated genes and proteins in AM versus AH
proteins	status
NFYA	common_RC_AM_vs_AH_and_RR_AM_vs_AH
A0A286XWR7	unique_RC_AM_vs_AH
TNNC1	unique_RC_AM_vs_AH
MYL2	unique_RC_AM_vs_AH
TNNT1	unique_RC_AM_vs_AH
TNNI1	unique_RC_AM_vs_AH
MYOT	unique_RC_AM_vs_AH
RBM3	unique_RC_AM_vs_AH
ANAPC2	unique_RC_AM_vs_AH
MYOZ2	unique_RC_AM_vs_AH
CLASP2.1	unique_RC_AM_vs_AH
MYH7	unique_RC_AM_vs_AH
PENK	unique_RC_AM_vs_AH
MYL3	unique_RC_AM_vs_AH
H0VGH2	unique_RC_AM_vs_AH
FMOD	unique_RC_AM_vs_AH
KLHL41	unique_RC_AM_vs_AH
MYBPC1	unique_RC_AM_vs_AH
A0A286XFQ9	unique_RC_AM_vs_AH
MYL6B	unique_RC_AM_vs_AH
CIRBP	unique_RC_AM_vs_AH
ACTN2	unique_RC_AM_vs_AH
A0A286XF31	unique_RC_AM_vs_AH
KERA	unique_RC_AM_vs_AH
MYH3	unique_RC_AM_vs_AH
TFG	unique_RC_AM_vs_AH
A0A346TKZ7	unique_RC_AM_vs_AH
TWSG1	unique_RC_AM_vs_AH
TSPAN11	unique_RC_AM_vs_AH
APOBEC2	unique_RC_AM_vs_AH
CSRP3	unique_RC_AM_vs_AH
COL6A3	unique_RC_AM_vs_AH
H0VUN9	unique_RC_AM_vs_AH
R3HDM1	unique_RC_AM_vs_AH
TINAGL1	unique_RC_AM_vs_AH
CA3	unique_RC_AM_vs_AH
CCN2	unique_RC_AM_vs_AH
A0A346TL27	unique_RC_AM_vs_AH
STK32A	unique_RC_AM_vs_AH
SLC16A7	unique_RC_AM_vs_AH
MBNL1.1	unique_RC_AM_vs_AH
MYOM1	unique_RC_AM_vs_AH
A0A286XS98	unique_RC_AM_vs_AH
WFDC1	unique_RC_AM_vs_AH
LTBR	unique_RC_AM_vs_AH
MAST4	unique_RC_AM_vs_AH
MFAP4	unique_RC_AM_vs_AH
A0A286XGT2	unique_RC_AM_vs_AH
Q8CH03	unique_RC_AM_vs_AH
H0VAL4	unique_RC_AM_vs_AH
H0UVX3	unique_RC_AM_vs_AH
SHQ1	unique_RC_AM_vs_AH
surA CHR62_02790	unique_RC_AM_vs_AH
MAPKAP1	unique_RC_AM_vs_AH
COL6A2	unique_RC_AM_vs_AH
PRELP	unique_RC_AM_vs_AH
RBM14	unique_RC_AM_vs_AH
LCMT2	unique_RC_AM_vs_AH
Ubap2l	unique_RC_AM_vs_AH
HSPB6	unique_RC_AM_vs_AH
NDUFAF2	unique_RC_AM_vs_AH
A0A286XF06	unique_RC_AM_vs_AH
PDLIM5.1	unique_RC_AM_vs_AH
LDB3	unique_RC_AM_vs_AH
A0A286XTR7	unique_RC_AM_vs_AH
Crybb1 CRYBB1	unique_RC_AM_vs_AH
NEB	unique_RC_AM_vs_AH
A0A286XBA6	unique_RC_AM_vs_AH
COL1A1	unique_RC_AM_vs_AH
TYRP1	unique_RC_AM_vs_AH
Crygc CRYGC	unique_RC_AM_vs_AH
LOC100724240	unique_RC_AM_vs_AH
CCDC174	unique_RC_AM_vs_AH
Tpm3	unique_RC_AM_vs_AH
H0VBY1	unique_RC_AM_vs_AH
Plac9	unique_RC_AM_vs_AH
Crygb	unique_RC_AM_vs_AH
SMG5	unique_RC_AM_vs_AH
EIF4EBP1	unique_RC_AM_vs_AH
COL8A1	unique_RC_AM_vs_AH
MPZ	unique_RC_AM_vs_AH
Q91XW3	unique_RC_AM_vs_AH
TWIST2	unique_RR_AM_vs_AH
LOC100728571	unique_RR_AM_vs_AH
A0A286XTF1	unique_RR_AM_vs_AH
A0A286XRP3	unique_RR_AM_vs_AH
LOC100730185	unique_RR_AM_vs_AH
IGSF3	unique_RR_AM_vs_AH
A176_001102	unique_RR_AM_vs_AH
SBK2	unique_RR_AM_vs_AH
GLT8D2	unique_RR_AM_vs_AH
ZSCAN2	unique_RR_AM_vs_AH
MED14	unique_RR_AM_vs_AH
GLRX	unique_RR_AM_vs_AH
SLC7A7	unique_RR_AM_vs_AH
RAB1B	unique_RR_AM_vs_AH
Atp5me	unique_RR_AM_vs_AH
DM480_05530	unique_RR_AM_vs_AH
KIF1A.1	unique_RR_AM_vs_AH
ARHGEF37	unique_RR_AM_vs_AH
CNIH4	unique_RR_AM_vs_AH
CHR62_06500	unique_RR_AM_vs_AH
TAX1BP3	unique_RR_AM_vs_AH
COMMD1	unique_RR_AM_vs_AH
MARVELD1	unique_RR_AM_vs_AH
H0W240	unique_RR_AM_vs_AH
H0WAS6	unique_RR_AM_vs_AH
HNRNPLL.1	unique_RR_AM_vs_AH
REEP5	unique_RR_AM_vs_AH
PREX1	unique_RR_AM_vs_AH
MT3	unique_RR_AM_vs_AH
C14orf93	unique_RR_AM_vs_AH
rplQ DM480_01840	unique_RR_AM_vs_AH
GALNT13	unique_RR_AM_vs_AH
SLC25A42	unique_RR_AM_vs_AH
TBC1D4	unique_RR_AM_vs_AH
SNX3	unique_RR_AM_vs_AH
A0A286XUZ4	unique_RR_AM_vs_AH
CALM1	unique_RR_AM_vs_AH
NDUFAB1	unique_RR_AM_vs_AH
SUB1	unique_RR_AM_vs_AH
MRPS36	unique_RR_AM_vs_AH
IFGGD2	unique_RR_AM_vs_AH
Hmgn2	unique_RR_AM_vs_AH
A176_003793	unique_RR_AM_vs_AH
USP30	unique_RR_AM_vs_AH
A0A286XCG6	unique_RR_AM_vs_AH
NTMT1	unique_RR_AM_vs_AH
SDC4	unique_RR_AM_vs_AH
DM480_02240	unique_RR_AM_vs_AH
PCARE	unique_RR_AM_vs_AH
NDUFA6	unique_RR_AM_vs_AH
PDXK	unique_RR_AM_vs_AH
SLC16A1	unique_RR_AM_vs_AH
H0W0S1	unique_RR_AM_vs_AH
GNGT1	unique_RR_AM_vs_AH
TECR	unique_RR_AM_vs_AH
CACNG4	unique_RR_AM_vs_AH
A0A286XNN9	unique_RR_AM_vs_AH
SETD6	unique_RR_AM_vs_AH
UBE2L3	unique_RR_AM_vs_AH
SPCS1	unique_RR_AM_vs_AH
SLC25A16	unique_RR_AM_vs_AH
RPS29	unique_RR_AM_vs_AH
IFIT1B	unique_RR_AM_vs_AH
RHOA	unique_RR_AM_vs_AH
RCAN3	unique_RR_AM_vs_AH
PPP1R14A	unique_RR_AM_vs_AH
LSAMP	unique_RR_AM_vs_AH
STX1B	unique_RR_AM_vs_AH
COX19	unique_RR_AM_vs_AH
RBM48	unique_RR_AM_vs_AH
H0VX25	unique_RR_AM_vs_AH
FBL	unique_RR_AM_vs_AH
AVEN	unique_RR_AM_vs_AH
MACROH2A1	unique_RR_AM_vs_AH
PRXL2A	unique_RR_AM_vs_AH
Pafah1b2	unique_RR_AM_vs_AH
RAC1	unique_RR_AM_vs_AH
MGRN1	unique_RR_AM_vs_AH
NDNF	unique_RR_AM_vs_AH
ASCC2	unique_RR_AM_vs_AH

## Sheet: CvsR_DEPdown
Supplementary Table S6. Venn analysis of tissue-specific and shared dysregulated genes and proteins in AM versus AH
proteins	status
ZBTB39	common_RC_AM_vs_AH_and_RR_AM_vs_AH
pyk DM480_08545	common_RC_AM_vs_AH_and_RR_AM_vs_AH
A0A286XJK6	unique_RC_AM_vs_AH
IGDCC4	unique_RC_AM_vs_AH
A0A286XJA4	unique_RC_AM_vs_AH
A176_002940	unique_RC_AM_vs_AH
DCAF13	unique_RC_AM_vs_AH
APOA4	unique_RC_AM_vs_AH
LOC100726004	unique_RC_AM_vs_AH
IFIT1B	unique_RC_AM_vs_AH
CHR62_04520	unique_RC_AM_vs_AH
A0A286XJE0	unique_RC_AM_vs_AH
H0V0F4	unique_RC_AM_vs_AH
ACTN3	unique_RC_AM_vs_AH
H0VPX9	unique_RC_AM_vs_AH
GPCPD1	unique_RC_AM_vs_AH
LOC100724332	unique_RC_AM_vs_AH
A0A286XAU1	unique_RC_AM_vs_AH
ZBTB46	unique_RC_AM_vs_AH
LOC100727454	unique_RC_AM_vs_AH
A0A286XJK2	unique_RC_AM_vs_AH
Morf4l2	unique_RC_AM_vs_AH
PLG	unique_RC_AM_vs_AH
PITPNM2	unique_RC_AM_vs_AH
Q60486	unique_RC_AM_vs_AH
AMOT	unique_RC_AM_vs_AH
C5	unique_RC_AM_vs_AH
H0VK10	unique_RC_AM_vs_AH
TNNC2	unique_RC_AM_vs_AH
A0A286X9V2	unique_RC_AM_vs_AH
A2M	unique_RC_AM_vs_AH
H0W320	unique_RC_AM_vs_AH
A0A286Y0N7	unique_RC_AM_vs_AH
MOSPD1	unique_RC_AM_vs_AH
xerC A176_003999	unique_RC_AM_vs_AH
A0A286XKE7	unique_RC_AM_vs_AH
ZNF24	unique_RC_AM_vs_AH
APOB	unique_RC_AM_vs_AH
XIAP	unique_RC_AM_vs_AH
MYLPF	unique_RC_AM_vs_AH
UQCC1	unique_RC_AM_vs_AH
SPRYD7	unique_RC_AM_vs_AH
H0VBJ1	unique_RC_AM_vs_AH
PNPO	unique_RC_AM_vs_AH
APOF	unique_RC_AM_vs_AH
sucD A176_003368	unique_RC_AM_vs_AH
F9	unique_RC_AM_vs_AH
LOC100725464	unique_RC_AM_vs_AH
A0A286XSW7	unique_RC_AM_vs_AH
MIGA2	unique_RC_AM_vs_AH
H0VPD4	unique_RC_AM_vs_AH
TNNI2	unique_RC_AM_vs_AH
LOC100724065	unique_RC_AM_vs_AH
A0A286Y1V2	unique_RC_AM_vs_AH
H0V2M6	unique_RC_AM_vs_AH
H0V657	unique_RC_AM_vs_AH
SPARCL1	unique_RC_AM_vs_AH
CPN2	unique_RC_AM_vs_AH
C8G	unique_RC_AM_vs_AH
A0A286XCA8	unique_RC_AM_vs_AH
PAK1IP1	unique_RC_AM_vs_AH
atpD CHR62_01415	unique_RC_AM_vs_AH
ABHD14B	unique_RC_AM_vs_AH
GSTM1.1	unique_RC_AM_vs_AH
H0W7A0	unique_RC_AM_vs_AH
TXNL4A	unique_RC_AM_vs_AH
LOC100721922	unique_RC_AM_vs_AH
H0VQF0	unique_RC_AM_vs_AH
GRIN1	unique_RC_AM_vs_AH
H0VUA1	unique_RC_AM_vs_AH
Q60488	unique_RC_AM_vs_AH
CRABP1	unique_RC_AM_vs_AH
COQ8A	unique_RC_AM_vs_AH
ZDHHC24	unique_RC_AM_vs_AH
MANF	unique_RC_AM_vs_AH
CHR62_14005	unique_RC_AM_vs_AH
KRT1	unique_RC_AM_vs_AH
RIT1	unique_RC_AM_vs_AH
APOM	unique_RC_AM_vs_AH
A0A286Y235	unique_RC_AM_vs_AH
HMGN3	unique_RC_AM_vs_AH
TNNT3	unique_RC_AM_vs_AH
ZNF366	unique_RR_AM_vs_AH
rfbB CHR62_00165	unique_RR_AM_vs_AH
OASL	unique_RR_AM_vs_AH
A0A286XAH4	unique_RR_AM_vs_AH
CDC42BPG	unique_RR_AM_vs_AH
PRDM11	unique_RR_AM_vs_AH
MICALL1	unique_RR_AM_vs_AH
A176_002218	unique_RR_AM_vs_AH
A176_003473	unique_RR_AM_vs_AH
lnt CHR62_06755	unique_RR_AM_vs_AH
REV3L	unique_RR_AM_vs_AH
SCN10A	unique_RR_AM_vs_AH
A176_006943	unique_RR_AM_vs_AH
tuf DM480_02000	unique_RR_AM_vs_AH
SYCP3	unique_RR_AM_vs_AH
HECW2	unique_RR_AM_vs_AH
BNIP3L	unique_RR_AM_vs_AH
LIPA	unique_RR_AM_vs_AH
CEP152	unique_RR_AM_vs_AH
ptsP CHR62_12215	unique_RR_AM_vs_AH
LGR5	unique_RR_AM_vs_AH
TRRAP.1	unique_RR_AM_vs_AH
SPI1	unique_RR_AM_vs_AH
ARL8A	unique_RR_AM_vs_AH
GINM1	unique_RR_AM_vs_AH
RAB3GAP1	unique_RR_AM_vs_AH
REM1	unique_RR_AM_vs_AH
ZZZ3	unique_RR_AM_vs_AH
galE DM480_07850	unique_RR_AM_vs_AH
NOM1	unique_RR_AM_vs_AH
TNIK	unique_RR_AM_vs_AH
DM480_08105	unique_RR_AM_vs_AH
SYBU	unique_RR_AM_vs_AH
ZFYVE26	unique_RR_AM_vs_AH
EPHA2	unique_RR_AM_vs_AH
Q80XX5	unique_RR_AM_vs_AH
A0A286Y3R3	unique_RR_AM_vs_AH
PCDHGA6.1	unique_RR_AM_vs_AH
WDR75	unique_RR_AM_vs_AH
SDHA	unique_RR_AM_vs_AH
BNIP3	unique_RR_AM_vs_AH
DM480_08340	unique_RR_AM_vs_AH
RIOK3	unique_RR_AM_vs_AH
FXYD1	unique_RR_AM_vs_AH
TMEM38A	unique_RR_AM_vs_AH
KLHL15	unique_RR_AM_vs_AH
UBAP2	unique_RR_AM_vs_AH
CENPC	unique_RR_AM_vs_AH
RRN3	unique_RR_AM_vs_AH
NPRL2	unique_RR_AM_vs_AH
TBC1D8	unique_RR_AM_vs_AH
DDX25	unique_RR_AM_vs_AH
DSTYK	unique_RR_AM_vs_AH
TADA1	unique_RR_AM_vs_AH
NRGN	unique_RR_AM_vs_AH
FAM210A	unique_RR_AM_vs_AH
OPCML.1	unique_RR_AM_vs_AH
RWDD1	unique_RR_AM_vs_AH
PHF20	unique_RR_AM_vs_AH
A176_004514	unique_RR_AM_vs_AH
A176_003126	unique_RR_AM_vs_AH
FAM118A	unique_RR_AM_vs_AH
Scn1a	unique_RR_AM_vs_AH
CENPF	unique_RR_AM_vs_AH
PDIA5	unique_RR_AM_vs_AH
ITPR2	unique_RR_AM_vs_AH
ACTBL2	unique_RR_AM_vs_AH
SLC35C1	unique_RR_AM_vs_AH
CDYL2	unique_RR_AM_vs_AH
TESMIN	unique_RR_AM_vs_AH
RASSF6	unique_RR_AM_vs_AH
CHR62_13625	unique_RR_AM_vs_AH
ANK2.1	unique_RR_AM_vs_AH
UBN1	unique_RR_AM_vs_AH
MYEF2	unique_RR_AM_vs_AH
POLR1A	unique_RR_AM_vs_AH
A176_000782	unique_RR_AM_vs_AH
SLC25A46	unique_RR_AM_vs_AH

[truncated: 6 more sheets: CvsS_DEPup, CvsS_DEPdown, RvsS_DEPup, RvsS_DEPdown, RCS_DEPdown, RCS_DEPup]
