# Supplementary material for: Cross-tissue dual-omics analysis reveals molecular programs linked to myopia susceptibility and progression
Source: Life Sci Alliance. 2026 Jun 29;9(9):e202503595. doi: 10.26508/lsa.202503595 (PMC13315480; doi:10.26508/lsa.202503595)
Supplement: Supplementary file 7 [file LSA-2025-03595_TableS7.xlsx]

## Sheet: Retina_gene_pathways
Supplementary table S7. Significant KEGG signaling pathways at gene and protein levels in AM vs AH across retina, choroid, and sclera.
NAME			SIZE	ES	NES	NOM p-val	FDR q-val	FWER p-val	RANK AT MAX	LEADING EDGE	Direction	Comparsion	Type
KEGG_RIBOSOME			48	-0.630223	-1.93586	0	0.0263168	0.019	3385	tags=71%, list=27%, signal=96%	neg	RR_AM_vs_RR_AH	gene
KEGG_VASCULAR_SMOOTH_MUSCLE_CONTRACTION			92	-0.552298	-1.91707	0	0.017951	0.026	2139	tags=40%, list=17%, signal=48%	neg	RR_AM_vs_RR_AH	gene
KEGG_VIRAL_MYOCARDITIS			43	-0.619107	-1.90481	0	0.0144504	0.031	1402	tags=42%, list=11%, signal=47%	neg	RR_AM_vs_RR_AH	gene
KEGG_FOCAL_ADHESION			180	-0.454622	-1.74559	0	0.0775253	0.246	1595	tags=25%, list=13%, signal=28%	neg	RR_AM_vs_RR_AH	gene
KEGG_DILATED_CARDIOMYOPATHY			78	-0.465014	-1.60251	0	0.175641	0.63	2011	tags=40%, list=16%, signal=47%	neg	RR_AM_vs_RR_AH	gene
KEGG_HYPERTROPHIC_CARDIOMYOPATHY_HCM			73	-0.517339	-1.72887	0.0027248	0.0719643	0.269	2008	tags=42%, list=16%, signal=50%	neg	RR_AM_vs_RR_AH	gene
KEGG_ECM_RECEPTOR_INTERACTION			74	-0.533755	-1.80317	0.00560224	0.0459558	0.121	1183	tags=28%, list=9%, signal=31%	neg	RR_AM_vs_RR_AH	gene
KEGG_RETINOL_METABOLISM			18	-0.66385	-1.70923	0.0136054	0.0769914	0.329	1087	tags=50%, list=9%, signal=55%	neg	RR_AM_vs_RR_AH	gene
KEGG_LEUKOCYTE_TRANSENDOTHELIAL_MIGRATION			93	-0.409085	-1.45464	0.022792	0.451216	0.945	1419	tags=25%, list=11%, signal=28%	neg	RR_AM_vs_RR_AH	gene
KEGG_TIGHT_JUNCTION			110	-0.395043	-1.4349	0.0268817	0.416159	0.962	1274	tags=22%, list=10%, signal=24%	neg	RR_AM_vs_RR_AH	gene
KEGG_PEROXISOME			63	0.478695	1.46512	0.0338164	0.609257	0.984	3434	tags=37%, list=27%, signal=50%	pos	RR_AM_vs_RR_AH	gene
KEGG_ARRHYTHMOGENIC_RIGHT_VENTRICULAR_CARDIOMYOPATHY_ARVC			68	-0.420743	-1.42508	0.0338542	0.405526	0.967	1674	tags=29%, list=13%, signal=34%	neg	RR_AM_vs_RR_AH	gene
KEGG_BASAL_CELL_CARCINOMA			50	0.512762	1.49992	0.0338983	0.780918	0.96	1545	tags=36%, list=12%, signal=41%	pos	RR_AM_vs_RR_AH	gene
KEGG_CARDIAC_MUSCLE_CONTRACTION			58	-0.434048	-1.41034	0.0406091	0.412757	0.978	1674	tags=31%, list=13%, signal=36%	neg	RR_AM_vs_RR_AH	gene
KEGG_GLYCOSPHINGOLIPID_BIOSYNTHESIS_LACTO_AND_NEOLACTO_SERIES			18	0.636789	1.55292	0.0422297	1	0.904	2212	tags=39%, list=17%, signal=47%	pos	RR_AM_vs_RR_AH	gene
KEGG_HEDGEHOG_SIGNALING_PATHWAY			42	0.500844	1.43302	0.0475382	0.63175	0.998	1444	tags=31%, list=11%, signal=35%	pos	RR_AM_vs_RR_AH	gene
KEGG_CELL_ADHESION_MOLECULES_CAMS			82	-0.386364	-1.3399	0.0496084	0.431153	0.996	936	tags=23%, list=7%, signal=25%	neg	RR_AM_vs_RR_AH	gene

## Sheet: Choroid_gene_pathways
C_AM_vs_C_AH_gsea_gene			Supplementary table S7. Significant KEGG signaling pathways at gene and protein levels in AM vs AH across retina, choroid, and sclera.
Supplementary table S7-2. Significant KEGG signaling pathways in AM vs AH choroid transcriptomics. Significance is set at p<0.05.
NAME			SIZE	ES	NES	NOM p-val	FDR q-val	FWER p-val	RANK AT MAX	LEADING EDGE	Direction	Comparsion	Type
KEGG_RIBOSOME			48	-0.708834	-2.19214	0	0.00106061	0.001	2758	tags=81%, list=22%, signal=103%	neg	RC_AM_vs_RC_AH	gene
KEGG_TOLL_LIKE_RECEPTOR_SIGNALING_PATHWAY			72	0.533767	1.63164	0.00152439	0.93465	0.662	3051	tags=49%, list=24%, signal=64%	pos	RC_AM_vs_RC_AH	gene
KEGG_NEUROACTIVE_LIGAND_RECEPTOR_INTERACTION			164	0.434581	1.46185	0.0180055	0.501333	0.985	1352	tags=37%, list=11%, signal=40%	pos	RC_AM_vs_RC_AH	gene
KEGG_ANTIGEN_PROCESSING_AND_PRESENTATION			30	0.612663	1.58512	0.0224	0.487107	0.819	3325	tags=60%, list=26%, signal=81%	pos	RC_AM_vs_RC_AH	gene
KEGG_CARDIAC_MUSCLE_CONTRACTION			58	0.506513	1.48852	0.0231481	0.544612	0.969	662	tags=19%, list=5%, signal=20%	pos	RC_AM_vs_RC_AH	gene
KEGG_VASOPRESSIN_REGULATED_WATER_REABSORPTION			32	0.584943	1.53794	0.0242718	0.54866	0.93	487	tags=9%, list=4%, signal=10%	pos	RC_AM_vs_RC_AH	gene
KEGG_NITROGEN_METABOLISM			18	0.681797	1.5974	0.0288625	0.664491	0.784	1704	tags=44%, list=13%, signal=51%	pos	RC_AM_vs_RC_AH	gene
KEGG_SPLICEOSOME			106	-0.370549	-1.33907	0.0302013	1	0.992	3985	tags=43%, list=31%, signal=63%	neg	RC_AM_vs_RC_AH	gene
KEGG_CELL_ADHESION_MOLECULES_CAMS			82	0.460355	1.39794	0.045045	0.617649	0.999	2425	tags=38%, list=19%, signal=46%	pos	RC_AM_vs_RC_AH	gene
KEGG_INTESTINAL_IMMUNE_NETWORK_FOR_IGA_PRODUCTION			19	0.645865	1.50063	0.0457038	0.597799	0.962	2057	tags=37%, list=16%, signal=44%	pos	RC_AM_vs_RC_AH	gene

## Sheet: Sclera_gene_pathways
S_AM_vs_S_AH_gsea_gene		Supplementary table S7. Significant KEGG signaling pathways at gene and protein levels in AM vs AH across retina, choroid, and sclera.
Supplementary table S7-3. Significant KEGG signaling pathways in AM vs AH sclera transcriptomics. Significance is set at p<0.05.
NAME			SIZE	ES	NES	NOM p-val	FDR q-val	FWER p-val	RANK AT MAX	LEADING EDGE	Direction	Comparsion	Type
KEGG_NEUROACTIVE_LIGAND_RECEPTOR_INTERACTION			164	-0.607095	-1.7899	0	0.0121154	0.016	1478	tags=37%, list=12%, signal=42%	neg	RS_AM_vs_RS_AH	gene
KEGG_RIBOSOME			48	0.744695	2.33149	0	0	0	2560	tags=90%, list=20%, signal=112%	pos	RS_AM_vs_RS_AH	gene
KEGG_FOCAL_ADHESION			180	0.318813	1.27191	0	0.454477	0.988	2801	tags=33%, list=22%, signal=42%	pos	RS_AM_vs_RS_AH	gene
KEGG_PROTEASOME			39	0.578622	1.76036	0.00444444	0.172536	0.167	3785	tags=69%, list=30%, signal=98%	pos	RS_AM_vs_RS_AH	gene
KEGG_TASTE_TRANSDUCTION			20	-0.731617	-1.61112	0.0070922	0.25929	0.506	1907	tags=60%, list=15%, signal=71%	neg	RS_AM_vs_RS_AH	gene
KEGG_LEUKOCYTE_TRANSENDOTHELIAL_MIGRATION			93	0.410024	1.45537	0.0130719	0.574747	0.838	3406	tags=46%, list=27%, signal=63%	pos	RS_AM_vs_RS_AH	gene
KEGG_CALCIUM_SIGNALING_PATHWAY			144	-0.488616	-1.43115	0.0155729	0.651639	0.991	1383	tags=26%, list=11%, signal=29%	neg	RS_AM_vs_RS_AH	gene
KEGG_BETA_ALANINE_METABOLISM			17	-0.726895	-1.59097	0.0185471	0.228151	0.599	928	tags=24%, list=7%, signal=25%	neg	RS_AM_vs_RS_AH	gene
KEGG_WNT_SIGNALING_PATHWAY			126	0.365407	1.33988	0.0196078	0.63929	0.969	1027	tags=13%, list=8%, signal=14%	pos	RS_AM_vs_RS_AH	gene
KEGG_HEDGEHOG_SIGNALING_PATHWAY			42	0.482237	1.48904	0.0252101	0.559107	0.787	478	tags=17%, list=4%, signal=17%	pos	RS_AM_vs_RS_AH	gene
KEGG_TIGHT_JUNCTION			110	0.382583	1.39243	0.026087	0.540739	0.928	1379	tags=25%, list=11%, signal=28%	pos	RS_AM_vs_RS_AH	gene
KEGG_SPHINGOLIPID_METABOLISM			34	0.542138	1.59904	0.0300429	0.439512	0.5	1044	tags=29%, list=8%, signal=32%	pos	RS_AM_vs_RS_AH	gene
KEGG_BASAL_CELL_CARCINOMA			50	0.466626	1.4952	0.0324074	0.672045	0.77	522	tags=16%, list=4%, signal=17%	pos	RS_AM_vs_RS_AH	gene
KEGG_OLFACTORY_TRANSDUCTION			21	-0.669666	-1.49917	0.033237	0.497335	0.926	768	tags=29%, list=6%, signal=30%	neg	RS_AM_vs_RS_AH	gene
KEGG_GAP_JUNCTION			72	-0.520554	-1.42304	0.0386473	0.522033	0.992	541	tags=13%, list=4%, signal=13%	neg	RS_AM_vs_RS_AH	gene

## Sheet: Retina_protein_pathways
R_AM_vs_R_AH_gsea_protein			Supplementary table S7. Significant KEGG signaling pathways at gene and protein levels in AM vs AH across retina, choroid, and sclera.
Supplementary table S7-4. Significant KEGG signaling pathways in AM vs AH retina proteomics. Significance is set at p<0.05.
NAME			SIZE	ES	NES	NOM p-val	FDR q-val	FWER p-val	RANK AT MAX	LEADING EDGE	Direction	Comparsion	Type
KEGG_RIBOSOME			58	0.478745	1.7332	0.00571429	0.796667	0.336	1137	tags=36%, list=15%, signal=43%	pos	RR_AM_vs_RR_AH	Protein
KEGG_CHEMOKINE_SIGNALING_PATHWAY			85	0.38106	1.43887	0.044586	1	0.844	714	tags=25%, list=10%, signal=27%	pos	RR_AM_vs_RR_AH	Protein

## Sheet: Choroid_protein_pathways
C_AM_vs_C_AH_gsea_protein			Supplementary table S7. Significant KEGG signaling pathways at gene and protein levels in AM vs AH across retina, choroid, and sclera.
Supplementary table S7-5. Significant KEGG signaling pathways in AM vs AH choroid proteomics. Significance is set at p<0.05.
NAME			SIZE	ES	NES	NOM p-val	FDR q-val	FWER p-val	RANK AT MAX	LEADING EDGE	Direction	Comparsion	Type
KEGG_COMPLEMENT_AND_COAGULATION_CASCADES			38	-0.733767	-2.52598	0	0	0	563	tags=68%, list=7%, signal=74%	neg	RC_AM_vs_RC_AH	Protein
KEGG_PENTOSE_PHOSPHATE_PATHWAY			22	-0.73406	-2.35833	0	0	0	1139	tags=64%, list=15%, signal=75%	neg	RC_AM_vs_RC_AH	Protein
KEGG_FATTY_ACID_METABOLISM			29	-0.626973	-2.08307	0	0.00196378	0.003	1830	tags=59%, list=24%, signal=77%	neg	RC_AM_vs_RC_AH	Protein
KEGG_FRUCTOSE_AND_MANNOSE_METABOLISM			26	-0.62751	-2.05221	0	0.00352731	0.007	1486	tags=50%, list=20%, signal=62%	neg	RC_AM_vs_RC_AH	Protein
KEGG_TRYPTOPHAN_METABOLISM			21	-0.664205	-2.0145	0	0.00438883	0.011	983	tags=52%, list=13%, signal=60%	neg	RC_AM_vs_RC_AH	Protein
KEGG_GLYCOLYSIS_GLUCONEOGENESIS			39	-0.534321	-1.92469	0	0.00976187	0.029	1680	tags=62%, list=22%, signal=79%	neg	RC_AM_vs_RC_AH	Protein
KEGG_PYRUVATE_METABOLISM			27	-0.568876	-1.89818	0	0.0108368	0.039	1680	tags=52%, list=22%, signal=67%	neg	RC_AM_vs_RC_AH	Protein
KEGG_GALACTOSE_METABOLISM			19	-0.615297	-1.87385	0	0.0128846	0.053	1081	tags=47%, list=14%, signal=55%	neg	RC_AM_vs_RC_AH	Protein
KEGG_PURINE_METABOLISM			103	-0.38253	-1.65887	0	0.0551661	0.276	1864	tags=44%, list=25%, signal=57%	neg	RC_AM_vs_RC_AH	Protein
KEGG_ECM_RECEPTOR_INTERACTION			58	0.787511	2.43922	0	0	0	551	tags=45%, list=7%, signal=48%	pos	RC_AM_vs_RC_AH	Protein
KEGG_CARDIAC_MUSCLE_CONTRACTION			42	0.719755	2.11599	0	0	0	988	tags=40%, list=13%, signal=46%	pos	RC_AM_vs_RC_AH	Protein
KEGG_HYPERTROPHIC_CARDIOMYOPATHY_HCM			45	0.691989	2.05283	0	0.000228	0.001	142	tags=16%, list=2%, signal=16%	pos	RC_AM_vs_RC_AH	Protein
KEGG_SMALL_CELL_LUNG_CANCER			51	0.6524	2.00933	0	0.000544	0.003	771	tags=27%, list=10%, signal=30%	pos	RC_AM_vs_RC_AH	Protein
KEGG_FOCAL_ADHESION			143	0.573446	1.97502	0	0.00109838	0.009	551	tags=22%, list=7%, signal=23%	pos	RC_AM_vs_RC_AH	Protein
KEGG_DILATED_CARDIOMYOPATHY			48	0.671551	2.00456	0.00126103	0.000436	0.003	142	tags=15%, list=2%, signal=15%	pos	RC_AM_vs_RC_AH	Protein
KEGG_PRION_DISEASES			21	-0.604331	-1.86239	0.00353357	0.012137	0.057	1121	tags=62%, list=15%, signal=73%	neg	RC_AM_vs_RC_AH	Protein
KEGG_PROTEASOME			39	-0.509717	-1.86184	0.00483092	0.0111164	0.058	2330	tags=69%, list=31%, signal=100%	neg	RC_AM_vs_RC_AH	Protein
KEGG_VALINE_LEUCINE_AND_ISOLEUCINE_DEGRADATION			37	-0.458245	-1.6413	0.00943396	0.0578233	0.311	1675	tags=38%, list=22%, signal=48%	neg	RC_AM_vs_RC_AH	Protein
KEGG_OXIDATIVE_PHOSPHORYLATION			86	0.476493	1.54853	0.0128655	0.184966	0.903	2427	tags=50%, list=32%, signal=73%	pos	RC_AM_vs_RC_AH	Protein
KEGG_SYSTEMIC_LUPUS_ERYTHEMATOSUS			28	-0.49535	-1.59043	0.0144404	0.079195	0.427	319	tags=32%, list=4%, signal=33%	neg	RC_AM_vs_RC_AH	Protein
KEGG_TIGHT_JUNCTION			89	0.467202	1.55143	0.0147225	0.19973	0.896	330	tags=10%, list=4%, signal=10%	pos	RC_AM_vs_RC_AH	Protein
KEGG_AMINOACYL_TRNA_BIOSYNTHESIS			36	-0.429877	-1.5368	0.015444	0.101679	0.558	1693	tags=44%, list=23%, signal=57%	neg	RC_AM_vs_RC_AH	Protein
KEGG_TGF_BETA_SIGNALING_PATHWAY			38	0.53895	1.56016	0.0169492	0.207418	0.883	283	tags=21%, list=4%, signal=22%	pos	RC_AM_vs_RC_AH	Protein
KEGG_PATHWAYS_IN_CANCER			161	0.387771	1.36651	0.0245727	0.463752	1	800	tags=14%, list=11%, signal=15%	pos	RC_AM_vs_RC_AH	Protein
KEGG_GLUTATHIONE_METABOLISM			29	-0.461232	-1.54274	0.0322581	0.104825	0.545	1268	tags=48%, list=17%, signal=58%	neg	RC_AM_vs_RC_AH	Protein
KEGG_AMINO_SUGAR_AND_NUCLEOTIDE_SUGAR_METABOLISM			36	-0.4142	-1.48016	0.0355556	0.13636	0.712	1735	tags=47%, list=23%, signal=61%	neg	RC_AM_vs_RC_AH	Protein
KEGG_VIRAL_MYOCARDITIS			36	0.530765	1.51534	0.0366013	0.219332	0.951	800	tags=25%, list=11%, signal=28%	pos	RC_AM_vs_RC_AH	Protein
KEGG_PARKINSONS_DISEASE			87	0.421762	1.38248	0.0438799	0.448098	1	2365	tags=49%, list=31%, signal=71%	pos	RC_AM_vs_RC_AH	Protein
KEGG_BASAL_TRANSCRIPTION_FACTORS			22	0.585792	1.5008	0.0497866	0.226419	0.968	1948	tags=59%, list=26%, signal=80%	pos	RC_AM_vs_RC_AH	Protein

## Sheet: Sclera_protein_pathways
S_AM_vs_S_AH_gsea_protein			Supplementary table S7. Significant KEGG signaling pathways at gene and protein levels in AM vs AH across retina, choroid, and sclera.
Supplementary table S7-6. Significant KEGG signaling pathways in AM vs AH sclera proteomics. Significance is set at p<0.05.
NAME			SIZE	ES	NES	NOM p-val	FDR q-val	FWER p-val	RANK AT MAX	LEADING EDGE	Direction	Comparsion	Type
KEGG_COMPLEMENT_AND_COAGULATION_CASCADES			36	-0.786267	-2.40744	0	0	0	697	tags=69%, list=10%, signal=77%	neg	RS_AM_vs_RS_AH	Protein
KEGG_GLYCOLYSIS_GLUCONEOGENESIS			37	-0.678696	-2.08212	0	0.000621	0.001	1401	tags=65%, list=20%, signal=81%	neg	RS_AM_vs_RS_AH	Protein
KEGG_CARDIAC_MUSCLE_CONTRACTION			41	-0.633161	-1.97061	0	0.00364372	0.009	656	tags=34%, list=9%, signal=37%	neg	RS_AM_vs_RS_AH	Protein
KEGG_PARKINSONS_DISEASE			85	-0.547293	-1.94803	0	0.00366103	0.012	2050	tags=53%, list=29%, signal=74%	neg	RS_AM_vs_RS_AH	Protein
KEGG_OXIDATIVE_PHOSPHORYLATION			86	-0.53332	-1.9035	0	0.00489485	0.02	2381	tags=64%, list=34%, signal=96%	neg	RS_AM_vs_RS_AH	Protein
KEGG_ALZHEIMERS_DISEASE			107	-0.510447	-1.8533	0	0.00756953	0.037	1934	tags=49%, list=28%, signal=66%	neg	RS_AM_vs_RS_AH	Protein
KEGG_CALCIUM_SIGNALING_PATHWAY			66	-0.519041	-1.77025	0	0.0195833	0.121	2009	tags=45%, list=29%, signal=63%	neg	RS_AM_vs_RS_AH	Protein
KEGG_ARGININE_AND_PROLINE_METABOLISM			29	-0.598571	-1.7587	0	0.0204317	0.139	2020	tags=59%, list=29%, signal=82%	neg	RS_AM_vs_RS_AH	Protein
KEGG_TIGHT_JUNCTION			83	-0.495881	-1.7402	0	0.0218084	0.178	636	tags=20%, list=9%, signal=22%	neg	RS_AM_vs_RS_AH	Protein
KEGG_HUNTINGTONS_DISEASE			118	-0.47121	-1.72847	0	0.0226574	0.2	1934	tags=42%, list=28%, signal=57%	neg	RS_AM_vs_RS_AH	Protein
KEGG_ECM_RECEPTOR_INTERACTION			56	0.573707	2.22993	0	0	0	883	tags=41%, list=13%, signal=47%	pos	RS_AM_vs_RS_AH	Protein
KEGG_RIBOSOME			58	0.570938	2.22886	0	0	0	1562	tags=59%, list=22%, signal=75%	pos	RS_AM_vs_RS_AH	Protein
KEGG_SPLICEOSOME			112	0.44236	1.92594	0	0.00552197	0.037	1791	tags=47%, list=26%, signal=63%	pos	RS_AM_vs_RS_AH	Protein
KEGG_PURINE_METABOLISM			97	-0.458063	-1.6549	0.00244798	0.0451499	0.424	1643	tags=40%, list=24%, signal=52%	neg	RS_AM_vs_RS_AH	Protein
KEGG_PROTEASOME			38	-0.594479	-1.84087	0.00285307	0.00736888	0.041	2106	tags=71%, list=30%, signal=101%	neg	RS_AM_vs_RS_AH	Protein
KEGG_STARCH_AND_SUCROSE_METABOLISM			18	-0.65717	-1.74291	0.0030581	0.0229867	0.173	2034	tags=78%, list=29%, signal=110%	neg	RS_AM_vs_RS_AH	Protein
KEGG_HYPERTROPHIC_CARDIOMYOPATHY_HCM			45	-0.530837	-1.69987	0.00415512	0.0295563	0.273	1026	tags=33%, list=15%, signal=39%	neg	RS_AM_vs_RS_AH	Protein
KEGG_FATTY_ACID_METABOLISM			28	-0.584266	-1.69632	0.00424929	0.0286816	0.28	2181	tags=75%, list=31%, signal=109%	neg	RS_AM_vs_RS_AH	Protein
KEGG_LEUKOCYTE_TRANSENDOTHELIAL_MIGRATION			64	-0.475015	-1.62061	0.00547945	0.0517984	0.556	751	tags=20%, list=11%, signal=23%	neg	RS_AM_vs_RS_AH	Protein
KEGG_APOPTOSIS			48	-0.511443	-1.62412	0.00562588	0.052793	0.543	2009	tags=44%, list=29%, signal=61%	neg	RS_AM_vs_RS_AH	Protein
KEGG_FOCAL_ADHESION			137	0.319523	1.41173	0.00584795	0.0968482	0.894	672	tags=18%, list=10%, signal=20%	pos	RS_AM_vs_RS_AH	Protein
KEGG_B_CELL_RECEPTOR_SIGNALING_PATHWAY			43	-0.509822	-1.61812	0.00711238	0.0509737	0.574	1586	tags=37%, list=23%, signal=48%	neg	RS_AM_vs_RS_AH	Protein
KEGG_VIRAL_MYOCARDITIS			34	-0.553804	-1.65211	0.00849858	0.044331	0.437	802	tags=32%, list=12%, signal=36%	neg	RS_AM_vs_RS_AH	Protein
KEGG_LONG_TERM_DEPRESSION			33	-0.538601	-1.61782	0.00973574	0.0487207	0.577	1962	tags=55%, list=28%, signal=76%	neg	RS_AM_vs_RS_AH	Protein
KEGG_CELL_ADHESION_MOLECULES_CAMS			56	-0.451086	-1.49559	0.0112835	0.104269	0.942	1015	tags=32%, list=15%, signal=37%	neg	RS_AM_vs_RS_AH	Protein
KEGG_DILATED_CARDIOMYOPATHY			49	-0.481335	-1.55037	0.0131926	0.0673163	0.811	949	tags=27%, list=14%, signal=31%	neg	RS_AM_vs_RS_AH	Protein
KEGG_ETHER_LIPID_METABOLISM			15	-0.6415	-1.61627	0.0138675	0.0476689	0.583	999	tags=40%, list=14%, signal=47%	neg	RS_AM_vs_RS_AH	Protein
KEGG_TRYPTOPHAN_METABOLISM			20	-0.584838	-1.57449	0.0149701	0.0599868	0.742	2370	tags=70%, list=34%, signal=106%	neg	RS_AM_vs_RS_AH	Protein
KEGG_PENTOSE_PHOSPHATE_PATHWAY			22	-0.587063	-1.61507	0.0151515	0.0462324	0.59	1826	tags=59%, list=26%, signal=80%	neg	RS_AM_vs_RS_AH	Protein
KEGG_EPITHELIAL_CELL_SIGNALING_IN_HELICOBACTER_PYLORI_INFECTION			44	-0.495761	-1.57537	0.0153846	0.0619657	0.74	2729	tags=68%, list=39%, signal=111%	neg	RS_AM_vs_RS_AH	Protein
KEGG_FRUCTOSE_AND_MANNOSE_METABOLISM			24	-0.579644	-1.64831	0.0154083	0.0431128	0.449	1847	tags=63%, list=27%, signal=85%	neg	RS_AM_vs_RS_AH	Protein
KEGG_TGF_BETA_SIGNALING_PATHWAY			38	0.45355	1.57682	0.016129	0.0616405	0.577	365	tags=16%, list=5%, signal=17%	pos	RS_AM_vs_RS_AH	Protein
KEGG_SYSTEMIC_LUPUS_ERYTHEMATOSUS			25	-0.555612	-1.55806	0.0190337	0.0680923	0.789	934	tags=36%, list=13%, signal=41%	neg	RS_AM_vs_RS_AH	Protein
KEGG_NON_SMALL_CELL_LUNG_CANCER			31	-0.53796	-1.58218	0.0192878	0.0595787	0.709	1523	tags=39%, list=22%, signal=49%	neg	RS_AM_vs_RS_AH	Protein
KEGG_LYSOSOME			82	-0.400397	-1.42144	0.0204342	0.135596	0.99	2352	tags=54%, list=34%, signal=80%	neg	RS_AM_vs_RS_AH	Protein
KEGG_GALACTOSE_METABOLISM			17	-0.606055	-1.58292	0.0224551	0.0616977	0.707	2093	tags=71%, list=30%, signal=101%	neg	RS_AM_vs_RS_AH	Protein
KEGG_PYRUVATE_METABOLISM			26	-0.551736	-1.55548	0.0224551	0.0671555	0.797	2960	tags=88%, list=43%, signal=153%	neg	RS_AM_vs_RS_AH	Protein
KEGG_DRUG_METABOLISM_CYTOCHROME_P450			16	0.579061	1.68883	0.0231884	0.0406297	0.315	0	tags=6%, list=0%, signal=6%	pos	RS_AM_vs_RS_AH	Protein
KEGG_AMINO_SUGAR_AND_NUCLEOTIDE_SUGAR_METABOLISM			34	-0.496809	-1.49259	0.0241477	0.100997	0.945	2093	tags=56%, list=30%, signal=80%	neg	RS_AM_vs_RS_AH	Protein
KEGG_PPAR_SIGNALING_PATHWAY			35	-0.496665	-1.49274	0.0292479	0.103982	0.945	1693	tags=43%, list=24%, signal=56%	neg	RS_AM_vs_RS_AH	Protein
KEGG_PRION_DISEASES			20	-0.574112	-1.52559	0.0310192	0.0820671	0.882	1542	tags=65%, list=22%, signal=83%	neg	RS_AM_vs_RS_AH	Protein
KEGG_PROTEIN_EXPORT			19	0.539533	1.58097	0.031348	0.0719278	0.566	1232	tags=42%, list=18%, signal=51%	pos	RS_AM_vs_RS_AH	Protein
KEGG_FC_GAMMA_R_MEDIATED_PHAGOCYTOSIS			61	-0.425929	-1.43251	0.0315375	0.133987	0.989	1523	tags=33%, list=22%, signal=42%	neg	RS_AM_vs_RS_AH	Protein
KEGG_REGULATION_OF_ACTIN_CYTOSKELETON			128	-0.360563	-1.34295	0.0369928	0.2054	1	2046	tags=35%, list=29%, signal=49%	neg	RS_AM_vs_RS_AH	Protein
KEGG_BASE_EXCISION_REPAIR			16	0.558965	1.56951	0.0397727	0.0555445	0.591	407	tags=25%, list=6%, signal=26%	pos	RS_AM_vs_RS_AH	Protein
KEGG_PROSTATE_CANCER			45	-0.442726	-1.40279	0.0401662	0.149464	0.996	1813	tags=33%, list=26%, signal=45%	neg	RS_AM_vs_RS_AH	Protein
KEGG_ENDOMETRIAL_CANCER			29	-0.497953	-1.44173	0.0439394	0.131972	0.987	1523	tags=31%, list=22%, signal=40%	neg	RS_AM_vs_RS_AH	Protein
KEGG_METABOLISM_OF_XENOBIOTICS_BY_CYTOCHROME_P450			16	0.557276	1.56829	0.0463768	0.0488665	0.592	0	tags=6%, list=0%, signal=6%	pos	RS_AM_vs_RS_AH	Protein
KEGG_NATURAL_KILLER_CELL_MEDIATED_CYTOTOXICITY			41	-0.467485	-1.46156	0.0466761	0.118777	0.973	1813	tags=34%, list=26%, signal=46%	neg	RS_AM_vs_RS_AH	Protein

## Sheet: Supplementary table 13
	Comparison	KEGG Pathway	Involved DEGs	Involved DAPs
	AH vs PH sclera	KEGG_RIBOSOME	RPL23 RPL26L1 RPL3 RPL8 RPS5 RPS27 RPS15 RPS28 RPL19 RPL15 RPS9 FAU RPS3 RPS19 RPS4X RPL27 RPL36A RPS12 RSL24D1 RPS11 RPL4 RPS8 RPL10A RPS18 RPLP1 RPL11 UBA52 RPL31 RPLP2 RPL12 RPL9 RPL6 RPL35 RPS23 RPL26 RPS15A RPS27A RPL13A RPL35A RPS17 RPL38 RPS13 RPS21 RPS3A RPL3L	RPL18A RPL28 RPL30 RPS12 RPL36 RPS13 RPS3 RPL19 UBA52 RPL34 RPL18 RPS16 RPS20 RPS25 RPL10A RPL35 RPL32 RPL15 RPL13 RPL6 RPL12 RPS18 RPS9 RPL35A RPL29 RPS19 RPLP2 RPS21 RPL7 RPS15 RPS7 RSL24D1 RPS28
		KEGG_DRUG_METABOLISM_CYTOCHROME_P450	GSTZ1 GSTA4 ALDH3B1 MGST1 GSTO1 MGST2 GSTM1 MGST3 ALDH3B2 GSTM3 UGT1A6 FMO3 MAOB GSTK1	FMO1 GSTP1 GSTK1
		KEGG_METABOLISM_OF_XENOBIOTICS_BY_CYTOCHROME_P450	ALDH3B1 MGST1 GSTO1 MGST2 GSTM1 EPHX1 MGST3 ALDH3B2 GSTM3 CYP2F1 UGT1A6 CYP2S1 GSTK1 CYP1A1	GSTP1 CYP2S1 GSTK1
	AM vs AH sclera	KEGG_RIBOSOME	RPL3 RPL3L RPS21 RPS3A RPS27A RPL38 RPL36 RPL26 RPL10A RPL31 RPL35 RPS15A RPL11 RPL13A RPS23 RPL19 UBA52 RPS5 RPS13 RPS17 RPL9 RPS4X RPL35A RPS19 RPS11 RPL36A RPL12 RPL23 RPL6 RPL4 RPLP2 RPS9 RPLP1 RPL26L1 RPS12 RPS8 RPS27 RPS15 RPL27 RPS18 RPL13 FAU RSL24D1	RPS11 RPL19 RPS6 RPL23A RPS17 RPS29 UBA52 RPL6 RPS20 RPL13 RPL18A RPL29 MRPL13 RPS24 RPS3A RPL37A RPL28 RPL36AL RPL35A RPL4 RPL34 RPL23 RPL18 RPS8 RPS9 RPS15 RPL30 RPS26 RPS12 RPS25 RPL22 RPS4X RPL12 RSL24D1
		KEGG_DRUG_METABOLISM_CYTOCHROME_P450	FMO3 MAOB GSTM3 GSTK1 MGST2 GSTM1 ALDH3B1 MGST3 GSTO1	GSTK1
		KEGG_METABOLISM_OF_XENOBIOTICS_BY_CYTOCHROME_P450	GSTM3 GSTK1 MGST2 GSTM1 CYP2F1 CYP1A1 ALDH3B1 EPHX1 DHDH MGST3 GSTO1	GSTK1
	Supplementary table 13. List of involved DEGs and DAPs in the ribosomal and P450 pathways for our 2 comparisons. Involved DEGs/DAPs are core enriched.
