# Supplementary material for: Cross-tissue dual-omics analysis reveals molecular programs linked to myopia susceptibility and progression
Source: Life Sci Alliance. 2026 Jun 29;9(9):e202503595. doi: 10.26508/lsa.202503595 (PMC13315480; doi:10.26508/lsa.202503595)
Supplement: Supplementary file 9 [file LSA-2025-03595_Supplemental_Data_1.zip]

Archive with 2 entries (2 files):
- Supplementary file R/DEP_proteome.R
- Supplementary file R/limma_transcriptome_0103.R
