# Supplementary material for: Cross-tissue dual-omics analysis reveals molecular programs linked to myopia susceptibility and progression
Source: Life Sci Alliance. 2026 Jun 29;9(9):e202503595. doi: 10.26508/lsa.202503595 (PMC13315480; doi:10.26508/lsa.202503595)
Supplement: Supplementary file 9 [file LSA-2025-03595_Supplemental_Data_1.zip › Supplementary file R/DEP_proteome.R]

setwd("/Users/LiJin/Documents/nBox/Lijin/Susan_proteomics/Proteomic/input/dep_input")
choroid = read.table("DEP_choroid.txt", header = TRUE, sep = "\t", as.is = TRUE) ## Importing gene expression (features count) data
dim(choroid) #8234   17
head(choroid)


retina = read.table("DEP_retina.txt", header = TRUE, sep = "\t", as.is = TRUE) ## Importing gene expression (features count) data
dim(retina) #7968   17
head(retina)


sclera = read.table("DEP_sclera.txt", header = TRUE, sep = "\t",as.is = TRUE) ## Importing gene expression (features count) data
dim(sclera) #7591   17
head(sclera)

sampleinfo = read.table("sampleinfo.txt", header = TRUE, sep = "\t", as.is = TRUE) ## Importing gene expression (features count) data
dim(sampleinfo) #45  2
head(sampleinfo)
#View(sampleinfo)

colnames(sampleinfo) = c("label", "condition")
sampleinfo$replicate = rep(1:5, 9)
head(sampleinfo)
sampleinfo_choroid = sampleinfo[1:15,]
dim(sampleinfo_choroid) #15  3

sampleinfo_retina = sampleinfo[16:30,]
dim(sampleinfo_retina)#15  3

sampleinfo_sclera = sampleinfo[31:45,]
dim(sampleinfo_sclera)#15  3

setwd("/Users/LiJin/Documents/nBox/Lijin/Susan_proteomics/Proteomic/protein_level_analysis/DEP")
library("dplyr")
library("SummarizedExperiment")
#########choroid########
choroid$Gene %>% duplicated() %>% any()
choroid %>% group_by(Gene) %>% summarize(frequency = n()) %>% 
  arrange(desc(frequency)) %>% filter(frequency > 1)

library("DEP")
choroid_unique <- make_unique(choroid, "Gene", "uniprot", delim = ";")
#make_unique replace the duplicated and missing gene names with the uniprot ID
dim(choroid_unique) #8234   19
head(choroid_unique)
#View(choroid_unique)
choroid_unique$name %>% duplicated() %>% any()
colnames(choroid_unique)
columns = c(2:16)
data_se <- make_se(choroid_unique,columns , sampleinfo_choroid)
data_se
plot_frequency(data_se)

# Filter for proteins that are identified in all replicates of at least one condition
data_filt <- filter_missval(data_se, thr = 0)
data_filt #8234 15 

plot_numbers(data_filt)
# Plot a barplot of the protein identification overlap between samples
plot_coverage(data_filt)
data_norm <- normalize_vsn(data_filt)

pdf(file = "choroid_normalization.pdf",   # The directory you want to save the file in
    width = 6, # The width of the plot in inches
    height = 8) # The height of the plot in inches

plot_normalization(data_filt, data_norm)
dev.off()

data_normalized = assay(data_norm)
dim(data_normalized) #8234   15

write.table(data_normalized,file="vsn_normalized_choroid.txt", sep='\t')

# Plot a heatmap of proteins with missing values
plot_missval(data_filt)
# Plot intensity distributions and cumulative fraction of proteins with and without missing values
plot_detect(data_filt)

data_diff <- test_diff(data_filt, type = "manual", 
                              test = c("RC_AM_vs_RC_AH", "RC_AH_vs_RC_PH","RC_AM_vs_RC_PH"))

dep <- add_rejections(data_diff, alpha = 0.05)
dep

pdf(file = "choroid_PCA.pdf",   # The directory you want to save the file in
    width = 6, # The width of the plot in inches
    height = 8) # The height of the plot in inches

plot_pca(data_diff, x = 1, y = 2, n = 8233, point_size = 4)
dev.off()

plot_heatmap(dep, type = "centered", kmeans = TRUE, 
             k = 6, col_limit = 4, show_row_names = FALSE,
             indicate = c("condition", "replicate"))

plot_volcano(dep, contrast = "RC_AM_vs_RC_AH", label_size = 2, add_names = TRUE)
plot_volcano(dep, contrast = "RC_AH_vs_RC_PH", label_size = 2, add_names = TRUE)
plot_volcano(dep, contrast = "RC_AM_vs_RC_PH", label_size = 2, add_names = TRUE)

#######bar plot for interesting proteins#####
plot_single(dep, proteins = c("USP15", "IKBKG"))
plot_single(dep, proteins = "USP15", type = "centered")

## Plot a frequency plot of significant proteins for the different conditions
plot_cond(dep)


# Generate a results table
data_results <- get_results(dep)

# Number of significant proteins
data_results %>% filter(significant) %>% nrow() #11
colnames(data_results)

#Of these columns, the p.val and p.adj columns contain the raw and adjusted p values, respectively, for the contrast as depicted in the column name. The ratio columns contain the average log2 fold changes. 
#The significant columns indicate whether the protein is differentially enriched/expressed, as defined by the chosen cutoffs. The centered columns contain the average log2 fold changes scaled by protein-wise centering.

dim(data_results)
head(data_results)

write.table(data_results,"DEP_choroid_1202.txt",sep="\t",row.names = FALSE)

df_wide <- get_df_wide(data_diff_all_contrasts)
head(df_wide)
dim(df_wide) # 8234   34
df_long <- get_df_long(data_diff_all_contrasts)
head(df_long)
dim(df_long) #123510     23

write.table(df_wide,"df_wide_choroid_1202.txt",sep="\t",row.names = FALSE)
write.table(df_long,"df_long_choroid_1202.txt",sep="\t",row.names = FALSE)


#########retina########
retina$Gene %>% duplicated() %>% any()
retina %>% group_by(Gene) %>% summarize(frequency = n()) %>% 
  arrange(desc(frequency)) %>% filter(frequency > 1)

library("DEP")
retina_unique <- make_unique(retina, "Gene", "uniprot", delim = ";")
#make_unique replace the duplicated and missing gene names with the uniprot ID
dim(retina_unique) #7968   19
colSums(is.na(retina_unique))
head(retina_unique)
#View(retina_unique)
retina_unique$name %>% duplicated() %>% any()
colnames(retina_unique)
columns = c(2:16)
data_se <- make_se(retina_unique,columns , sampleinfo_retina)
data_se
plot_frequency(data_se)

# Filter for proteins that are identified in all replicates of at least one condition
data_filt <- filter_missval(data_se, thr = 0)
data_filt #7968 15 

plot_numbers(data_filt)
# Plot a barplot of the protein identification overlap between samples
plot_coverage(data_filt)
data_norm <- normalize_vsn(data_filt)

pdf(file = "retina_normalization.pdf",   # The directory you want to save the file in
    width = 6, # The width of the plot in inches
    height = 8) # The height of the plot in inches

plot_normalization(data_filt, data_norm)
dev.off()

data_normalized = assay(data_norm)
dim(data_normalized) #7968   15

write.table(data_normalized,file="vsn_normalized_retina.txt", sep='\t')

# Plot a heatmap of proteins with missing values
plot_missval(data_filt)
# Plot intensity distributions and cumulative fraction of proteins with and without missing values
plot_detect(data_filt)

data_diff <- test_diff(data_filt, type = "manual", 
                       test = c("RR_AM_vs_RR_AH", "RR_AH_vs_RR_PH","RR_AM_vs_RR_PH"))

dep <- add_rejections(data_diff, alpha = 0.05)
dep

pdf(file = "retina_PCA.pdf",   # The directory you want to save the file in
    width = 6, # The width of the plot in inches
    height = 8) # The height of the plot in inches

plot_pca(data_diff, x = 1, y = 2, n = 7967, point_size = 4)
dev.off()

plot_heatmap(dep, type = "centered", kmeans = TRUE, 
             k = 6, col_limit = 4, show_row_names = FALSE,
             indicate = c("condition", "replicate"))

plot_volcano(dep, contrast = "RR_AM_vs_RR_AH", label_size = 2, add_names = TRUE)
plot_volcano(dep, contrast = "RR_AH_vs_RR_PH", label_size = 2, add_names = TRUE)
plot_volcano(dep, contrast = "RR_AM_vs_RR_PH", label_size = 2, add_names = TRUE)

#######bar plot for interesting proteins#####
plot_single(dep, proteins = c("USP15", "IKBKG"))
plot_single(dep, proteins = "USP15", type = "centered")

## Plot a frequency plot of significant proteins for the different conditions
plot_cond(dep)


# Generate a results table
data_results <- get_results(dep)

# Number of significant proteins
data_results %>% filter(significant) %>% nrow() #11
colnames(data_results)

#Of these columns, the p.val and p.adj columns contain the raw and adjusted p values, respectively, for the contrast as depicted in the column name. The ratio columns contain the average log2 fold changes. 
#The significant columns indicate whether the protein is differentially enriched/expressed, as defined by the chosen cutoffs. The centered columns contain the average log2 fold changes scaled by protein-wise centering.

dim(data_results) #7968   18
head(data_results)

write.table(data_results,"DEP_retina_1205.txt",sep="\t",row.names = FALSE)

df_wide <- get_df_wide(data_diff)
head(df_wide)
dim(df_wide) # 7968   34
df_long <- get_df_long(data_diff)
head(df_long)
dim(df_long) #119520     23

write.table(df_wide,"df_wide_retina_1205.txt",sep="\t",row.names = FALSE)
write.table(df_long,"df_long_retina_1205.txt",sep="\t",row.names = FALSE)

#########sclera########
sclera$Gene %>% duplicated() %>% any()
sclera %>% group_by(Gene) %>% summarize(frequency = n()) %>% 
  arrange(desc(frequency)) %>% filter(frequency > 1)

library("DEP")
sclera_unique <- make_unique(sclera, "Gene", "uniprot", delim = ";")
#make_unique replace the duplicated and missing gene names with the uniprot ID
dim(sclera_unique) #7591   19
colSums(is.na(sclera_unique))
head(sclera_unique)
#View(sclera_unique)
sclera_unique$name %>% duplicated() %>% any()
colnames(sclera_unique)
columns = c(2:16)
sampleinfo_sclera$label = colnames(sclera_unique)[2:16]
data_se <- make_se(sclera_unique,columns, sampleinfo_sclera)
data_se
plot_frequency(data_se)

# Filter for proteins that are identified in all replicates of at least one condition
data_filt <- filter_missval(data_se, thr = 0)
data_filt #7591 15 

plot_numbers(data_filt)
# Plot a barplot of the protein identification overlap between samples
plot_coverage(data_filt)
data_norm <- normalize_vsn(data_filt)

pdf(file = "sclera_normalization.pdf",   # The directory you want to save the file in
    width = 6, # The width of the plot in inches
    height = 8) # The height of the plot in inches

plot_normalization(data_filt, data_norm)
dev.off()

data_normalized = assay(data_norm)
dim(data_normalized) #7591   15

write.table(data_normalized,file="vsn_normalized_sclera.txt", sep='\t')
# Plot a heatmap of proteins with missing values
plot_missval(data_filt)
# Plot intensity distributions and cumulative fraction of proteins with and without missing values
plot_detect(data_filt)

data_diff <- test_diff(data_filt, type = "manual", 
                       test = c("RS_AM_vs_RS_AH", "RS_AH_vs_RS_PH","RS_AM_vs_RS_PH"))

dep <- add_rejections(data_diff, alpha = 0.05)
dep

pdf(file = "sclera_PCA.pdf",   # The directory you want to save the file in
    width = 6, # The width of the plot in inches
    height = 8) # The height of the plot in inches

plot_pca(data_diff, x = 1, y = 2, n = 7591, point_size = 4)
dev.off()

plot_heatmap(dep, type = "centered", kmeans = TRUE, 
             k = 6, col_limit = 4, show_row_names = FALSE,
             indicate = c("condition", "replicate"))

plot_volcano(dep, contrast = "RS_AM_vs_RS_AH", label_size = 2, add_names = TRUE)
plot_volcano(dep, contrast = "RS_AH_vs_RS_PH", label_size = 2, add_names = TRUE)
plot_volcano(dep, contrast = "RS_AM_vs_RS_PH", label_size = 2, add_names = TRUE)

#######bar plot for interesting proteins#####
plot_single(dep, proteins = c("USP15", "IKBKG"))
plot_single(dep, proteins = "USP15", type = "centered")

## Plot a frequency plot of significant proteins for the different conditions
plot_cond(dep)


# Generate a results table
data_results <- get_results(dep)

# Number of significant proteins
data_results %>% filter(significant) %>% nrow() #9
colnames(data_results)

#Of these columns, the p.val and p.adj columns contain the raw and adjusted p values, respectively, for the contrast as depicted in the column name. The ratio columns contain the average log2 fold changes. 
#The significant columns indicate whether the protein is differentially enriched/expressed, as defined by the chosen cutoffs. The centered columns contain the average log2 fold changes scaled by protein-wise centering.

dim(data_results) #7591   18
head(data_results)

write.table(data_results,"DEP_sclera_1205.txt",sep="\t",row.names = FALSE)

df_wide <- get_df_wide(data_diff)
head(df_wide)
dim(df_wide) # 7591   34
df_long <- get_df_long(data_diff)
head(df_long)
dim(df_long) #113865     23

write.table(df_wide,"df_wide_sclera_1205.txt",sep="\t",row.names = FALSE)
write.table(df_long,"df_long_sclera_1205.txt",sep="\t",row.names = FALSE)
