# Supplementary material for: Cross-tissue dual-omics analysis reveals molecular programs linked to myopia susceptibility and progression
Source: Life Sci Alliance. 2026 Jun 29;9(9):e202503595. doi: 10.26508/lsa.202503595 (PMC13315480; doi:10.26508/lsa.202503595)
Supplement: Supplementary file 9 [file LSA-2025-03595_Supplemental_Data_1.zip › Supplementary file R/limma_transcriptome_0103.R]

library(edgeR)
#BiocManager::install("RColorBrewer")
library(RColorBrewer)
library(corrplot)
setwd("/Users/LiJin/Documents/nBox/Lijin/Susan_proteomics/Transcriptomic/input")
Dataset = read.table("count_table.txt", header = TRUE, sep = "\t",as.is = TRUE,row.names = 1)
dim(Dataset) #26855    36
Dataset[1:5,1:5]
head(Dataset)
SampleInfo = as.matrix(read.table("sampleinfo.txt", header = TRUE, sep = "\t")) ## Importing sample Info (Batch effect/ other covariates or block effect)
SampleInfo
SampleInfo <- as.data.frame(SampleInfo)
summary(SampleInfo)
head(SampleInfo)
dim(SampleInfo) #36  3
colnames(SampleInfo)
symbol = read.table("symbol_table.txt", header = TRUE, sep = "\t",as.is = TRUE)
dim(symbol) #26855    36
head(symbol)
# Using DGElist function from edgeR package so that it would be easy to do further analysis
DGE = edgeR::DGEList(counts = Dataset, lib.size = colSums(Dataset),
                     norm.factors = calcNormFactors(Dataset), samples = SampleInfo,group = SampleInfo$Group,
                     genes = symbol, remove.zeros = FALSE)


cpm = edgeR::cpm(DGE)
head(cpm) # write the table to conduct principle p)
# while log transformation, 0.25 is added to 0 values to overcome log transformation of zero values
lcpm = edgeR::cpm(DGE, log = TRUE)
#-------------------------------------- Filtering -------------------------------------------------
# to show count of gendges that are not at all expressed in all the samples
# Total number of samples in this analysis are 6
table(DGE$samples$group)
table(rowSums(DGE$counts == 0)==36) 
#FALSE  TRUE 
#21652  5203 
L <- mean(DGE$samples$lib.size) 
M <- median(DGE$samples$lib.size) 
c(L, M)
summary(lcpm)
# Do not filter data using filterByExpr() function, becasuse it filters by count >=10, which is highly dependant on the library size. So we end up getting 1-3 thousand extra genes.
# To remove low expressed genes. The cut-off is cpm has to be >1 across 20 % of samples or the size
# of the group with less number of samples. The 20 % of my total samples(n = 6)is 3 samples
# and 16937 genes were passed this filter

#filter by rowSums
keep.exprs1 = rowSums(cpm > 1)>= 4
DGE_filtered = DGE[keep.exprs1, ,keep.lib.sizes = FALSE]
dim(DGE_filtered)
#15675    36
table(rowSums(DGE_filtered$counts == 0)==36) 
colSums(is.na(DGE_filtered$genes))

# --------------------------------------------------------------------------------------------------
setwd("/Users/LiJin/Documents/nBox/Lijin/Susan_proteomics/Transcriptomic/gene_level_analysis/limma")
unfileter <- which(DGE$genes$ensembl%in% DGE_filtered$genes$ensembl)
unfile <- DGE$genes[-unfileter,]
write.table(unfile,"drop_rowSums.txt", sep = "\t", row.names = F)
## To show distribution for raw data and filtered data
# Step 1: Call the pdf command to start the plot
pdf(file = "filter_comparison.pdf",   # The directory you want to save the file in
    width = 6, # The width of the plot in inches
    height = 4) # The height of the plot in inches

# For Raw data
nsamples = ncol(DGE_filtered)
getPalette = colorRampPalette(brewer.pal(9, "Set1"))
col = brewer.pal(nsamples, "Dark2")
par(mfrow = c(1,2))
plot(density(lcpm[,1]), col = col[1],lwd = 2, ylim = c(0,0.21),las = 2, main = "",
     xlab = "")
title(main = "A.Raw data", xlab = "Log-cpm")
abline(v = 0, lty = 3)
for(i in 2:nsamples){
  den = density(lcpm[,i])
  lines(den$x, den$y, col = col[i],lwd = 2)
}
# For Filtered data
lcpm_filtered = edgeR::cpm(DGE_filtered,log = TRUE)
plot(density(lcpm_filtered[,1]), col = col[1],lwd = 2, ylim = c(0,0.21),
     las = 2, main = "", xlab = "")
title(main="B. Filtered data", xlab="Log-cpm")
abline(v = 0, lty = 3)
for(i in 2:nsamples){
  den = density(lcpm_filtered[,i])
  lines(den$x, den$y, col = col[i],lwd = 2)
}
dev.off()
# -------------------------------- Normalization ------------------------------------------------------------------
# TMM normalisation (for overcoming library size differences among samples)
## The TMM normalisation was done on feature counts data and then that data is transformed to 
#log cpm values
pdf(file = "TMM_comparison.pdf",   # The directory you want to save the file in
    width = 20, # The width of the plot in inches
    height = 5) # The height of the plot in inches
# Before TMM normalisation
par(mfrow = c (1,2))
boxplot(lcpm_filtered, las = 2,col = col, main = "")
title(main="A. Before TMM Normalisation", ylab="Log-cpm")

# After TMM normalisation
DGE_filtered_TMM_normalized =   edgeR::calcNormFactors(DGE_filtered,method = "TMM") # TMM Normalization done here, and we will be using the the DEG object "DGE_filtered_TMM_normalized" for rest of the analysis

lcpm_TMM_Normalised =   edgeR::cpm(DGE_filtered_TMM_normalized, log = TRUE) 
cpm_TMM_Normalised =   edgeR::cpm(DGE_filtered_TMM_normalized, log = FALSE)
boxplot(lcpm_TMM_Normalised,las = 2, col = col,main = "")
title(main="B. After TMM Normalisation", ylab="Log-cpm")
dev.off()
# --------------------------------------------------------------------------------------------------
# MDS plots (Unsupervised Clustering of samples)
#par(mfrow = c (1,2))
# to create a 5 x 5 inch image
pdf(file = "MDS.pdf",   # The directory you want to save the file in
    width = 12, # The width of the plot in inches
    height = 5) # The height of the plot in inches

col.group <-  DGE_filtered_TMM_normalized$samples$Group
col.group = as.factor(col.group)
levels(col.group) <- brewer.pal(nlevels(col.group), "Set1") 
col.group <- as.character(col.group)
head(lcpm_TMM_Normalised)
plotMDS(lcpm_TMM_Normalised, labels=DGE$samples$Group, col=col.group)
title(main="Sample groups")
dev.off()

head(lcpm_TMM_Normalised)
png("MDS_plot.png",width=11*300,height=7*300,res = 300, pointsize = 8)
plotMDS(lcpm_TMM_Normalised, labels = DGE_filtered_TMM_normalized$samples$Group, col = col.group)
dev.off() #close the PNG device. otherwise, we could not open the saved PNG image on our computer
#dev.prev()

write.table(lcpm_TMM_Normalised,"input_PCA.txt",sep="\t")
#------------------------------------------------------------------------------------------------------
#Corralation plot to see the samples which look a outlier in the experiment are actually outlier or not. It actually plots the correlation between the samples
#install.packages("corrplot")
cor_matrix=as.matrix(DGE_filtered_TMM_normalized$counts)
corr_mat=cor(cor_matrix,method="s")
write.table(corr_mat,"corr mat.txt",sep="\t")
#corrplot(corr_mat, varnames=NULL, cutpts=NULL,abs=TRUE, details=TRUE,   n.col.legend=5, cex.col=0.7, cex.var=0.9, digits=1, color=FALSE)
corrplot(corr_mat)

# --------------------------------------------------- Differential Expression Analysis--------------------------------------------------------------------------
# We had 3 batches here in this data set but we didnot see any batch specific clustering in PCA. Thats why not using the Batch effect in the design matrix. Else it will adjust for the batch when then is not a lot of difference due to batch.
#Design = model.matrix(~0+DGE_filtered_TMM_normalized$samples$Group)
Design = model.matrix(~0+DGE_filtered_TMM_normalized$samples$group+DGE_filtered_TMM_normalized$samples$Batch) #Make design matrix. If you have other covariates like batch/block/age/sex etc use then in the design matrix by using + symbol. Write all the covariates first then in the end write the group covariate. In that case the naming the each column style will  be different as follows.
colnames(Design)

colnames(Design)= gsub("DGE_filtered_TMM_normalized$samples$group","",colnames(Design), fixed = TRUE)
colnames(Design)= gsub("DGE_filtered_TMM_normalized$samples$","",colnames(Design), fixed = TRUE)

colnames(Design)
Design
contr.matrix= makeContrasts(RC_AH_vs_RC_PH = RC_AH - RC_PH,
                            RC_AM_vs_RC_PH = RC_AM - RC_PH,
                            RC_AM_vs_RC_AH = RC_AM - RC_AH,
                            RR_AH_vs_RR_PH = RR_AH - RR_PH,
                            RR_AM_vs_RR_PH = RR_AM - RR_PH,
                            RR_AM_vs_RR_AH = RR_AM - RR_AH,
                            RS_AH_vs_RS_PH = RS_AH - RS_PH,
                            RS_AM_vs_RS_PH = RS_AM - RS_PH,
                            RS_AM_vs_RS_AH = RS_AM - RS_AH,
                            RC_AH_vs_RR_AH = RC_AH - RR_AH,
                            RC_AH_vs_RS_AH = RC_AH - RS_AH,
                            RR_AH_vs_RS_AH = RR_AH - RS_AH,
                            RC_AM_vs_RR_AM = RC_AM - RR_AM,
                            RC_AM_vs_RS_AM = RC_AM - RS_AM,
                            RR_AM_vs_RS_AM = RR_AM - RS_AM,
                            RC_PH_vs_RR_PH = RC_PH - RR_PH,
                            RC_PH_vs_RS_PH = RC_PH - RS_PH,
                            RR_PH_vs_RS_PH = RR_PH - RS_PH,
                            general_AH = (RC_AH + RR_AH + RS_AH)/3 - (RC_PH + RR_PH + RS_PH)/3,
                            general_AM = (RC_AM + RR_AM + RS_AM)/3 - (RC_PH + RR_PH + RS_PH)/3,
                            levels = colnames(Design))
contr.matrix
#Contrast matrix creation. Here we will mention the comparisons to carry out in our dataset. In this case its just one otherwise will have to write all the required contrast/comparisons comma separated. 
#Always remember first in the contrast matrix the group  written  will be the interested group then comes the control group
par(mfrow = c(1,2))

pdf(file = "plotSA.pdf",   # The directory you want to save the file in
    width = 12, # The width of the plot in inches
    height = 5) # The height of the plot in inches

getwd()
# voom ( to take out mean variance relationship)
v = voom(DGE_filtered_TMM_normalized,normalize.method="none",Design,plot = TRUE) #Can use the quantile normalization method in the command if the data is not TMM normalized before.
write.table(v$E,"Susan_logCPM_after_voom_use_values_downstream.txt",sep = "\t",col.names = TRUE,quote = F) #Voom tranformed logCPM for mice ending
#voom result should be used for heatmap, heatmap based on the log scale
dim(v$E) #15675    36
head(v$E)
vfit = lmFit(v, Design)
vfit2 = contrasts.fit(vfit, contr.matrix)
efit = eBayes(vfit2)
plotSA(efit, main="Final model:mean-variance trend")
efit
dev.off()

par(mfrow=c(4,2))
for(i in 1:ncol(efit$p.value)){hist(efit$p.value[,i],main=colnames(efit$p.value)[i])}
dev.off()
#saving results, name the coefficient by its name given by efit$coefficients output
a = topTable(efit, coef="RC_AH_vs_RC_PH", n=Inf, adjust.method="fdr")
head(a)
dim(a)#15675     8
write.table(a,file="out_limma_degenes_RC_AH_vs_RC_PH_0103.txt", sep='\t',row.names=F)
siga = a[a$adj.P.Val<0.05,]
dim(siga) #362   8
gseaa <- a[!is.na(a$symbol),]
dim(gseaa) #15675     8
head(gseaa)
gseaa <- gseaa[,c(2,3)]
colnames(gseaa)
head(gseaa)
colnames(gseaa) <- c("NAME","logFC")
gseaa = gseaa[!gseaa$NAME=="",]
dim(gseaa) #12698     2

b = topTable(efit, coef="RC_AM_vs_RC_PH", n=Inf, adjust.method="fdr")
head(b)
dim(b)#15675     8
write.table(b,file="out_limma_degenes_RC_AM_vs_RC_PH_0104.txt", sep='\t',row.names=F)
sigb = b[b$adj.P.Val<0.05,]
dim(sigb) #248   8
gseab <- b[!is.na(b$symbol),]
dim(gseab) #15675     8
head(gseab)
gseab <- gseab[,c(2,3)]
colnames(gseab)
head(gseab)
colnames(gseab) <- c("NAME","logFC")
gseab = gseab[!gseab$NAME=="",]
dim(gseab) #12698     2

c = topTable(efit, coef="RC_AM_vs_RC_AH", n=Inf, adjust.method="fdr")
head(c)
dim(c)#15675     8
write.table(c,file="out_limma_degenes_RC_AM_vs_RC_AH_0104.txt", sep='\t',row.names=F)
sigc = c[c$adj.P.Val<0.05,]
dim(sigc) #0 8
gseac <- c[!is.na(c$symbol),]
dim(gseac) #15675     8
head(gseac)
gseac <- gseac[,c(2,3)]
colnames(gseac)
head(gseac)
colnames(gseac) <- c("NAME","logFC")
gseac = gseac[!gseac$NAME=="",]
dim(gseac) #12698     2

d = topTable(efit, coef="RR_AH_vs_RR_PH", n=Inf, adjust.method="fdr")
head(d)
dim(d)#15675     8
write.table(d,file="out_limma_degenes_RR_AH_vs_RR_PH_0104.txt", sep='\t',row.names=F)
sigd = d[d$adj.P.Val<0.05,]
dim(sigd) #11 8
gsead <- d[!is.na(d$symbol),]
dim(gsead) #15675     8
head(gsead)
gsead <- gsead[,c(2,3)]
colnames(gsead)
head(gsead)
colnames(gsead) <- c("NAME","logFC")
gsead = gsead[!gsead$NAME=="",]
dim(gsead) #12698     2

e = topTable(efit, coef="RR_AM_vs_RR_PH", n=Inf, adjust.method="fdr")
head(e)
dim(e)#15675     8
write.table(e,file="out_limma_degenes_RR_AM_vs_RR_PH_0104.txt", sep='\t',row.names=F)
sige = e[e$adj.P.Val<0.05,]
dim(sige) #13 8
gseae <- e[!is.na(e$symbol),]
dim(gseae) #15675     8
head(gseae)
gseae <- gseae[,c(2,3)]
colnames(gseae)
head(gseae)
colnames(gseae) <- c("NAME","logFC")
gseae = gseae[!gseae$NAME=="",]
dim(gseae) #12698     2

f = topTable(efit, coef="RR_AM_vs_RR_AH", n=Inf, adjust.method="fdr")
head(f)
dim(f)#15675     8
write.table(f,file="out_limma_degenes_RR_AM_vs_RR_AH_0104.txt", sep='\t',row.names=F)
sigf = f[f$adj.P.Val<0.05,]
dim(sigf) #0 8
gseaf <- f[!is.na(f$symbol),]
dim(gseaf) #15675     8
head(gseaf)
gseaf <- gseaf[,c(2,3)]
colnames(gseaf)
head(gseaf)
colnames(gseaf) <- c("NAME","logFC")
gseaf = gseaf[!gseaf$NAME=="",]
dim(gseaf) #12698     2

g = topTable(efit, coef="RS_AH_vs_RS_PH", n=Inf, adjust.method="fdr")
head(g)
dim(g)#15675     8
write.table(g,file="out_limma_degenes_RS_AH_vs_RS_PH_0104.txt", sep='\t',row.names=F)
sigg = g[g$adj.P.Val<0.05,]
dim(sigg) #1236   8
gseag <- g[!is.na(g$symbol),]
dim(gseag) #15675     8
head(gseag)
gseag <- gseag[,c(2,3)]
colnames(gseag)
head(gseag)
colnames(gseag) <- c("NAME","logFC")
gseag = gseag[!gseag$NAME=="",]
dim(gseag) #12698     2

h = topTable(efit, coef="RS_AM_vs_RS_PH", n=Inf, adjust.method="fdr")
head(h)
dim(h)#15675     8
write.table(h,file="out_limma_degenes_RS_AM_vs_RS_PH_0104.txt", sep='\t',row.names=F)
sigh = h[h$adj.P.Val<0.05,]
dim(sigh) #181   8
gseah <- h[!is.na(h$symbol),]
dim(gseah) #15675     8
head(gseah)
gseah <- gseah[,c(2,3)]
colnames(gseah)
head(gseah)
colnames(gseah) <- c("NAME","logFC")
gseah = gseah[!gseah$NAME=="",]
dim(gseah) #12698     2

i = topTable(efit, coef="RS_AM_vs_RS_AH", n=Inf, adjust.method="fdr")
head(i)
dim(i)#15675     8
write.table(i,file="out_limma_degenes_RS_AM_vs_RS_AH_0104.txt", sep='\t',row.names=F)
sigi = i[i$adj.P.Val<0.05,]
dim(sigi) #120   8
gseai <- i[!is.na(i$symbol),]
dim(gseai) #15675     8
head(gseai)
gseai <- gseai[,c(2,3)]
colnames(gseai)
head(gseai)
colnames(gseai) <- c("NAME","logFC")
gseai = gseai[!gseai$NAME=="",]
dim(gseai) #12698     2

j = topTable(efit, coef="RC_AH_vs_RR_AH", n=Inf, adjust.method="fdr")
head(j)
dim(j)#15675     8
write.table(j,file="out_limma_degenes_RC_AH_vs_RR_AH_0104.txt", sep='\t',row.names=F)
sigj = j[j$adj.P.Val<0.05,]
dim(sigj) #10619    8
gseaj <- j[!is.na(j$symbol),]
dim(gseaj) #15675     8
head(gseaj)
gseaj <- gseaj[,c(2,3)]
colnames(gseaj)
head(gseaj)
colnames(gseaj) <- c("NAME","logFC")
gseaj = gseaj[!gseaj$NAME=="",]
dim(gseaj) #12698     2

k = topTable(efit, coef="RC_AH_vs_RS_AH", n=Inf, adjust.method="fdr")
head(k)
dim(k)#15675     8
write.table(k,file="out_limma_degenes_RC_AH_vs_RS_AH_0104.txt", sep='\t',row.names=F)
sigk = k[k$adj.P.Val<0.05,]
dim(sigk) #4934    8
gseak <- k[!is.na(k$symbol),]
dim(gseak) #15675     8
head(gseak)
gseak <- gseak[,c(2,3)]
colnames(gseak)
head(gseak)
colnames(gseak) <- c("NAME","logFC")
gseak = gseak[!gseak$NAME=="",]
dim(gseak) #12698     2

l = topTable(efit, coef="RR_AH_vs_RS_AH", n=Inf, adjust.method="fdr")
head(l)
dim(l)#15675     8
write.table(l,file="out_limma_degenes_RR_AH_vs_RS_AH_0104.txt", sep='\t',row.names=F)
sigl = l[l$adj.P.Val<0.05,]
dim(sigl) #10024    8
gseal <- l[!is.na(l$symbol),]
dim(gseal) #15675     8
head(gseal)
gseal <- gseal[,c(2,3)]
colnames(gseal)
head(gseal)
colnames(gseal) <- c("NAME","logFC")
gseal = gseal[!gseal$NAME=="",]
dim(gseal) #12698     2

m = topTable(efit, coef="RC_AM_vs_RR_AM", n=Inf, adjust.method="fdr")
head(m)
dim(m)#15675     8
write.table(m,file="out_limma_degenes_RC_AM_vs_RR_AM_0104.txt", sep='\t',row.names=F)
sigm = m[m$adj.P.Val<0.05,]
dim(sigm) #10962    8
gseam <- m[!is.na(m$symbol),]
dim(gseam) #15675     8
head(gseam)
gseam <- gseam[,c(2,3)]
colnames(gseam)
head(gseam)
colnames(gseam) <- c("NAME","logFC")
gseam = gseam[!gseam$NAME=="",]
dim(gseam) #12698     2

n = topTable(efit, coef="RC_AM_vs_RS_AM", n=Inf, adjust.method="fdr")
head(n)
dim(n)#15675     8
write.table(n,file="out_limma_degenes_RC_AM_vs_RS_AM_0104.txt", sep='\t',row.names=F)
sign = n[n$adj.P.Val<0.05,]
dim(sign) #4965   8
gsean <- n[!is.na(n$symbol),]
dim(gsean) #15675     8
head(gsean)
gsean <- gsean[,c(2,3)]
colnames(gsean)
head(gsean)
colnames(gsean) <- c("NAME","logFC")
gsean = gsean[!gsean$NAME=="",]
dim(gsean) #12698     2

o = topTable(efit, coef="RR_AM_vs_RS_AM", n=Inf, adjust.method="fdr")
head(o)
dim(o)#15675     8
write.table(o,file="out_limma_degenes_RR_AM_vs_RS_AM_0104.txt", sep='\t',row.names=F)
sigo = o[o$adj.P.Val<0.05,]
dim(sigo) #10830     8
gseao <- o[!is.na(o$symbol),]
dim(gseao) #15675     8
head(gseao)
gseao <- gseao[,c(2,3)]
colnames(gseao)
head(gseao)
colnames(gseao) <- c("NAME","logFC")
gseao = gseao[!gseao$NAME=="",]
dim(gseao) #12698     2

p = topTable(efit, coef="RC_PH_vs_RR_PH", n=Inf, adjust.method="fdr")
head(p)
dim(p)#15675     8
write.table(p,file="out_limma_degenes_RC_PH_vs_RR_PH_0104.txt", sep='\t',row.names=F)
sigp = p[p$adj.P.Val<0.05,]
dim(sigp) #10721    8
gseap <- p[!is.na(p$symbol),]
dim(gseap) #15675     8
head(gseap)
gseap <- gseap[,c(2,3)]
colnames(gseap)
head(gseap)
colnames(gseap) <- c("NAME","logFC")
gseap = gseap[!gseap$NAME=="",]
dim(gseap) #12698     2

q = topTable(efit, coef="RC_PH_vs_RS_PH", n=Inf, adjust.method="fdr")
head(q)
dim(q)#15675     8
write.table(q,file="out_limma_degenes_RC_PH_vs_RS_PH_0104.txt", sep='\t',row.names=F)
sigq = q[q$adj.P.Val<0.05,]
dim(sigq) #4519    8
gseaq <- q[!is.na(q$symbol),]
dim(gseaq) #15675     8
head(gseaq)
gseaq <- gseaq[,c(2,3)]
colnames(gseaq)
head(gseaq)
colnames(gseaq) <- c("NAME","logFC")
gseaq = gseaq[!gseaq$NAME=="",]
dim(gseaq) #12698     2

r = topTable(efit, coef="RR_PH_vs_RS_PH", n=Inf, adjust.method="fdr")
head(r)
dim(r)#15675     8
write.table(r,file="out_limma_degenes_RR_PH_vs_RS_PH_0104.txt", sep='\t',row.names=F)
sigr = r[r$adj.P.Val<0.05,]
dim(sigr) #11011    8
gsear <- r[!is.na(r$symbol),]
dim(gsear) #15675     8
head(gsear)
gsear <- gsear[,c(2,3)]
colnames(gsear)
head(gsear)
colnames(gsear) <- c("NAME","logFC")
gsear = gsear[!gsear$NAME=="",]
dim(gsear) #12698     2

s = topTable(efit, coef="general_AH", n=Inf, adjust.method="fdr")
head(s)
dim(s)#15675     8
write.table(s,file="out_limma_degenes_general_AH_0104.txt", sep='\t',row.names=F)
sigs = s[s$adj.P.Val<0.05,]
dim(sigs) #476     8
gseas <- s[!is.na(s$symbol),]
dim(gseas) #15675     8
head(gseas)
gseas <- gseas[,c(2,3)]
colnames(gseas)
head(gseas)
colnames(gseas) <- c("NAME","logFC")
gseas = gseas[!gseas$NAME=="",]
dim(gseas) #12698     2

t = topTable(efit, coef="general_AM", n=Inf, adjust.method="fdr")
head(t)
dim(t)#15675     8
write.table(t,file="out_limma_degenes_general_AM_0104.txt", sep='\t',row.names=F)
sigt = t[t$adj.P.Val<0.05,]
dim(sigt) #297     8
gseat <- t[!is.na(t$symbol),]
dim(gseat) #15675     8
head(gseat)
gseat <- gseat[,c(2,3)]
colnames(gseat)
head(gseat)
colnames(gseat) <- c("NAME","logFC")
gseat = gseat[!gseat$NAME=="",]
dim(gseat) #12698     2

setwd("/Users/LiJin/Documents/nBox/Lijin/Susan_proteomics/Transcriptomic/pathway_level_analysis/GSEA")
write.table(gseaa,file="RC_AH_vs_RC_PH_gsea_0103.txt", sep='\t',row.names=F,quote = FALSE)
write.table(gseab,file="RC_AM_vs_RC_PH_gsea_0104.txt", sep='\t',row.names=F,quote = FALSE)
write.table(gseac,file="RC_AM_vs_RC_AH_gsea_0104.txt", sep='\t',row.names=F,quote = FALSE)
write.table(gsead,file="RR_AH_vs_RR_PH_gsea_0104.txt", sep='\t',row.names=F,quote = FALSE)
write.table(gseae,file="RR_AM_vs_RR_PH_gsea_0104.txt", sep='\t',row.names=F,quote = FALSE)
write.table(gseaf,file="RR_AM_vs_RR_AH_gsea_0104.txt", sep='\t',row.names=F,quote = FALSE)
write.table(gseag,file="RS_AH_vs_RS_PH_gsea_0104.txt", sep='\t',row.names=F,quote = FALSE)
write.table(gseah,file="RS_AM_vs_RS_PH_gsea_0104.txt", sep='\t',row.names=F,quote = FALSE)
write.table(gseai,file="RS_AM_vs_RS_AH_gsea_0104.txt", sep='\t',row.names=F,quote = FALSE)
write.table(gseaj,file="RC_AH_vs_RR_AH_gsea_0104.txt", sep='\t',row.names=F,quote = FALSE)
write.table(gseak,file="RC_AH_vs_RS_AH_gsea_0104.txt", sep='\t',row.names=F,quote = FALSE)
write.table(gseal,file="RR_AH_vs_RS_AH_gsea_0104.txt", sep='\t',row.names=F,quote = FALSE)
write.table(gseam,file="RC_AM_vs_RR_AM_gsea_0104.txt", sep='\t',row.names=F,quote = FALSE)
write.table(gsean,file="RC_AM_vs_RS_AM_gsea_0104.txt", sep='\t',row.names=F,quote = FALSE)
write.table(gseao,file="RR_AM_vs_RS_AM_gsea_0104.txt", sep='\t',row.names=F,quote = FALSE)
write.table(gseap,file="RC_PH_vs_RR_PH_gsea_0104.txt", sep='\t',row.names=F,quote = FALSE)
write.table(gseaq,file="RC_PH_vs_RS_PH_gsea_0104.txt", sep='\t',row.names=F,quote = FALSE)
write.table(gsear,file="RR_PH_vs_RS_PH_gsea_0104.txt", sep='\t',row.names=F,quote = FALSE)
write.table(gseas,file="general_AH_gsea_0104.txt", sep='\t',row.names=F,quote = FALSE)
write.table(gseat,file="general_AM_gsea_0104.txt", sep='\t',row.names=F,quote = FALSE)
